# Supplementary material for: First comparative proteomic and in vitro behavioral study of Echinococcus granulosus metacestodes in Felis catus
Source: Front Vet Sci. 2025 Sep 2;12:1546420. doi: 10.3389/fvets.2025.1546420 (PMC12436101; doi:10.3389/fvets.2025.1546420)
Supplement: Supplementary file 1 [file Table_1.xlsx]

## Sheet: Proteins
Supplementary Table 1. Proteins analyzed in metacestode from Cat # 1.
Accession	Description	Coverage	# Peptides	# PSMs	# Protein Unique Peptides	# Unique Peptides	# Protein Groups	# AAs	MW [kDa]	calc. pI	Score A Sequest HT
U6JNP4	Ferritin OS=Echinococcus granulosus OX=6210 GN=EGR_09055 PE=3 SV=1	84.3931	18	58	18	18	1	173	19.7	5.07	197.1
	Confidence	PSM Ambiguity	Sequence	Modifications	# Protein Groups	# Proteins	# PSMs	Master Protein Accessions	# Missed Cleavages	Theo. MH+ [Da]	XCorr A Sequest HT	Charge A Sequest HT	m/z [Da] A Sequest HT	Deltam/z [Da] A Sequest HT	RT [min] A Sequest HT
	High	Unambiguous	CGPGLGEYIFDKETLQGGEK	1xCarbamidomethyl [C1]	1	1	4	U6JNP4	1	2198.04	5.09	3	733.353	0.00068	73.6807
	High	Unambiguous	CGPGLGEYIFDK	1xCarbamidomethyl [C1]	1	1	1	U6JNP4	0	1355.63	2.97	2	678.319	-0.0001	75.6952
	High	Unambiguous	RCGPGLGEYIFDKETLQGGEK	1xCarbamidomethyl [C2]	1	1	2	U6JNP4	2	2354.14	5.88	3	785.386	-0.00025	61.5829
	High	Unambiguous	IEHEVNESLLALR		1	1	11	U6JNP4	0	1522.82	4.15	3	508.282	0.00258	56.783
	High	Unambiguous	RCGPGLGEYIFDK	1xCarbamidomethyl [C2]	1	1	1	U6JNP4	1	1511.73	2.99	3	504.582	-1e-05	58.3862
	High	Unambiguous	DDVALPGFR		1	1	4	U6JNP4	0	989.505	2.93	2	495.256	0.00027	75.0489
	High	Unambiguous	NNDSQFCDFLEGEFLGEQVSDIKK	1xCarbamidomethyl [C7]	1	1	14	U6JNP4	1	2819.28	5.73	3	940.433	0.00075	106.578
	High	Unambiguous	GVANKNNDSQFCDFLEGEFLGEQVSDIKK	1xCarbamidomethyl [C12]	1	1	1	U6JNP4	2	3288.55	5.38	4	822.893	0.00025	92.9354
	High	Unambiguous	DDVALPGFREFFAK		1	1	1	U6JNP4	1	1611.82	3.02	3	537.944	-4e-05	95.2424
	High	Unambiguous	IVYQDIAKPQTTEWASGLEAMEMALKIEHEVNESLLALR	2xOxidation [M21; M23]	1	1	2	U6JNP4	1	4459.25	7.35	5	892.656	-0.00065	112.789
	High	Unambiguous	NNDSQFCDFLEGEFLGEQVSDIK	1xCarbamidomethyl [C7]	1	1	2	U6JNP4	0	2691.19	4.98	3	897.734	0.00028	113.528
	High	Unambiguous	QINMELYASYLYLAMSQHFDRDDVALPGFR	2xOxidation [M4; M15]	1	1	1	U6JNP4	1	3595.7	4.4	4	899.684	0.00395	109.996
	High	Unambiguous	IVYQDIAKPQTTEWASGLEAMEMALK		1	1	1	U6JNP4	0	2923.46	4.28	3	975.158	0.00038	111.341
	High	Unambiguous	IVYQDIAKPQTTEWASGLEAMEMALK	1xOxidation [M23]	1	1	1	U6JNP4	0	2939.45	2.44	3	980.488	-0.00093	109.72
	High	Unambiguous	IVYQDIAKPQTTEWASGLEAMEMALK	2xOxidation [M21; M23]	1	1	2	U6JNP4	0	2955.45	3.37	3	985.821	0.00019	85.9095
	High	Unambiguous	LAGYVTNLK		1	1	2	U6JNP4	0	978.562	2.52	2	489.785	0.00019	40.1927
	High	Unambiguous	QNFHEECEAGINR	1xCarbamidomethyl [C7]	1	1	4	U6JNP4	0	1603.69	3.98	2	802.35	0.00039	22.1251
	High	Unambiguous	KLAGYVTNLKR		1	1	1	U6JNP4	2	1262.76	4.82	3	421.591	-0.00013	22.0818
	High	Unambiguous	LAGYVTNLKR		1	1	2	U6JNP4	1	1134.66	3.17	2	567.835	-4e-05	28.3098
	High	Unambiguous	KLAGYVTNLK		1	1	1	U6JNP4	1	1106.66	2.38	2	553.832	-0.0002	29.4777
W6UMH9	Actin OS=Echinococcus granulosus OX=6210 GN=EGR_05821 PE=3 SV=1	47.3282	15	46	0	4	1	393	43.5	5.49	125.34
	Confidence	PSM Ambiguity	Sequence	Modifications	# Protein Groups	# Proteins	# PSMs	Master Protein Accessions	# Missed Cleavages	Theo. MH+ [Da]	XCorr A Sequest HT	Charge A Sequest HT	m/z [Da] A Sequest HT	Deltam/z [Da] A Sequest HT	RT [min] A Sequest HT
	High	Unambiguous	SYELPDGQVITIGNER		4	12	6	W6UFA4; A0A2I2UJE3; W6UMH9; M3WK07	0	1790.89	4.05	2	895.95	0.00011	83.0643
	High	Unambiguous	VAPEEHPVLLTEAPLNPK		4	8	3	U6JLF5; W6U4L6; W6UFA4; W6UMH9	0	1954.06	3.94	3	652.027	0.00035	59.5889
	High	Unambiguous	KDLYANTVLSGGTTMYPGIADR	1xOxidation [M15]	1	5	1	W6UMH9	1	2359.16	4.27	3	787.059	0.0004	68.0907
	High	Unambiguous	LCYVALDFEQEMATAASSSSLEK	1xCarbamidomethyl [C2]	2	6	2	W6UFA4; W6UMH9	0	2550.17	2.41	3	850.731	0.00131	111.017
	High	Unambiguous	LCYVALDFEQEMATAASSSSLEK	1xCarbamidomethyl [C2]; 1xOxidation [M12]	2	6	4	W6UFA4; W6UMH9	0	2566.17	3.41	3	856.06	-0.00141	88.4616
	High	Unambiguous	TTGIVLDSGDGVTHSVPIYEGYALPHAILR		1	2	9	W6UMH9	0	3151.64	4.8	3	1051.22	-0.00055	90.816
	High	Unambiguous	DLYANTVLSGGTTMYPGIADR		1	5	1	W6UMH9	0	2215.07	3.26	2	1108.04	-0.00029	97.0455
	High	Unambiguous	DLYANTVLSGGTTMYPGIADR	1xOxidation [M14]	1	5	4	W6UMH9	0	2231.06	4.4	2	1116.04	0.00128	87.9153
	High	Unambiguous	EITSLAPSTMK	1xOxidation [M10]	1	2	2	W6UMH9	0	1193.61	2.15	2	597.308	5e-05	33.9619
	High	Unambiguous	EITSLAPSTMK		1	2	1	W6UMH9	0	1177.61	2.55	2	589.311	0.00038	45.5196
	High	Unambiguous	GYSFTTTAER		2	6	2	W6UFA4; W6UMH9	0	1132.53	2.69	2	566.768	0.00048	36.3414
	High	Unambiguous	IWHHTFYNELR		6	11	1	U6JLF5; W6U4L6; W6UFA4; A0A2I2UJE3; W6UMH9; M3WK07	0	1515.75	2.33	3	505.921	-0.00031	39.9296
	High	Unambiguous	AGFAGDDAPR		4	11	2	W6U4L6; W6UFA4; W6UMH9; M3WK07	0	976.448	2.17	2	488.728	0	24.5504
	High	Unambiguous	DSYVGDEAQSKR		5	11	2	U6JLF5; W6U4L6; W6UFA4; W6UMH9; M3WK07	1	1354.62	3.74	3	452.213	-2e-05	12.5008
	High	Unambiguous	DSYVGDEAQSK		5	11	1	U6JLF5; W6U4L6; W6UFA4; W6UMH9; M3WK07	0	1198.52	2.33	2	599.765	0.0002	22.2438
	High	Unambiguous	GYSFTTTAEREIVR		2	6	1	W6UFA4; W6UMH9	1	1629.82	2.78	3	543.946	0.00046	54.6043
	High	Unambiguous	AVFPSLVGRPR		5	12	4	U6JLF5; W6U4L6; W6UFA4; W6UMH9; M3WK07	0	1198.71	3.32	3	400.24	-0.00049	47.0798
	High	Unambiguous	DLTDYLMK		4	12	1	W6UFA4; A0A2I2UJE3; W6UMH9; M3WK07	0	998.486	1.35	2	499.747	0	82.7281
	High	Unambiguous	DLTDYLMK	1xOxidation [M7]	4	12	1	W6UFA4; A0A2I2UJE3; W6UMH9; M3WK07	0	1014.48	1.91	2	507.744	-0.00026	67.716
W6UDZ9	Paramyosin OS=Echinococcus granulosus OX=6210 GN=EGR_05524 PE=4 SV=1	40.0224	36	47	36	36	1	892	101.6	5.31	124.47
	Confidence	PSM Ambiguity	Sequence	Modifications	# Protein Groups	# Proteins	# PSMs	Master Protein Accessions	# Missed Cleavages	Theo. MH+ [Da]	XCorr A Sequest HT	Charge A Sequest HT	m/z [Da] A Sequest HT	Deltam/z [Da] A Sequest HT	RT [min] A Sequest HT
	High	Unambiguous	VRELEDLLDLERDAR		1	1	2	W6UDZ9	2	1841.97	3.21	4	461.249	0.00028	75.9184
	High	Unambiguous	RLEGDIGVMQGDLDEAVNAR		1	1	1	W6UDZ9	1	2158.06	3.34	3	720.024	0.00106	76.9694
	High	Unambiguous	RLEGDIGVMQGDLDEAVNAR	1xOxidation [M9]	1	1	1	W6UDZ9	1	2174.05	4.08	3	725.354	-0.00154	58.3178
	High	Unambiguous	VNQEYEAQVVNFSK		1	1	2	W6UDZ9	0	1654.81	3.92	2	827.907	-0.00028	57.4523
	High	Unambiguous	LAAENFELVR		1	1	1	W6UDZ9	0	1161.63	3.5	2	581.317	0.00019	63.4029
	High	Unambiguous	IALTSEVEEIRSQLELSDR		1	1	1	W6UDZ9	1	2188.15	4.55	3	730.054	0.00028	96.413
	High	Unambiguous	MILELQDLLDKTQIK		1	1	1	W6UDZ9	1	1801.01	2.89	3	601.01	0.00057	100.204
	High	Unambiguous	DLENANAAFETAEATLR		1	1	2	W6UDZ9	0	1835.88	4.39	2	918.444	0.00159	94.4662
	High	Unambiguous	DLENANAAFETAEATLRR		1	1	1	W6UDZ9	1	1991.98	3.21	3	664.665	0.00082	84.0431
	High	Unambiguous	VRELEDLLDLER		1	1	2	W6UDZ9	1	1499.81	4.77	2	750.406	-0.00053	80.8816
	High	Unambiguous	RLTDLEALR		1	1	1	W6UDZ9	1	1086.63	3.48	2	543.817	0.00045	43.8017
	High	Unambiguous	LEEAEAFATR		1	1	1	W6UDZ9	0	1136.56	3.02	2	568.783	0.00045	40.9448
	High	Unambiguous	QAENLANELQR		1	1	1	W6UDZ9	0	1285.65	2.81	2	643.328	-8e-05	40.3589
	High	Unambiguous	VQELQTALEDERR		1	1	1	W6UDZ9	1	1586.81	3.63	3	529.609	-0.00027	39.8471
	High	Unambiguous	LDELSGTSSQTQDAIR		1	1	1	W6UDZ9	0	1720.83	3.24	2	860.922	0.00047	44.8178
	High	Unambiguous	YEEEAEAAGNLR		1	1	1	W6UDZ9	0	1351.61	2.97	2	676.31	1e-05	33.1185
	High	Unambiguous	LKGQVGDLTDR		1	1	1	W6UDZ9	1	1201.65	1.78	2	601.331	0.0001	22.5901
	High	Unambiguous	LADELRQEQENYKR		1	1	1	W6UDZ9	2	1791.9	1.85	3	597.971	-0.00034	24.8685
	High	Unambiguous	EAAESNLQVSER		1	1	3	W6UDZ9	0	1332.64	2.77	2	666.823	-0.00063	24.5277
	High	Unambiguous	NAESELNDANGR		1	1	1	W6UDZ9	0	1289.57	3.02	2	645.289	-0.00077	22.1393
	High	Unambiguous	LTDLEALR		1	1	1	W6UDZ9	0	930.525	2.3	2	465.766	7e-05	49.73
	High	Unambiguous	AKQAENLANELQR		1	1	1	W6UDZ9	1	1484.78	2.46	3	495.599	-8e-05	29.4538
	High	Unambiguous	TEEFEELKR		1	1	1	W6UDZ9	1	1180.58	2.13	2	590.797	0.00126	28.5101
	High	Unambiguous	ISELTMSVNTLTNDKR	1xOxidation [M6]	1	1	1	W6UDZ9	1	1837.93	2.94	3	613.315	-0.00065	47.8056
	High	Unambiguous	ASAESKLEGLDSQLTR		1	1	2	W6UDZ9	1	1704.88	3.51	3	568.964	0.0002	52.7466
	High	Unambiguous	LEGLDSQLTR		1	1	1	W6UDZ9	0	1131.6	2.51	2	566.304	0.00041	48.5953
	High	Unambiguous	SVLEGQLDDLKR		1	1	2	W6UDZ9	1	1372.74	3.06	3	458.252	-0.00019	49.718
	High	Unambiguous	VQELQTALEDER		1	1	1	W6UDZ9	0	1430.71	3.27	2	715.861	0.00118	50.5979
	High	Unambiguous	ITELEDIAEHER		1	1	2	W6UDZ9	0	1454.71	3.12	3	485.576	0.00029	49.943
	High	Unambiguous	YVASQNALNHLK		1	1	2	W6UDZ9	0	1357.72	2.67	3	453.246	0.00012	29.0256
	High	Unambiguous	ADRLNAEVLR		1	1	1	W6UDZ9	1	1156.64	2.27	2	578.826	0.00095	29.084
	High	Unambiguous	LNLQTQLSSLQMDYDNLQAR	1xOxidation [M12]	1	1	1	W6UDZ9	0	2367.16	2.14	3	789.727	0.00227	102.063
	High	Unambiguous	SQLELSDR		1	1	1	W6UDZ9	0	947.479	2.51	2	474.244	0.00051	27.256
	High	Unambiguous	FNADMAALK		1	1	1	W6UDZ9	0	980.487	1.57	2	490.747	-0.00042	48.443
	High	Unambiguous	LADELRQEQENYK		1	1	1	W6UDZ9	1	1635.8	1.6	3	545.937	0.00016	32.8147
	High	Unambiguous	KQLEIEIR		1	1	1	W6UDZ9	1	1028.61	2.12	2	514.809	8e-05	31.3749
	High	Unambiguous	LNAEVLR		1	1	1	W6UDZ9	0	814.478	2.5	2	407.743	-0.00015	31.8199
U6J0K5	Citrate synthase OS=Echinococcus granulosus OX=6210 GN=EGR_02955 PE=3 SV=1	55.914	22	39	21	22	1	465	51.3	8.09	100.56
	Confidence	PSM Ambiguity	Sequence	Modifications	# Protein Groups	# Proteins	# PSMs	Master Protein Accessions	# Missed Cleavages	Theo. MH+ [Da]	XCorr A Sequest HT	Charge A Sequest HT	m/z [Da] A Sequest HT	Deltam/z [Da] A Sequest HT	RT [min] A Sequest HT
	High	Unambiguous	STSSGSLRDVLEEAITK		1	1	2	U6J0K5	1	1792.93	4.58	2	896.968	-0.00021	77.5917
	High	Unambiguous	GLVTETSVLDPDEGIRFR		1	1	2	U6J0K5	1	2004.04	3.44	3	668.682	-0.00279	78.9604
	High	Unambiguous	LPTVAATIYNSSFR		1	1	4	U6J0K5	0	1539.82	4.54	2	770.412	-0.00024	79.6334
	High	Unambiguous	LVPPYLESLGK		1	1	2	U6J0K5	0	1215.7	2.73	2	608.353	0.00052	75.2676
	High	Unambiguous	GLVTETSVLDPDEGIR		1	1	3	U6J0K5	0	1700.87	4.55	2	850.939	2e-05	75.2764
	High	Unambiguous	ALGVCSSLVWDR	1xCarbamidomethyl [C5]	1	1	1	U6J0K5	0	1362.68	3.31	2	681.845	-2e-05	74.9119
	High	Unambiguous	SFPTTMHPMSQLVSATAALNSESK	2xOxidation [M6; M9]	1	1	2	U6J0K5	0	2567.21	3.35	3	856.412	0.0032	59.8259
	High	Unambiguous	SKGMSPSDDEVLQYIK	1xOxidation [M4]	1	1	2	U6J0K5	1	1812.87	3.24	3	604.961	0.00038	57.5343
	High	Unambiguous	LPTVAATIYNSSFRDGK		1	1	1	U6J0K5	1	1839.96	3.2	3	613.992	0.00075	67.8744
	High	Unambiguous	STYWEYVYEDSMDLIAK	1xOxidation [M12]	1	1	1	U6J0K5	0	2128.94	1.78	3	710.318	-0.00072	111.057
	High	Unambiguous	APGGKEPLPEGILFLLLTGQIPSEEQVK		1	1	2	U6J0K5	1	2960.63	8.29	4	740.915	0.00137	113.706
	High	Unambiguous	EMSFYTVLFGVSR	1xOxidation [M2]	1	1	2	U6J0K5	0	1551.75	2.66	2	776.38	0.0012	104.258
	High	Unambiguous	EMSFYTVLFGVSR		1	1	1	U6J0K5	0	1535.76	3.49	2	768.381	-0.00067	113.443
	High	Unambiguous	DPLFVELLR		1	1	1	U6J0K5	0	1101.63	2.3	2	551.319	0.00026	108.548
	High	Unambiguous	GMSPSDDEVLQYIK		1	1	1	U6J0K5	0	1581.75	3.14	2	791.378	0.0011	80.0025
	High	Unambiguous	ALGLPIERPK		1	1	1	U6J0K5	0	1093.67	2.34	2	547.34	-8e-05	42.2699
	High	Unambiguous	SAEVMDPSADWSK	1xOxidation [M5]	1	1	1	U6J0K5	0	1438.62	2.5	2	719.811	-0.00047	42.0148
	High	Unambiguous	VVPGYGHAVLR		1	3	1	U6J0K5	0	1167.66	2.04	2	584.337	0.00132	30.4362
	High	Unambiguous	DVLEEAITK		1	1	1	U6J0K5	0	1017.55	1.57	2	509.277	-0.00025	69.8585
	High	Unambiguous	GYTIKDCQELLPK	1xCarbamidomethyl [C7]	1	1	1	U6J0K5	1	1564.8	2.35	3	522.272	-0.00099	52.2274
	High	Unambiguous	NFAHMMGYKDPLFVELLR	2xOxidation [M5; M6]	1	1	2	U6J0K5	1	2213.09	2.06	4	554.029	0.00106	77.5285
	High	Unambiguous	DFALTHMPDDPLIK	1xOxidation [M7]	1	1	2	U6J0K5	0	1628.8	2.01	2	814.901	-0.00226	69.0671
	High	Unambiguous	SLSTDGLR		1	1	2	U6J0K5	0	848.447	1.99	2	424.726	-0.00096	23.6786
	High	Unambiguous	DFALTHMPDDPLIK		1	1	1	U6J0K5	0	1612.8	1.25	3	538.274	0.00072	84.5277
U6JIC8	Heat shock 70 kDa protein 4 OS=Echinococcus granulosus OX=6210 GN=EGR_08863 PE=3 SV=1	37.4808	23	38	8	8	1	651	71	5.86	99.75
	Confidence	PSM Ambiguity	Sequence	Modifications	# Protein Groups	# Proteins	# PSMs	Master Protein Accessions	# Missed Cleavages	Theo. MH+ [Da]	XCorr A Sequest HT	Charge A Sequest HT	m/z [Da] A Sequest HT	Deltam/z [Da] A Sequest HT	RT [min] A Sequest HT
	High	Unambiguous	ARFEELCSDLFR	1xCarbamidomethyl [C7]	2	4	2	U6JIC8; W6U0E5	1	1542.74	2.99	2	771.872	-0.00034	71.7633
	High	Unambiguous	LLQDFFNGR		2	4	1	U6JIC8; W6U0E5	0	1109.57	1.93	2	555.292	0.00096	76.1027
	High	Unambiguous	LLNEPTAAAIAYGLDK		5	11	3	U6JIC8; M3W226; A0A2I2UZM2; W6UK50; W6U0E5	0	1659.9	3.54	2	830.451	-0.00044	78.9511
	High	Unambiguous	VSDAVVTVPAYFNDSQR		1	1	2	U6JIC8	0	1867.92	3.84	3	623.312	0.00082	75.8064
	High	Unambiguous	TTPSYVAFTDTER		3	9	1	U6JIC8; M3W226; A0A2I2UZM2	0	1487.7	3.46	2	744.354	-0.00045	56.2322
	High	Unambiguous	IINEPTAAAIAYGLDKK		4	8	2	U6JIC8; A0A2I2UZM2; W6UK50; W6U0E5	1	1787.99	4.42	3	596.668	0.00015	66.4702
	High	Unambiguous	FELSGIPPAPR		2	5	3	U6JIC8; W6U0E5	0	1183.65	2.45	2	592.328	0.00051	67.8529
	High	Unambiguous	SINPDEAVAYGAAVQAAILTGDK		2	2	1	U6JIC8; W6U0E5	0	2274.16	3.5	3	758.724	-0.00101	112.905
	High	Unambiguous	DNNLLGKFELSGIPPAPR		2	2	8	U6JIC8; W6U0E5	1	1938.04	3.82	3	646.687	0.00059	91.6857
	High	Unambiguous	GAVHDIVLVGGSTR		1	1	2	U6JIC8	0	1380.76	3.23	3	460.925	0.00034	40.4838
	High	Unambiguous	LVSHFVEEFKR		2	2	1	U6JIC8; M3W226	1	1390.75	2.12	3	464.254	-0.00041	39.6808
	High	Unambiguous	NQVAMNPSNTVFDAK	1xOxidation [M5]	1	1	1	U6JIC8	0	1651.77	2.33	2	826.391	0.00019	41.1022
	High	Unambiguous	NQVAMNPSNTVFDAKR	1xOxidation [M5]	1	1	1	U6JIC8	1	1807.88	3.27	3	603.296	-0.0008	31.8782
	High	Unambiguous	STAGDTHLGGEDFDSR		2	2	2	U6JIC8; W6U0E5	0	1664.71	3.38	2	832.861	-8e-05	32.3227
	High	Unambiguous	VEIIANDQGNR		4	14	1	U6JIC8; M3W226; A0A2I2UZM2; W6UK50	0	1228.63	2.76	2	614.818	0.00046	28.4996
	High	Unambiguous	LVSHFVEEFK		2	2	1	U6JIC8; M3W226	0	1234.65	2.57	3	412.221	0.00024	49.0159
	High	Unambiguous	LDKGAVHDIVLVGGSTR		1	1	2	U6JIC8	1	1736.97	3.85	4	434.997	3e-05	45.2707
	High	Unambiguous	WLDGNQQADKEEYEHR		1	1	1	U6JIC8	1	2017.9	1.86	4	505.23	-0.0005	29.6756
	High	Unambiguous	ELESVCNPIITK	1xCarbamidomethyl [C6]	1	1	1	U6JIC8	0	1402.72	2	2	701.866	-0.00018	55.7764
	High	Unambiguous	ITITNDK		4	8	1	U6JIC8; M3W226; A0A2I2UZM2; W6U0E5	0	804.446	1.98	2	402.727	0.00024	14.3853
	High	Unambiguous	NGLESYAFTMK	1xOxidation [M10]	1	1	1	U6JIC8	0	1276.59	1.47	2	638.798	0.00055	54.2085
	High	Unambiguous	IEVEYRGETK		2	2	2	U6JIC8; W6U0E5	1	1223.63	2.56	3	408.546	-0.00065	22.1331
	High	Unambiguous	STLDPVEK		2	2	1	U6JIC8; W6U0E5	0	888.467	1.69	2	444.737	8e-05	24.1769
U6IXV3	Fructose-bisphosphate aldolase OS=Echinococcus granulosus OX=6210 GN=EGR_00458 PE=3 SV=1	77.135	19	33	18	19	1	363	39.6	8.07	95.06
	Confidence	PSM Ambiguity	Sequence	Modifications	# Protein Groups	# Proteins	# PSMs	Master Protein Accessions	# Missed Cleavages	Theo. MH+ [Da]	XCorr A Sequest HT	Charge A Sequest HT	m/z [Da] A Sequest HT	Deltam/z [Da] A Sequest HT	RT [min] A Sequest HT
	High	Unambiguous	KPWALSFSFGR		1	2	1	U6IXV3	0	1295.69	2.88	3	432.568	3e-05	77.4548
	High	Unambiguous	VTEQVLSFVYK		1	1	1	U6IXV3	0	1312.71	2.88	2	656.862	0.00057	75.8494
	High	Unambiguous	VGQAEFLQLAK		1	1	1	U6IXV3	0	1203.67	2.82	2	602.341	0.00119	65.0628
	High	Unambiguous	YASICQQNGLVPIVEPEVLPDGDHDLETAQR	1xCarbamidomethyl [C5]	1	1	2	U6IXV3	0	3463.68	4.87	3	1155.23	0.00109	92.0742
	High	Unambiguous	VDLGVVPLGGTADECTTQGLDNLAQR	1xCarbamidomethyl [C15]	1	1	2	U6IXV3	0	2699.33	4.83	3	900.449	0.00081	95.6732
	High	Unambiguous	TVPVAVPGIVFLSGGQSELDATR		1	1	7	U6IXV3	0	2313.24	3.85	3	771.754	0.00045	110.052
	High	Unambiguous	ELLFTTDPEFAK		1	1	1	U6IXV3	0	1410.72	2.66	2	705.862	0.00031	82.9355
	High	Unambiguous	ISSHNPSYLAMLENANVLAR		1	1	1	U6IXV3	0	2200.12	3.73	3	734.045	0.00071	87.2443
	High	Unambiguous	GLLAADESTSTIGKR		1	1	2	U6IXV3	1	1518.81	4.35	2	759.909	-0.00093	37.5846
	High	Unambiguous	FAAINLENTEENRR		1	1	3	U6IXV3	1	1676.84	4.36	3	559.616	-9e-05	43.9423
	High	Unambiguous	ENASAIVAPGK		1	1	2	U6IXV3	0	1056.57	2.18	2	528.788	0.00013	24.6696
	High	Unambiguous	ELRENASAIVAPGK		1	1	1	U6IXV3	1	1454.8	3.4	3	485.604	0.00046	31.9903
	High	Unambiguous	ALQASAIAAWQGKPENVK		1	1	2	U6IXV3	0	1882.02	3.68	3	628.011	-3e-05	53.8144
	High	Unambiguous	ALADHHVYLEGTLLKPNMVTCGQSCTK	2xCarbamidomethyl [C21; C25]; 1xOxidation [M18]	1	1	1	U6IXV3	0	3059.47	3.1	5	612.701	0.00016	53.1511
	High	Unambiguous	GLLAADESTSTIGK		1	1	1	U6IXV3	0	1362.71	3.86	2	681.859	0.00025	48.995
	High	Unambiguous	ANGAASLGKFEGELK		1	1	1	U6IXV3	1	1491.78	3.39	3	497.931	-0.00012	47.9287
	High	Unambiguous	NLNAINKYPGK		1	1	1	U6IXV3	1	1231.68	2.91	3	411.231	8e-05	22.4631
	High	Unambiguous	FVPYLCAEK	1xCarbamidomethyl [C6]	1	1	1	U6IXV3	0	1126.56	1.89	2	563.784	-2e-05	55.9484
	High	Unambiguous	TKDGKPFVELLR		1	1	2	U6IXV3	1	1402.81	1.92	3	468.273	-0.00036	42.5667
W6UFA4	Actin, cytoplasmic 2 OS=Echinococcus granulosus OX=6210 GN=EGR_08301 PE=3 SV=1	49.3369	15	37	1	1	1	377	41.8	5.48	94.05
	Confidence	PSM Ambiguity	Sequence	Modifications	# Protein Groups	# Proteins	# PSMs	Master Protein Accessions	# Missed Cleavages	Theo. MH+ [Da]	XCorr A Sequest HT	Charge A Sequest HT	m/z [Da] A Sequest HT	Deltam/z [Da] A Sequest HT	RT [min] A Sequest HT
	High	Unambiguous	SYELPDGQVITIGNER		4	12	6	W6UFA4; A0A2I2UJE3; W6UMH9; M3WK07	0	1790.89	4.05	2	895.95	0.00011	83.0643
	High	Unambiguous	VAPEEHPVLLTEAPLNPK		4	8	3	U6JLF5; W6U4L6; W6UFA4; W6UMH9	0	1954.06	3.94	3	652.027	0.00035	59.5889
	High	Unambiguous	TTGIVLDSGDGVTHTVPIYEGYALPHAILR		1	1	5	W6UFA4	0	3165.66	5.01	3	1055.89	-7e-05	91.3827
	High	Unambiguous	LCYVALDFEQEMATAASSSSLEK	1xCarbamidomethyl [C2]	2	6	2	W6UFA4; W6UMH9	0	2550.17	2.41	3	850.731	0.00131	111.017
	High	Unambiguous	LCYVALDFEQEMATAASSSSLEK	1xCarbamidomethyl [C2]; 1xOxidation [M12]	2	6	4	W6UFA4; W6UMH9	0	2566.17	3.41	3	856.06	-0.00141	88.4616
	High	Unambiguous	DLYANTVLSGGSTMYPGIADR	1xOxidation [M14]	2	2	2	W6UFA4; A0A2I2UJE3	0	2217.05	3.66	3	739.688	0.00012	86.7669
	High	Unambiguous	EITALAPSTMK	1xOxidation [M10]	2	9	1	W6UFA4; M3WK07	0	1177.61	1.81	2	589.311	0.0005	34.717
	High	Unambiguous	GYSFTTTAER		2	6	2	W6UFA4; W6UMH9	0	1132.53	2.69	2	566.768	0.00048	36.3414
	High	Unambiguous	IWHHTFYNELR		6	11	1	U6JLF5; W6U4L6; W6UFA4; A0A2I2UJE3; W6UMH9; M3WK07	0	1515.75	2.33	3	505.921	-0.00031	39.9296
	High	Unambiguous	AGFAGDDAPR		4	11	2	W6U4L6; W6UFA4; W6UMH9; M3WK07	0	976.448	2.17	2	488.728	0	24.5504
	High	Unambiguous	DSYVGDEAQSKR		5	11	2	U6JLF5; W6U4L6; W6UFA4; W6UMH9; M3WK07	1	1354.62	3.74	3	452.213	-2e-05	12.5008
	High	Unambiguous	DSYVGDEAQSK		5	11	1	U6JLF5; W6U4L6; W6UFA4; W6UMH9; M3WK07	0	1198.52	2.33	2	599.765	0.0002	22.2438
	High	Unambiguous	GYSFTTTAEREIVR		2	6	1	W6UFA4; W6UMH9	1	1629.82	2.78	3	543.946	0.00046	54.6043
	High	Unambiguous	AVFPSLVGRPR		5	12	4	U6JLF5; W6U4L6; W6UFA4; W6UMH9; M3WK07	0	1198.71	3.32	3	400.24	-0.00049	47.0798
	High	Unambiguous	KDLYANTVLSGGSTMYPGIADR	1xOxidation [M15]	2	2	1	W6UFA4; A0A2I2UJE3	1	2345.14	2.05	3	782.384	-0.00246	67.142
	High	Unambiguous	DLTDYLMK		4	12	1	W6UFA4; A0A2I2UJE3; W6UMH9; M3WK07	0	998.486	1.35	2	499.747	0	82.7281
	High	Unambiguous	DLTDYLMK	1xOxidation [M7]	4	12	1	W6UFA4; A0A2I2UJE3; W6UMH9; M3WK07	0	1014.48	1.91	2	507.744	-0.00026	67.716
W6U8C0	Enolase OS=Echinococcus granulosus OX=6210 GN=EGR_07685 PE=3 SV=1	19.3396	16	30	15	15	1	1060	115	8.7	86.93
	Confidence	PSM Ambiguity	Sequence	Modifications	# Protein Groups	# Proteins	# PSMs	Master Protein Accessions	# Missed Cleavages	Theo. MH+ [Da]	XCorr A Sequest HT	Charge A Sequest HT	m/z [Da] A Sequest HT	Deltam/z [Da] A Sequest HT	RT [min] A Sequest HT
	High	Unambiguous	LAMQEFMILPTGAK		1	1	1	W6U8C0	0	1549.81	1.78	2	775.409	-6e-05	96.3092
	High	Unambiguous	LAMQEFMILPTGAK	2xOxidation [M3; M7]	1	1	2	W6U8C0	0	1581.8	2.54	2	791.405	0.00063	69.2066
	High	Unambiguous	IGMDVAASEFYQDGNYNLDFKNPK	1xOxidation [M3]	1	1	1	W6U8C0	1	2752.26	3.08	3	918.089	-0.00117	77.3959
	High	Unambiguous	HVADLAGNKDVVLPVPSFNVLNGGSHAGNK		1	1	1	W6U8C0	1	3026.58	4.41	5	606.122	0.00055	73.7829
	High	Unambiguous	AGIQIVGDDLTVTNPER		1	1	3	W6U8C0	0	1797.93	3.48	2	899.473	0.00275	75.298
	High	Unambiguous	NVNEVIAPALIK		1	1	1	W6U8C0	0	1280.76	3.25	2	640.882	0.00012	66.4671
	High	Unambiguous	SGETEDSTIADIVVGLR		1	1	4	W6U8C0	0	1761.89	4.73	2	881.447	0.0002	98.3828
	High	Unambiguous	DVVLPVPSFNVLNGGSHAGNK		1	1	1	W6U8C0	0	2121.11	3.32	3	707.707	-0.00061	89.7217
	High	Unambiguous	VNQIGSVTESIK		1	1	1	W6U8C0	0	1274.7	3.04	2	637.851	-0.00021	43.1258
	High	Unambiguous	AAVPSGASTGVHEAVELR		1	1	3	W6U8C0	0	1750.91	5.26	3	584.308	-4e-05	42.8549
	High	Unambiguous	GNPTVEVDLTTSK		1	1	4	W6U8C0	0	1360.7	3.18	2	680.851	-0.00023	46.3157
	High	Unambiguous	KACNALLLK	1xCarbamidomethyl [C3]	1	1	1	W6U8C0	1	1030.61	3.02	2	515.808	0.00028	22.5363
	High	Unambiguous	IEEELGPK		1	1	1	W6U8C0	0	914.483	2.04	2	457.745	-5e-05	24.8474
	High	Unambiguous	AAASSIVSGSK		1	1	1	W6U8C0	0	977.526	3.14	2	489.267	-5e-05	13.8014
	High	Unambiguous	AVYAGEHFRNPL		1	1	2	W6U8C0	1	1373.7	2.44	3	458.571	0.00099	47.9501
	High	Unambiguous	NVNEVIAPALIKEK		1	1	1	W6U8C0	1	1537.89	2.56	3	513.303	-2e-05	53.0398
	High	Unambiguous	YNQLLR		2	7	4	W6U8C0; A0A2I2UTE6	0	806.452	1.82	2	403.729	-0.00013	27.1342
U6IUN6	Thioredoxin-dependent peroxiredoxin OS=Echinococcus granulosus OX=6210 GN=TPx PE=2 SV=1	56.9948	11	29	10	11	1	193	21.4	6.2	84.61
	Confidence	PSM Ambiguity	Sequence	Modifications	# Protein Groups	# Proteins	# PSMs	Master Protein Accessions	# Missed Cleavages	Theo. MH+ [Da]	XCorr A Sequest HT	Charge A Sequest HT	m/z [Da] A Sequest HT	Deltam/z [Da] A Sequest HT	RT [min] A Sequest HT
	High	Unambiguous	GCQLLACSTDSGYCHLAWNNVSR	3xCarbamidomethyl [C2; C7; C14]	1	1	1	U6IUN6	0	2669.17	6.41	3	890.393	-0.0006	72.5052
	High	Unambiguous	ALVDGELKDVSLSDYR		1	1	4	U6IUN6	1	1779.91	3.75	3	593.976	0.00051	70.2496
	High	Unambiguous	LLDAFQFTDKHGEVCPANWQPGSK	1xCarbamidomethyl [C15]	1	1	2	U6IUN6	1	2745.31	3.73	4	687.083	0.00049	77.0849
	High	Unambiguous	GLFIIDDKGVLR		1	1	6	U6IUN6	1	1345.78	3.14	3	449.266	-0.00013	76.6791
	High	Unambiguous	ALVDGELKDVSLSDYRGK		1	1	3	U6IUN6	2	1965.03	4.02	4	492.013	0.0002	59.567
	High	Unambiguous	DYGVLIEDQGIALR		1	1	7	U6IUN6	0	1561.82	4.31	2	781.415	0.00038	92.0557
	High	Unambiguous	LLDAFQFTDK		1	1	2	U6IUN6	0	1197.62	2.59	2	599.311	-5e-05	79.8234
	High	Unambiguous	HGEVCPANWQPGSK	1xCarbamidomethyl [C5]	1	1	1	U6IUN6	0	1566.71	1.87	2	783.86	0.00045	29.73
	High	Unambiguous	QITINDLPVGR		1	2	2	U6IUN6	0	1225.69	2.24	3	409.234	-0.00051	65.8792
	High	Unambiguous	DVSLSDYR		1	1	1	U6IUN6	0	954.453	1.92	2	477.73	0.00017	44.5412
	High	Unambiguous	LAPSFTCK	1xCarbamidomethyl [C7]	1	1	1	U6IUN6	0	923.466	1.94	2	462.236	-0.00065	30.5519
W6UQF7	Spectrin beta chain OS=Echinococcus granulosus OX=6210 GN=EGR_01525 PE=4 SV=1	9.32573	24	29	24	24	1	2981	341.2	5.77	70.33
	Confidence	PSM Ambiguity	Sequence	Modifications	# Protein Groups	# Proteins	# PSMs	Master Protein Accessions	# Missed Cleavages	Theo. MH+ [Da]	XCorr A Sequest HT	Charge A Sequest HT	m/z [Da] A Sequest HT	Deltam/z [Da] A Sequest HT	RT [min] A Sequest HT
	High	Unambiguous	LDGIEDNWIALHK		1	1	1	W6UQF7	0	1523.79	2.42	3	508.601	0.00071	72.5362
	High	Unambiguous	NLNTFQAAMPANDEKISQVIAVGR	1xOxidation [M9]	1	1	1	W6UQF7	1	2603.32	4.12	3	868.445	-0.00175	72.5707
	High	Unambiguous	AQVTVASEDVPNTLPEAEK		1	1	2	W6UQF7	0	1998	3.57	2	999.505	-0.00011	59.2216
	High	Unambiguous	LFDVSDTVR		1	1	1	W6UQF7	0	1051.54	2.51	2	526.274	-0.00027	58.1629
	High	Unambiguous	DVAPTPESVEEALR		1	1	3	W6UQF7	0	1512.75	3.45	2	756.882	0.001	79.1766
	High	Unambiguous	DVEAQSFFR		1	1	1	W6UQF7	0	1098.52	2.58	2	549.764	-8e-05	65.5911
	High	Unambiguous	IDHLDEQADVLDAAKPEASEVIR		1	1	2	W6UQF7	0	2534.27	4.86	4	634.326	0.00197	67.9467
	High	Unambiguous	KVVENQTDPQYLFLSER		1	1	1	W6UQF7	1	2066.06	3.58	3	689.357	0.00026	64.6419
	High	Unambiguous	FLQDLDHFQVWLR		1	1	1	W6UQF7	0	1716.89	2.48	3	572.966	-0.00055	99.8429
	High	Unambiguous	LVAQYNFGSDLATVEAATK		1	1	2	W6UQF7	0	1998.02	2.04	3	666.678	0.00021	90.6626
	High	Unambiguous	ISQVIAVGR		1	1	1	W6UQF7	0	942.573	2.95	2	471.79	0.00019	36.1693
	High	Unambiguous	DDRLNDSSELQR		1	1	1	W6UQF7	1	1447.68	2.56	3	483.231	0.00014	25.4229
	High	Unambiguous	KAQVTVASEDVPNTLPEAEK		1	1	1	W6UQF7	1	2126.1	3.84	3	709.371	0.00021	47.3998
	High	Unambiguous	ELALRDELIR		1	1	1	W6UQF7	1	1227.71	2.9	3	409.907	-6e-05	54.5027
	High	Unambiguous	MASSLLINQQLQR	1xOxidation [M1]	1	1	1	W6UQF7	0	1517.81	2.96	2	759.408	-0.00053	54.7083
	High	Unambiguous	LLEILSGER		1	1	1	W6UQF7	0	1029.59	1.95	2	515.301	8e-05	66.5831
	High	Unambiguous	SCLNLSLR	1xCarbamidomethyl [C2]	1	1	1	W6UQF7	0	962.509	1.95	2	481.757	-0.00104	49.1183
	High	Unambiguous	ALEEECGIR	1xCarbamidomethyl [C6]	1	1	1	W6UQF7	0	1076.5	1.73	2	538.754	-0.00135	26.405
	High	Selected	LLQDHEQFKPEIDGYEDDFMR	1xOxidation [M20]	1	1	1	W6UQF7	0	2641.19	1.33	4	661.053	0.00077	68.5546
	High	Unambiguous	AGAIPEDVGR		1	1	1	W6UQF7	0	984.511	2.02	2	492.759	-8e-05	29.4599
	High	Unambiguous	FLQDLDHFQVWLRK		1	1	1	W6UQF7	1	1844.98	1.56	4	462	-0.00046	85.0784
	High	Unambiguous	AAYDELCR	1xCarbamidomethyl [C7]	1	1	1	W6UQF7	0	997.441	1.57	2	499.224	-0.0002	33.307
	High	Unambiguous	IEDLYLDLR		1	1	1	W6UQF7	0	1149.62	1.52	2	575.311	-0.00029	77.9015
	High	Unambiguous	DLQAIQAK		1	1	1	W6UQF7	0	886.499	2.03	2	443.753	9e-05	28.2607
I1WXU1	Ag5 OS=Echinococcus granulosus OX=6210 GN=EGR_04862 PE=2 SV=1	40.9091	17	22	17	17	1	484	54.8	6.77	69.55
	Confidence	PSM Ambiguity	Sequence	Modifications	# Protein Groups	# Proteins	# PSMs	Master Protein Accessions	# Missed Cleavages	Theo. MH+ [Da]	XCorr A Sequest HT	Charge A Sequest HT	m/z [Da] A Sequest HT	Deltam/z [Da] A Sequest HT	RT [min] A Sequest HT
	High	Unambiguous	TRNEQESDHVVDLVVIHPDWVAQR		1	1	2	I1WXU1	1	2842.42	5.65	5	569.293	0.00278	70.3603
	High	Unambiguous	LETPVNIESDGAGVACVPK	1xCarbamidomethyl [C16]	1	1	2	I1WXU1	0	1955.97	5.2	2	978.492	0.00105	70.0149
	High	Unambiguous	RCVDDSYTQPVNYLTSSAR	1xCarbamidomethyl [C2]	1	1	1	I1WXU1	1	2232.03	3.09	3	744.68	-0.00336	61.0623
	High	Unambiguous	LKSENIICGGTLITPR	1xCarbamidomethyl [C8]	1	1	2	I1WXU1	1	1771.97	4.18	3	591.331	0.00134	57.337
	High	Unambiguous	SENIICGGTLITPR	1xCarbamidomethyl [C6]	1	1	1	I1WXU1	0	1530.79	3.51	2	765.902	0.00081	66.6169
	High	Unambiguous	VDSPFDVALLR		1	1	2	I1WXU1	0	1231.67	3.27	2	616.338	0.00013	93.6239
	High	Unambiguous	WLYNSVGSVIQWINR		1	1	1	I1WXU1	0	1834.96	3.24	3	612.324	-0.0009	113.257
	High	Unambiguous	RPTFFNPFFWPFGR		1	1	1	I1WXU1	0	1815.91	3.13	3	605.975	1e-05	113.332
	High	Unambiguous	NEQESDHVVDLVVIHPDWVAQR		1	1	1	I1WXU1	0	2585.27	3.33	4	647.074	7e-05	79.9529
	High	Unambiguous	SNCIINSKPSEELTR	1xCarbamidomethyl [C3]	1	1	1	I1WXU1	0	1747.86	3.81	3	583.293	0.00044	36.9177
	High	Unambiguous	YIAEERPCEDKSNCIINSKPSEELTR	2xCarbamidomethyl [C8; C14]	1	1	1	I1WXU1	1	3138.48	3.07	5	628.504	0.00123	42.6969
	High	Unambiguous	RPQRPTSLNEIR		1	1	2	I1WXU1	0	1466.82	2.4	3	489.611	-0.00013	13.4995
	High	Unambiguous	GVCAGDTGGGLFCR	2xCarbamidomethyl [C3; C13]	1	1	1	I1WXU1	0	1426.62	4.01	2	713.813	-0.0005	51.3518
	High	Unambiguous	ENIYDGWSR		1	1	1	I1WXU1	0	1139.51	2.22	2	570.259	-0.00047	55.657
	High	Unambiguous	RWLYNSVGSVIQWINR		1	1	1	I1WXU1	1	1991.06	2.03	3	664.356	-0.00225	96.8895
	High	Unambiguous	VSIDPPEK		1	1	1	I1WXU1	0	884.472	1.56	2	442.739	-0.00045	27.178
	High	Unambiguous	AGDTVLEGTR		1	1	1	I1WXU1	0	1018.52	1.64	2	509.762	-0.00019	24.6304
W6UHV2	Phosphoenolpyruvate carboxykinase [GTP] OS=Echinococcus granulosus OX=6210 GN=EGR_07484 PE=3 SV=1	36.465	20	26	20	20	1	628	70.4	6.89	68.79
	Confidence	PSM Ambiguity	Sequence	Modifications	# Protein Groups	# Proteins	# PSMs	Master Protein Accessions	# Missed Cleavages	Theo. MH+ [Da]	XCorr A Sequest HT	Charge A Sequest HT	m/z [Da] A Sequest HT	Deltam/z [Da] A Sequest HT	RT [min] A Sequest HT
	High	Unambiguous	GILGQWISPK		1	1	1	W6UHV2	0	1098.63	1.96	2	549.819	-3e-05	76.3213
	High	Unambiguous	RVSGEDIAVDSPIGLLPK		1	1	1	W6UHV2	1	1866.03	3.59	3	622.683	0	78.0527
	High	Unambiguous	VLDYIEEQNTFVR		1	1	3	W6UHV2	0	1625.82	3.38	2	813.413	0.00048	74.868
	High	Unambiguous	FLDDQVGVDLPK		1	1	1	W6UHV2	0	1345.7	3.18	2	673.353	-9e-05	74.9311
	High	Unambiguous	LAAYENNFICCTDPKDVAR	2xCarbamidomethyl [C10; C11]	1	1	1	W6UHV2	1	2257.04	3.49	3	753.017	-5e-05	61.9699
	High	Unambiguous	AINPEAGFFGVAPGTNHK		1	1	1	W6UHV2	0	1826.92	4.83	3	609.645	0.0007	64.1228
	High	Unambiguous	TLYVIPFSMGPIGSPLAK	1xOxidation [M9]	1	1	1	W6UHV2	0	1907.03	2.72	3	636.352	0.00267	102.234
	High	Unambiguous	VSGEDIAVDSPIGLLPK		1	1	3	W6UHV2	0	1709.93	3.02	2	855.47	0.00058	93.027
	High	Unambiguous	DIFICDGSKAEADKITDELLK	1xCarbamidomethyl [C5]	1	1	1	W6UHV2	2	2381.19	4.13	3	794.404	0.00275	89.7186
	High	Unambiguous	VINNWPCNPEK	1xCarbamidomethyl [C7]	1	1	1	W6UHV2	0	1370.65	1.98	2	685.83	0.00037	42.8462
	High	Unambiguous	NSVLTNVAETDDGR		1	1	1	W6UHV2	0	1490.71	2.83	2	745.857	-0.00023	43.2718
	High	Unambiguous	YLEHWLSMEKPGR	1xOxidation [M8]	1	1	1	W6UHV2	0	1661.81	1.99	4	416.208	9e-05	44.228
	High	Unambiguous	SEATAAAEFK		1	1	1	W6UHV2	0	1024.49	2.31	2	512.751	-1e-05	24.7379
	High	Unambiguous	HGVMIGAQVK	1xOxidation [M4]	1	1	1	W6UHV2	0	1055.57	3.16	2	528.289	0.00229	12.6132
	High	Unambiguous	AVKEELEEQR		1	1	2	W6UHV2	1	1230.63	2.94	3	410.882	2e-05	12.6307
	High	Unambiguous	FQTVPHVAEGVK		1	1	1	W6UHV2	0	1311.71	2.99	3	437.907	0.00052	32.9955
	High	Unambiguous	RPEGIPLVYEAR		1	1	2	W6UHV2	0	1399.77	3.72	3	467.262	0.00025	50.5253
	High	Unambiguous	AEADKITDELLK		1	1	1	W6UHV2	1	1345.72	3.1	2	673.364	3e-05	55.3528
	High	Unambiguous	TFICTPDR	1xCarbamidomethyl [C4]	1	1	1	W6UHV2	0	1009.48	1.87	2	505.243	0.00071	36.402
	High	Unambiguous	TFICTPDRFQTVPHVAEGVK	1xCarbamidomethyl [C4]	1	1	1	W6UHV2	1	2302.16	2.11	4	576.296	-0.00108	59.2062
U6J0N8	Ornithine aminotransferase OS=Echinococcus granulosus OX=6210 GN=EGR_02924 PE=3 SV=1	49.0291	15	27	15	15	1	412	45.7	6.02	64.11
	Confidence	PSM Ambiguity	Sequence	Modifications	# Protein Groups	# Proteins	# PSMs	Master Protein Accessions	# Missed Cleavages	Theo. MH+ [Da]	XCorr A Sequest HT	Charge A Sequest HT	m/z [Da] A Sequest HT	Deltam/z [Da] A Sequest HT	RT [min] A Sequest HT
	High	Unambiguous	YLDFLSAYTAVSQGHCHPK	1xCarbamidomethyl [C16]	1	1	1	U6J0N8	0	2194.04	3.49	4	549.265	0.00033	77.0379
	High	Unambiguous	FAPPLVISEEEMKR		1	1	1	U6J0N8	1	1645.86	2.02	3	549.29	-0.00171	66.3749
	High	Unambiguous	LKNPNVAAFMVEPIQGEAGVR	1xOxidation [M10]	1	1	1	U6J0N8	1	2256.18	4.56	3	752.732	0	64.4758
	High	Unambiguous	IALAALEILENEHLAER		1	1	2	U6J0N8	0	1905.04	4.18	3	635.687	0.00046	92.8429
	High	Unambiguous	AFYTNLLGEYEEYITK		1	1	2	U6J0N8	0	1953.95	3.65	2	977.478	0.00031	113.295
	High	Unambiguous	LVEALIDQAQQLTLVSR		1	1	3	U6J0N8	0	1897.08	4.69	3	633.03	2e-05	104.363
	High	Unambiguous	YNVLWISDEVQTGLGR		1	1	2	U6J0N8	0	1849.94	4.21	2	925.477	0.00109	103.324
	High	Unambiguous	IALAALEILENEHLAERAEAMGK	1xOxidation [M21]	1	1	1	U6J0N8	1	2508.31	2.09	4	627.835	0.00146	83.8812
	High	Unambiguous	VLPMNTGVEGGETALK	1xOxidation [M4]	1	1	2	U6J0N8	0	1631.83	2.92	2	816.419	-0.00051	44.9642
	High	Unambiguous	VLPMNTGVEGGETALK		1	1	1	U6J0N8	0	1615.84	2.18	2	808.421	-0.00091	57.1873
	High	Unambiguous	YGAHNYHPIEVALCR	1xCarbamidomethyl [C14]	1	1	3	U6J0N8	0	1799.86	4.03	3	600.626	2e-05	41.7534
	High	Unambiguous	VPSDGYLR		1	1	2	U6J0N8	0	906.468	2.06	2	453.738	0.00021	30.5458
	High	Unambiguous	RLCADHEGVKADILILGK	1xCarbamidomethyl [C3]	1	1	1	U6J0N8	2	2008.1	4.17	4	502.78	-0.0006	48.9981
	High	Unambiguous	FAPPLVISEEEMKR	1xOxidation [M12]	1	1	1	U6J0N8	1	1661.86	1.98	3	554.624	-4e-05	56.9328
	High	Unambiguous	ADILILGK		1	1	1	U6J0N8	0	842.535	1.91	2	421.771	-0.00012	61.0088
	High	Unambiguous	GEGPYVWDVEGNKYLDFLSAYTAVSQGHCHPK	1xCarbamidomethyl [C29]	1	1	2	U6J0N8	1	3624.69	1.83	5	725.745	0.00182	100.781
	High	Unambiguous	LFGYDKVLPMNTGVEGGETALK	1xOxidation [M10]	1	1	1	U6J0N8	1	2355.19	2.5	3	785.736	0.00078	74.5394
W6UFE0	Sj-Ts4 protein OS=Echinococcus granulosus OX=6210 GN=EGR_08263 PE=4 SV=1	56.5359	17	21	17	17	1	306	34.1	8.5	62.69
	Confidence	PSM Ambiguity	Sequence	Modifications	# Protein Groups	# Proteins	# PSMs	Master Protein Accessions	# Missed Cleavages	Theo. MH+ [Da]	XCorr A Sequest HT	Charge A Sequest HT	m/z [Da] A Sequest HT	Deltam/z [Da] A Sequest HT	RT [min] A Sequest HT
	High	Unambiguous	SIFQLSESAASAIRDQAK		1	1	1	W6UFE0	1	1922	5.03	3	641.335	-0.00206	78.4739
	High	Unambiguous	AASDAYNWVSSGER		1	1	1	W6UFE0	0	1512.67	4.4	2	756.839	4e-05	56.3337
	High	Unambiguous	LQSALVNSEKVQAAQNTISNAYK		1	1	1	W6UFE0	1	2477.3	2.95	3	826.436	-0.00209	62.5773
	High	Unambiguous	ALASTDAVTKLDDIACR	1xCarbamidomethyl [C16]	1	1	1	W6UFE0	1	1819.92	4.04	3	607.312	0.00013	64.4346
	High	Unambiguous	ALDAAESYLEYFLPDTKTDFEGK		1	1	1	W6UFE0	1	2623.25	5.44	3	875.09	0.00351	113.132
	High	Unambiguous	ALDAAESYLEYFLPDTK		1	1	1	W6UFE0	0	1945.94	2.07	2	973.475	0.00017	113.662
	High	Unambiguous	SIFQLSESAASAIR		1	1	1	W6UFE0	0	1479.78	3.4	3	493.934	0.00247	82.0124
	High	Unambiguous	GIQDQLASLSAVTSK		1	1	2	W6UFE0	0	1517.82	3.98	2	759.412	0.00017	81.3039
	High	Unambiguous	AFVAGAISQLHNFTQELR		1	1	2	W6UFE0	0	2002.05	2.87	2	1001.53	0.00298	90.9614
	High	Unambiguous	LQSALVNSEK		1	1	1	W6UFE0	0	1088.59	2.59	2	544.801	0.0002	23.4021
	High	Unambiguous	ALASTDAVTK		1	1	1	W6UFE0	0	976.531	2.56	2	488.769	-0.00013	22.0608
	High	Unambiguous	VQAAQNTISNAYK		1	1	1	W6UFE0	0	1407.72	3.59	2	704.365	0.00051	28.9094
	High	Unambiguous	LSHYPLISDSLK		1	1	3	W6UFE0	0	1372.75	3.18	3	458.253	-0.00052	53.6801
	High	Unambiguous	QAAEVAFPR		1	1	1	W6UFE0	0	988.521	2.49	2	494.765	0.00067	38.0515
	High	Unambiguous	LDDIACR	1xCarbamidomethyl [C6]	1	1	1	W6UFE0	0	862.409	2.16	2	431.708	0.00025	23.1901
	High	Unambiguous	LEAVIPSVK		1	1	1	W6UFE0	0	955.582	1.59	2	478.295	0.00043	51.1551
	High	Unambiguous	EAMLSIISSLATEYK	1xOxidation [M3]	1	1	1	W6UFE0	0	1671.85	1.21	3	557.955	-0.00046	94.104
W6V9I3	Titin OS=Echinococcus granulosus OX=6210 GN=EGR_01780 PE=4 SV=1	30.0254	17	21	17	17	1	786	86.4	4.98	62.19
	Confidence	PSM Ambiguity	Sequence	Modifications	# Protein Groups	# Proteins	# PSMs	Master Protein Accessions	# Missed Cleavages	Theo. MH+ [Da]	XCorr A Sequest HT	Charge A Sequest HT	m/z [Da] A Sequest HT	Deltam/z [Da] A Sequest HT	RT [min] A Sequest HT
	High	Unambiguous	GANSQGTVEANTELIVHPADYKLPDLK		1	1	1	W6V9I3	1	2880.47	2.76	4	720.873	-0.00055	76.0532
	High	Unambiguous	VLSDGGISVLEINK		1	1	1	W6V9I3	0	1443.81	3.53	2	722.406	7e-05	75.8908
	High	Unambiguous	YVLPSDMGEYVCCVTTEHGR	2xCarbamidomethyl [C12; C13]	1	1	1	W6V9I3	0	2373.03	2.84	3	791.682	-0.00015	81.1274
	High	Unambiguous	YVLPSDMGEYVCCVTTEHGR	2xCarbamidomethyl [C12; C13]; 1xOxidation [M7]	1	1	1	W6V9I3	0	2389.03	4.1	3	797.013	-0.00061	60.8248
	High	Unambiguous	LQYEPSNDPNLVVHWCK	1xCarbamidomethyl [C16]	1	1	1	W6V9I3	0	2099	3.28	3	700.339	0.00037	67.5784
	High	Unambiguous	YADEEQTPASPTIDVEPKPAEVILGSPVR		1	1	1	W6V9I3	0	3108.57	3.79	3	1036.86	-0.00479	83.7945
	High	Unambiguous	VLSDGGISVLEINKTEINLGQHEIR		1	1	1	W6V9I3	1	2734.47	5.28	4	684.377	0.00327	80.1955
	High	Unambiguous	VDFVWLQNGEPVHFGSR		1	1	1	W6V9I3	0	1986.98	3.5	3	663	0.00119	89.4057
	High	Unambiguous	FIGEVAPAKDSTLQVEWFR		1	1	1	W6V9I3	1	2193.13	3.83	3	731.718	0.00193	87.6141
	High	Unambiguous	TEINLGQHEIR		1	1	2	W6V9I3	0	1309.69	2.43	3	437.234	0.00022	34.0001
	High	Unambiguous	INGKLEMGMASLSFK	2xOxidation [M7; M9]	1	1	1	W6V9I3	1	1657.83	1.85	3	553.281	7e-05	43.7656
	High	Unambiguous	NLITDTQLKEPK		1	1	2	W6V9I3	1	1399.78	3.43	3	467.264	-0.00046	42.9999
	High	Unambiguous	AETQSAELVVETTK		1	1	2	W6V9I3	0	1505.77	2.93	2	753.386	-0.00208	42.6593
	High	Unambiguous	AGRVESSPISLTCEAGAR	1xCarbamidomethyl [C13]	1	1	1	W6V9I3	1	1860.92	3.22	3	620.981	0.00182	41.2059
	High	Unambiguous	HTIPEDSGTYSCK	1xCarbamidomethyl [C12]	1	1	1	W6V9I3	0	1494.65	2.94	2	747.829	-0.00094	21.8728
	High	Unambiguous	VESSPISLTCEAGAR	1xCarbamidomethyl [C10]	1	1	1	W6V9I3	0	1576.76	3.94	2	788.886	0.00015	52.1707
	High	Unambiguous	DGNPILPGSR		1	1	1	W6V9I3	0	1025.54	1.95	2	513.272	-0.00026	41.194
	High	Unambiguous	FIGEVAPAK		1	1	1	W6V9I3	0	931.525	1.67	2	466.265	-0.00075	34.0418
W6V2P2	Hydatid disease diagnostic antigen P-29 OS=Echinococcus granulosus OX=6210 GN=P29 PE=4 SV=1	57.563	14	23	14	14	1	238	27.1	5.81	61.2
	Confidence	PSM Ambiguity	Sequence	Modifications	# Protein Groups	# Proteins	# PSMs	Master Protein Accessions	# Missed Cleavages	Theo. MH+ [Da]	XCorr A Sequest HT	Charge A Sequest HT	m/z [Da] A Sequest HT	Deltam/z [Da] A Sequest HT	RT [min] A Sequest HT
	High	Unambiguous	KNFNSEVNTTFIEDLK		1	1	1	W6V2P2	1	1898.95	3.93	3	633.655	6e-05	69.1728
	High	Unambiguous	ITTTDKLGTALEQVASQSEK		1	1	2	W6V2P2	1	2120.11	6.17	3	707.378	0.00419	70.0593
	High	Unambiguous	NFLNTTLSEAQK		1	1	1	W6V2P2	0	1365.7	3.3	2	683.354	-0.00013	61.2965
	High	Unambiguous	EFDGLSVQLLDLIR		1	1	2	W6V2P2	0	1617.88	3.6	2	809.446	0.00051	113.862
	High	Unambiguous	TCKEFDGLSVQLLDLIR	1xCarbamidomethyl [C2]	1	1	2	W6V2P2	1	2007.06	3.86	3	669.691	0.00051	109.186
	High	Unambiguous	IITATEEFVDINIASK		1	1	5	W6V2P2	0	1763.94	2.73	2	882.475	-0.00012	89.8316
	High	Unambiguous	VHQESLTIFEK		1	1	1	W6V2P2	0	1330.7	2.23	2	665.855	0.00097	43.5337
	High	Unambiguous	MLTEASDVHQR		1	1	1	W6V2P2	0	1286.62	2.3	2	643.811	-0.00042	15.1653
	High	Unambiguous	LDLDSDKTK		1	1	1	W6V2P2	1	1034.54	1.54	2	517.772	-6e-05	13.5999
	High	Unambiguous	LGTALEQVASQSEK		1	1	2	W6V2P2	0	1460.76	2.85	2	730.885	0.002	47.6865
	High	Unambiguous	KDESDFDRVHQESLTIFEK		1	1	2	W6V2P2	2	2323.12	3.75	5	465.43	0.00012	60.1959
	High	Unambiguous	TKLEEVRLDLDSDK		1	1	1	W6V2P2	2	1660.88	2.06	3	554.298	0.0012	45.1223
	High	Selected	LEEVRLDLDSDKTK		1	1	1	W6V2P2	2	1660.88	2.06	3	554.297	0.00017	40.7289
	High	Unambiguous	AGELVNKNEK		1	1	1	W6V2P2	1	1101.59	2.55	2	551.298	-0.00023	12.1096
W6UEU2	Spectrin alpha chain OS=Echinococcus granulosus OX=6210 GN=EGR_05261 PE=4 SV=1	13.8683	27	28	26	27	1	2430	281.8	5.25	60.78
	Confidence	PSM Ambiguity	Sequence	Modifications	# Protein Groups	# Proteins	# PSMs	Master Protein Accessions	# Missed Cleavages	Theo. MH+ [Da]	XCorr A Sequest HT	Charge A Sequest HT	m/z [Da] A Sequest HT	Deltam/z [Da] A Sequest HT	RT [min] A Sequest HT
	High	Unambiguous	NTLTTAWQDLK		1	1	1	W6UEU2	0	1290.67	2.49	2	645.837	-0.00072	71.1189
	High	Unambiguous	LQTYSSEDYKDLTNLQSK		1	1	1	W6UEU2	1	2133.03	2.61	3	711.683	0.00011	59.3168
	High	Unambiguous	LLDSLDLQK		1	1	1	W6UEU2	0	1044.59	2.09	2	522.8	-6e-05	60.7881
	High	Unambiguous	LGDVQTLQAFLR		1	1	1	W6UEU2	0	1360.76	3.29	2	680.882	-0.00115	92.2305
	High	Unambiguous	DSLLELWEAR		1	1	1	W6UEU2	0	1231.63	1.42	2	616.319	-0.00059	105.463
	High	Unambiguous	SIPLAIEDCGR	1xCarbamidomethyl [C9]	1	1	1	W6UEU2	0	1230.61	2.47	2	615.811	0.00023	56.1231
	High	Unambiguous	AGTFDNFDAFGHELVENK		1	1	1	W6UEU2	0	2010.92	2.12	3	670.98	0.00164	82.4581
	High	Unambiguous	EKEAFVTSEEFGQDLEHVEALQK		1	1	1	W6UEU2	1	2663.28	3.72	4	666.576	0.00014	80.451
	High	Unambiguous	NLEAFADKLIAGNHYASPEVAER		1	1	1	W6UEU2	1	2515.26	3.03	4	629.571	0.00162	80.7717
	High	Unambiguous	IAGLNSVWEDLR		1	1	1	W6UEU2	0	1372.72	2.67	2	686.866	0.0013	90.9491
	High	Unambiguous	EAFVTSEEFGQDLEHVEALQK		1	1	1	W6UEU2	0	2406.15	2.2	3	802.72	0.00023	90.4653
	High	Unambiguous	ADELLKEEFPEEALVIEK		1	1	1	W6UEU2	1	2102.09	3.42	3	701.37	0.00139	88.0349
	High	Unambiguous	DLIGVQNLLK		1	7	2	W6UEU2	0	1112.67	1.94	2	556.838	0.00025	85.6916
	High	Unambiguous	SIPLAIEDCGRDLVSVQALQR	1xCarbamidomethyl [C9]	1	1	1	W6UEU2	1	2340.23	2.72	3	780.749	-0.00098	87.8908
	High	Unambiguous	HQAVLAEIAGHEPR		1	1	1	W6UEU2	0	1527.8	2.92	3	509.94	0.00136	35.2477
	High	Unambiguous	LTTDDVGKDLTSVQR		1	1	2	W6UEU2	1	1647.85	3.85	3	549.956	3e-05	52.4703
	High	Unambiguous	KGEILSLLNSSSK		1	1	1	W6UEU2	1	1375.78	2.48	3	459.266	0.00137	55.6805
	High	Unambiguous	LQGSVQAYQLVR		1	1	1	W6UEU2	0	1361.75	2.21	2	681.379	-0.0017	54.035
	High	Unambiguous	AGTFDNFDAFGHELVENKHYASPEIEK		1	1	1	W6UEU2	1	3065.43	3.07	5	613.891	-0.0001	75.5894
	High	Unambiguous	DLAALEDKVSQLSTDAEALSER		1	1	1	W6UEU2	1	2361.18	2.29	3	787.735	0.00365	112.507
	High	Unambiguous	KVEELYLDFAKR		1	1	1	W6UEU2	2	1510.83	1.73	3	504.28	-0.00026	53.8381
	High	Unambiguous	DADELENWIQEK		1	1	1	W6UEU2	0	1489.68	1.34	2	745.344	-0.00034	87.081
	High	Unambiguous	NLEQANNQQQFVR		1	1	1	W6UEU2	0	1588.78	1.24	2	794.897	0.0022	35.1465
	High	Unambiguous	DLVSVQALQR		1	1	1	W6UEU2	0	1128.64	1.37	2	564.823	0.00036	62.5125
	High	Unambiguous	EPAILETPEDVR		1	1	1	W6UEU2	0	1368.7	1.73	2	684.854	0.00016	59.5406
	High	Unambiguous	RVDEILFWIR		1	1	1	W6UEU2	1	1346.76	2.53	3	449.59	-0.00034	93.1786
	High	Unambiguous	DLVALGDR		1	1	1	W6UEU2	0	858.468	2.38	2	429.738	2e-05	48.6647
W6U0E5	Heat shock cognate protein OS=Echinococcus granulosus OX=6210 GN=EGR_10561 PE=3 SV=1	22.6821	12	24	1	1	1	604	66.1	5.67	60.7
	Confidence	PSM Ambiguity	Sequence	Modifications	# Protein Groups	# Proteins	# PSMs	Master Protein Accessions	# Missed Cleavages	Theo. MH+ [Da]	XCorr A Sequest HT	Charge A Sequest HT	m/z [Da] A Sequest HT	Deltam/z [Da] A Sequest HT	RT [min] A Sequest HT
	High	Unambiguous	ARFEELCSDLFR	1xCarbamidomethyl [C7]	2	4	2	U6JIC8; W6U0E5	1	1542.74	2.99	2	771.872	-0.00034	71.7633
	High	Unambiguous	LLQDFFNGR		2	4	1	U6JIC8; W6U0E5	0	1109.57	1.93	2	555.292	0.00096	76.1027
	High	Unambiguous	LLNEPTAAAIAYGLDK		5	11	3	U6JIC8; M3W226; A0A2I2UZM2; W6UK50; W6U0E5	0	1659.9	3.54	2	830.451	-0.00044	78.9511
	High	Unambiguous	IINEPTAAAIAYGLDKK		4	8	2	U6JIC8; A0A2I2UZM2; W6UK50; W6U0E5	1	1787.99	4.42	3	596.668	0.00015	66.4702
	High	Unambiguous	FELSGIPPAPR		2	5	3	U6JIC8; W6U0E5	0	1183.65	2.45	2	592.328	0.00051	67.8529
	High	Unambiguous	SINPDEAVAYGAAVQAAILTGDK		2	2	1	U6JIC8; W6U0E5	0	2274.16	3.5	3	758.724	-0.00101	112.905
	High	Unambiguous	DNNLLGKFELSGIPPAPR		2	2	8	U6JIC8; W6U0E5	1	1938.04	3.82	3	646.687	0.00059	91.6857
	High	Unambiguous	STAGDTHLGGEDFDSR		2	2	2	U6JIC8; W6U0E5	0	1664.71	3.38	2	832.861	-8e-05	32.3227
	High	Unambiguous	ITITNDK		4	8	1	U6JIC8; M3W226; A0A2I2UZM2; W6U0E5	0	804.446	1.98	2	402.727	0.00024	14.3853
	High	Unambiguous	VSDAVITVPAYFNDSQR		1	1	1	W6U0E5	0	1881.93	1.47	2	941.473	0.00275	81.5578
	High	Unambiguous	IEVEYRGETK		2	2	2	U6JIC8; W6U0E5	1	1223.63	2.56	3	408.546	-0.00065	22.1331
	High	Unambiguous	STLDPVEK		2	2	1	U6JIC8; W6U0E5	0	888.467	1.69	2	444.737	8e-05	24.1769
W6U648	Tegumental protein OS=Echinococcus granulosus OX=6210 GN=EGR_08521 PE=4 SV=1	48.4848	8	20	8	8	1	99	11.6	7.25	60.64
	Confidence	PSM Ambiguity	Sequence	Modifications	# Protein Groups	# Proteins	# PSMs	Master Protein Accessions	# Missed Cleavages	Theo. MH+ [Da]	XCorr A Sequest HT	Charge A Sequest HT	m/z [Da] A Sequest HT	Deltam/z [Da] A Sequest HT	RT [min] A Sequest HT
	High	Unambiguous	NFIIDQVDDTLR		1	1	6	W6U648	0	1448.74	3.67	2	724.873	0.00023	89.7847
	High	Unambiguous	NFIIDQVDDTLREYNADSSRPIK		1	1	2	W6U648	1	2709.35	4.88	4	678.093	0.00029	95.3427
	High	Unambiguous	EYNADSSRPIKLESLVTQLGR		1	1	3	W6U648	1	2376.25	5.26	3	792.755	5e-05	73.9741
	High	Unambiguous	LESLVTQLGR		1	1	2	W6U648	0	1115.64	3.22	2	558.325	0.00024	59.6108
	High	Unambiguous	NFIIDQVDDTLREYNADSSRPIKLESLVTQLGR		1	1	2	W6U648	2	3805.97	3.05	4	952.247	-0.00112	112.996
	High	Unambiguous	SDMPTEMKNFIIDQVDDTLR		1	1	1	W6U648	1	2368.12	4.28	3	790.042	-0.00101	113.135
	High	Unambiguous	SDMPTEMKNFIIDQVDDTLR	2xOxidation [M3; M7]	1	1	1	W6U648	1	2400.11	4.81	3	800.707	0.00014	80.4479
	High	Unambiguous	EYNADSSRPIK		1	1	2	W6U648	0	1279.63	2.73	3	427.214	-0.00059	12.3626
	High	Unambiguous	SEVEVLKSDMPTEMK	2xOxidation [M10; M14]	1	1	1	W6U648	1	1754.82	1.47	2	877.914	0.00145	29.652
W6UE99	Phosphoglycerate kinase OS=Echinococcus granulosus OX=6210 GN=EGR_05752 PE=3 SV=1	48.4337	16	26	15	15	1	415	44.2	7.91	56.67
	Confidence	PSM Ambiguity	Sequence	Modifications	# Protein Groups	# Proteins	# PSMs	Master Protein Accessions	# Missed Cleavages	Theo. MH+ [Da]	XCorr A Sequest HT	Charge A Sequest HT	m/z [Da] A Sequest HT	Deltam/z [Da] A Sequest HT	RT [min] A Sequest HT
	High	Unambiguous	DVEKELEKPITFLK		1	1	2	W6UE99	1	1688.95	2.51	4	422.992	-0.0003	69.5996
	High	Unambiguous	VHLPSDFITGDKFAEDAK		1	1	2	W6UE99	1	1989.99	4.23	3	664.003	0.00068	66.6019
	High	Unambiguous	DPTPGTVFLLENLR		1	1	1	W6UE99	0	1571.84	3.28	2	786.427	0.00167	105.716
	High	Unambiguous	ALESPTRPFLAILGGAK		1	1	2	W6UE99	0	1741	3.33	3	581.005	0.00042	84.1387
	High	Unambiguous	AAGLLLNKELEYFAK		1	1	1	W6UE99	1	1679.94	3.14	3	560.651	0.00041	81.9189
	High	Unambiguous	SLTALGDIYVNDAFGTAHR		1	1	3	W6UE99	0	2021.01	3.33	3	674.34	-0.00117	86.1006
	High	Unambiguous	VGTATIESGIEDNLMGLDCGPTSSK	1xCarbamidomethyl [C19]; 1xOxidation [M15]	1	1	1	W6UE99	0	2568.18	2	3	856.731	-0.00075	87.0207
	High	Unambiguous	AAGLLLNK		1	1	1	W6UE99	0	799.504	2.52	2	400.256	0.00057	33.8869
	High	Unambiguous	AVMDAVVAATSK	1xOxidation [M3]	1	1	2	W6UE99	0	1178.61	2.8	2	589.808	-0.00036	32.8768
	High	Unambiguous	AVMDAVVAATSK		1	1	1	W6UE99	0	1162.61	2.11	2	581.81	-0.00034	55.1745
	High	Unambiguous	VSHVSTGGGASLELLEGK		2	2	2	W6UE99; A0A2I2UJH0	0	1740.91	4.09	3	580.975	-0.00045	52.5449
	High	Unambiguous	IVAAVPTIK		1	1	2	W6UE99	0	911.592	2.26	2	456.3	0.0002	46.3038
	High	Unambiguous	LSIMNVDVR	1xOxidation [M4]	1	1	2	W6UE99	0	1062.56	1.84	2	531.785	0.0003	48.7649
	High	Unambiguous	EFADVISR		1	1	1	W6UE99	0	936.479	2.13	2	468.744	0.00084	47.6926
	High	Unambiguous	ELEKPITFLK		1	1	1	W6UE99	0	1217.71	1.71	3	406.577	0.00035	53.547
	High	Unambiguous	ADSGKVEEFSK		1	1	1	W6UE99	1	1196.58	1.62	2	598.793	2e-05	12.7003
	High	Unambiguous	DCVGPEVEAACKDPTPGTVFLLENLR	2xCarbamidomethyl [C2; C11]	1	1	1	W6UE99	1	2887.4	1.54	4	722.603	-0.00148	99.3234
W6UWX8	Tropomyosin OS=Echinococcus granulosus OX=6210 GN=EGR_02101 PE=4 SV=1	43.3962	18	23	18	18	1	371	42.2	4.91	54.34
	Confidence	PSM Ambiguity	Sequence	Modifications	# Protein Groups	# Proteins	# PSMs	Master Protein Accessions	# Missed Cleavages	Theo. MH+ [Da]	XCorr A Sequest HT	Charge A Sequest HT	m/z [Da] A Sequest HT	Deltam/z [Da] A Sequest HT	RT [min] A Sequest HT
	High	Unambiguous	EESYEETIRDLTER		1	1	1	W6UWX8	1	1769.82	2.85	3	590.612	0.00051	73.5278
	High	Unambiguous	LQNEVDRLEDELLSEKER		1	1	3	W6UWX8	2	2215.12	4.46	3	739.044	-0.00063	75.1194
	High	Unambiguous	IVELEEELR		1	1	1	W6UWX8	0	1129.61	2.67	2	565.309	0.00023	58.7089
	High	Unambiguous	IRLLEEDFEQSSGR		1	1	1	W6UWX8	1	1678.84	3.26	3	560.284	-0.00038	58.6779
	High	Unambiguous	NIQTEVDTVQESLQEAISKLEETEKR		1	1	1	W6UWX8	2	3017.53	8.83	4	755.138	0.00028	113.238
	High	Unambiguous	NIQTEVDTVQESLQEAISK		1	1	1	W6UWX8	0	2132.07	1.74	2	1066.54	-0.00142	107.909
	High	Unambiguous	SLEVSEQESLQREESYEETIRDLTER		1	1	1	W6UWX8	2	3155.5	3.28	4	789.629	-0.00111	83.9997
	High	Unambiguous	SLEVSEQESLQR		1	1	2	W6UWX8	0	1404.7	3.24	2	702.852	-0.00027	39.5073
	High	Unambiguous	LTETSTKLDDASK		1	1	2	W6UWX8	1	1408.72	1.82	3	470.244	3e-05	14.4011
	High	Unambiguous	EESYEETIR		1	1	1	W6UWX8	0	1155.52	1.94	2	578.263	0.00078	30.3765
	High	Unambiguous	ATNAEAEVAAMTR	1xOxidation [M11]	1	1	1	W6UWX8	0	1350.63	1.76	2	675.82	0.00034	27.4283
	High	Unambiguous	MAQLEEQVK		1	1	1	W6UWX8	0	1075.55	2.17	2	538.276	0.00024	28.4935
	High	Unambiguous	LLEEDFEQSSGR		1	1	1	W6UWX8	0	1409.65	3.43	2	705.331	-0.00023	51.3118
	High	Unambiguous	IIAAQQTLATAEEK		1	1	1	W6UWX8	0	1486.81	1.83	2	743.91	0.00046	45.0344
	High	Unambiguous	AINLENQLK		1	1	1	W6UWX8	0	1042.59	2.22	2	521.798	0.00013	44.1463
	High	Unambiguous	AINLENQLKEK		1	1	2	W6UWX8	1	1299.73	2.44	3	433.914	1e-05	34.6893
	High	Unambiguous	YIAEDAER		1	1	1	W6UWX8	0	966.453	2.14	2	483.73	-0.0001	21.9654
	High	Unambiguous	LEDELLSEKER		1	1	1	W6UWX8	1	1360.7	2.32	3	454.237	0.00073	35.5716
W6V1T8	Glyceraldehyde-3-phosphate dehydrogenase OS=Echinococcus granulosus OX=6210 GN=EGR_05325 PE=3 SV=1	43.75	12	22	11	11	1	336	36.1	8.27	53.18
	Confidence	PSM Ambiguity	Sequence	Modifications	# Protein Groups	# Proteins	# PSMs	Master Protein Accessions	# Missed Cleavages	Theo. MH+ [Da]	XCorr A Sequest HT	Charge A Sequest HT	m/z [Da] A Sequest HT	Deltam/z [Da] A Sequest HT	RT [min] A Sequest HT
	High	Unambiguous	VIISAPSADAPMFVVGVNHEK		1	1	2	W6V1T8	0	2181.14	2.6	3	727.717	-0.00035	77.9107
	High	Unambiguous	VIISAPSADAPMFVVGVNHEK	1xOxidation [M12]	1	1	1	W6V1T8	0	2197.13	3.4	3	733.05	0.00072	68.8992
	High	Unambiguous	VPTPNVSVVDLTCK	1xCarbamidomethyl [C13]	1	1	1	W6V1T8	0	1528.8	4.04	2	764.906	0.00015	68.4606
	High	Unambiguous	KVIISAPSADAPMFVVGVNHEK	1xOxidation [M13]	1	1	1	W6V1T8	1	2325.23	2.61	4	582.062	8e-05	58.114
	High	Unambiguous	AGIALNDTFVK		1	1	2	W6V1T8	0	1148.63	2.92	2	574.819	0.00026	61.9822
	High	Unambiguous	VVDLISYMFKR		1	1	1	W6V1T8	1	1370.75	2.3	3	457.588	-0.00026	91.2208
	High	Unambiguous	VVDLISYMFKR	1xOxidation [M8]	1	1	1	W6V1T8	1	1386.74	1.49	3	462.92	0.0002	63.4749
	High	Unambiguous	VINDNFGIVEGLMTTVHSYTATQK	1xOxidation [M13]	1	1	3	W6V1T8	0	2654.31	4.33	3	885.443	0.00064	93.286
	High	Unambiguous	LIAWYDNEFGYSCR	1xCarbamidomethyl [C13]	1	1	3	W6V1T8	0	1793.8	2.59	2	897.401	-0.00023	89.4212
	High	Unambiguous	TAAQNIIPASTGAAK		1	1	2	W6V1T8	0	1413.77	4.44	2	707.388	-0.00014	37.6919
	High	Unambiguous	LSKPATYDQIK		1	1	1	W6V1T8	0	1263.69	2.35	2	632.35	-0.0007	22.1475
	High	Unambiguous	VVSNASCTTNCLAPLAK	2xCarbamidomethyl [C7; C11]	1	1	2	W6V1T8	0	1805.89	3.85	2	903.447	-0.00065	47.2968
	High	Unambiguous	VVDLISYMFK		1	1	1	W6V1T8	0	1214.65	1.65	2	607.827	-0.00079	106.36
	High	Unambiguous	VIPELNGK		2	6	1	A0A0A0MPZ5; W6V1T8	0	869.509	1.76	2	435.258	-0.0001	33.1031
O16058	Glutathione S-transferase OS=Echinococcus granulosus OX=6210 GN=GSTmu PE=2 SV=1	45.2055	10	19	7	10	1	219	25.5	7.59	52.13
	Confidence	PSM Ambiguity	Sequence	Modifications	# Protein Groups	# Proteins	# PSMs	Master Protein Accessions	# Missed Cleavages	Theo. MH+ [Da]	XCorr A Sequest HT	Charge A Sequest HT	m/z [Da] A Sequest HT	Deltam/z [Da] A Sequest HT	RT [min] A Sequest HT
	High	Unambiguous	AVLHMLQCEVVDLR	1xCarbamidomethyl [C8]	1	3	1	O16058	0	1682.87	2.81	3	561.63	0.00121	74.0092
	High	Unambiguous	AVLHMLQCEVVDLR	1xCarbamidomethyl [C8]; 1xOxidation [M5]	1	3	4	O16058	0	1698.87	3.96	3	566.961	0.00032	63.6043
	High	Unambiguous	LPNFEAYLGEK		1	2	2	O16058	0	1280.65	3.06	2	640.83	0.00013	83.698
	High	Unambiguous	LTQSGAILEYIADR		1	2	2	O16058	0	1549.82	4.43	2	775.416	0.00111	86.3674
	High	Unambiguous	YLEVEYDDKR		1	1	2	O16058	1	1329.63	2.27	3	443.882	-5e-05	33.9659
	High	Unambiguous	FEPTCLEKYPR	1xCarbamidomethyl [C5]	1	1	1	O16058	1	1439.7	3.06	3	480.571	0.00018	43.8354
	High	Unambiguous	IGSTPTFDR		1	1	1	O16058	0	993.5	2.96	2	497.254	0.00046	32.4425
	High	Unambiguous	RAVLHMLQCEVVDLR	1xCarbamidomethyl [C9]; 1xOxidation [M6]	1	1	2	O16058	1	1854.97	3.3	3	618.995	0.00043	52.6497
	High	Unambiguous	LKPGLFETLAQK		1	1	1	O16058	0	1344.79	2.61	2	672.898	-0.00021	55.4656
	High	Unambiguous	TCYSPDFEK	1xCarbamidomethyl [C2]	1	1	1	O16058	0	1146.48	1.99	2	573.739	-0.00359	36.5734
	High	Unambiguous	FENLPALR		1	1	2	O16058	0	959.531	2.19	2	480.269	-0.00035	56.3195
W6UGI7	Filamin-A OS=Echinococcus granulosus OX=6210 GN=EGR_04458 PE=4 SV=1	11.8178	20	21	19	20	1	2657	289.1	5.91	50.05
	Confidence	PSM Ambiguity	Sequence	Modifications	# Protein Groups	# Proteins	# PSMs	Master Protein Accessions	# Missed Cleavages	Theo. MH+ [Da]	XCorr A Sequest HT	Charge A Sequest HT	m/z [Da] A Sequest HT	Deltam/z [Da] A Sequest HT	RT [min] A Sequest HT
	High	Unambiguous	VGEPAEFTLITR		1	1	1	W6UGI7	0	1332.72	3.62	2	666.862	0.00059	72.8007
	High	Unambiguous	YADEPVPGSPFAVNIGGHPSPR		1	1	1	W6UGI7	0	2264.11	4.59	3	755.374	-0.00107	68.3475
	High	Unambiguous	AGVPATFTVDASQAGEAPIAVTHTNR		1	1	1	W6UGI7	0	2581.3	4.66	3	861.105	-0.00028	68.3908
	High	Unambiguous	ATANTPALFTIDSR		1	1	1	W6UGI7	0	1477.76	2.51	2	739.386	0.00014	68.743
	High	Unambiguous	DAGGPAPFGCELRDETGEPVPIR	1xCarbamidomethyl [C10]	1	1	1	W6UGI7	1	2440.16	3.06	3	814.058	0.00127	75.8095
	High	Unambiguous	LVNIDSTDIVDCR	1xCarbamidomethyl [C12]	1	1	1	W6UGI7	0	1519.74	2.66	2	760.376	0.00111	67.0962
	High	Unambiguous	VLVGQDDFSDPGLVTASGDGLVR		1	1	2	W6UGI7	0	2317.17	3.59	3	773.06	-0.00053	92.5279
	High	Unambiguous	GASVDDIQYDFADGLR		1	1	1	W6UGI7	0	1741.8	2.68	2	871.404	-0.00054	86.5651
	High	Unambiguous	FTIDASSAGK		1	1	1	W6UGI7	0	996.5	1.62	2	498.754	5e-05	35.677
	High	Unambiguous	FLEEQEGLR		1	1	1	W6UGI7	0	1120.56	2.1	2	560.785	4e-05	43.574
	High	Unambiguous	NNEFNIYTR		1	1	1	W6UGI7	0	1170.55	2.06	2	585.78	-0.00015	48.4338
	High	Unambiguous	EAGAGGLSIAVEGPSK		1	8	1	W6UGI7	0	1442.75	2.24	2	721.878	0.00051	53.7733
	High	Unambiguous	VSEPGEYLCSVR	1xCarbamidomethyl [C9]	1	1	1	W6UGI7	0	1395.66	2.61	2	698.334	0.00188	53.5347
	High	Unambiguous	VTGEGVHPSRPEGLPAGQPTTFQVDTR		1	1	1	W6UGI7	0	2833.42	4.89	4	709.112	0.00067	51.2132
	High	Unambiguous	FYVEPVGSGR		1	1	1	W6UGI7	0	1110.56	2.01	2	555.783	0.0001	43.8323
	High	Unambiguous	FTPQENGPHLVHVLLDERPIPGSPFR		1	1	1	W6UGI7	0	2952.55	2.47	5	591.315	-0.0007	84.4536
	High	Unambiguous	AYGPGLQPTGVFK		1	1	1	W6UGI7	0	1334.71	1.79	2	667.858	-0.00064	62.0686
	High	Unambiguous	FNDEHVPGSPFR		1	1	1	W6UGI7	0	1401.65	1.68	3	467.891	0.00085	45.076
	High	Unambiguous	EIPESPYCVK	1xCarbamidomethyl [C8]	1	1	1	W6UGI7	0	1221.58	1.39	2	611.296	0.00126	45.2188
	High	Unambiguous	GSVEVIVLNPK		1	1	1	W6UGI7	0	1154.68	1.62	2	577.842	-0.00106	56.2884
W6UAI6	Malate dehydrogenase OS=Echinococcus granulosus OX=6210 GN=EGR_07010 PE=4 SV=1	27.2138	11	17	11	11	1	463	48.9	7.69	49.99
	Confidence	PSM Ambiguity	Sequence	Modifications	# Protein Groups	# Proteins	# PSMs	Master Protein Accessions	# Missed Cleavages	Theo. MH+ [Da]	XCorr A Sequest HT	Charge A Sequest HT	m/z [Da] A Sequest HT	Deltam/z [Da] A Sequest HT	RT [min] A Sequest HT
	High	Unambiguous	VVIIPAGVPR		1	1	1	W6UAI6	0	1020.66	2.78	2	510.832	0.00012	59.1054
	High	Unambiguous	LNEYEIELVK		1	1	1	W6UAI6	0	1249.67	3.05	2	625.338	0.00016	66.3068
	High	Unambiguous	RLFGVTTLDITR		1	1	2	W6UAI6	1	1391.8	4.32	3	464.605	-5e-05	67.5071
	High	Unambiguous	DDLFSMNASVVADLSR	1xOxidation [M6]	1	1	3	W6UAI6	0	1755.82	2.68	2	878.414	-0.00084	96.9176
	High	Unambiguous	IAILGASGGIGQPLALLMK		1	1	1	W6UAI6	0	1823.08	2.26	3	608.366	0.00059	113.307
	High	Unambiguous	IAILGASGGIGQPLALLMK	1xOxidation [M18]	1	1	2	W6UAI6	0	1839.08	2.93	3	613.698	0.0005	104.732
	High	Unambiguous	VSCPVIGGHSGNTIVPVLSQCTPSVNFAQK	2xCarbamidomethyl [C3; C21]	1	1	1	W6UAI6	0	3153.58	6.27	3	1051.87	0.00071	80.809
	High	Unambiguous	LFGVTTLDITR		1	1	1	W6UAI6	0	1235.7	3.05	2	618.354	0.00023	86.4461
	High	Unambiguous	IQNAGTEVVNAK		1	1	1	W6UAI6	0	1243.66	3.43	2	622.336	0.00013	22.408
	High	Unambiguous	SNTFIAEAK		1	1	1	W6UAI6	0	980.505	2.69	2	490.756	-0.00012	28.4805
	High	Unambiguous	LNEYEIELVKK		1	1	2	W6UAI6	1	1377.76	2.47	2	689.385	0.00029	49.3557
	High	Unambiguous	EGVYNPR		1	1	1	W6UAI6	0	834.41	1.86	2	417.709	-9e-05	14.3823
U6JLF5	Actin cytoplasmic A3 OS=Echinococcus granulosus OX=6210 GN=EGR_09069 PE=3 SV=1	31.7333	8	17	3	3	1	375	41.8	5.48	47.93
	Confidence	PSM Ambiguity	Sequence	Modifications	# Protein Groups	# Proteins	# PSMs	Master Protein Accessions	# Missed Cleavages	Theo. MH+ [Da]	XCorr A Sequest HT	Charge A Sequest HT	m/z [Da] A Sequest HT	Deltam/z [Da] A Sequest HT	RT [min] A Sequest HT
	High	Unambiguous	DLYSNVVLSGGSTMYPGIADR		1	1	1	U6JLF5	0	2215.07	2.78	3	739.027	-0.00089	97.0741
	High	Unambiguous	TYELPDGQVITVGNER		1	1	1	U6JLF5	0	1790.89	2.47	2	895.946	-0.00313	75.2795
	High	Unambiguous	VAPEEHPVLLTEAPLNPK		4	8	3	U6JLF5; W6U4L6; W6UFA4; W6UMH9	0	1954.06	3.94	3	652.027	0.00035	59.5889
	High	Selected	TTGIVLDSGDGVSHTVPIYEGYALPHAILR		1	1	6	U6JLF5	0	3151.64	4.36	4	788.666	-0.00049	90.1885
	High	Unambiguous	IWHHTFYNELR		6	11	1	U6JLF5; W6U4L6; W6UFA4; A0A2I2UJE3; W6UMH9; M3WK07	0	1515.75	2.33	3	505.921	-0.00031	39.9296
	High	Unambiguous	DSYVGDEAQSKR		5	11	2	U6JLF5; W6U4L6; W6UFA4; W6UMH9; M3WK07	1	1354.62	3.74	3	452.213	-2e-05	12.5008
	High	Unambiguous	DSYVGDEAQSK		5	11	1	U6JLF5; W6U4L6; W6UFA4; W6UMH9; M3WK07	0	1198.52	2.33	2	599.765	0.0002	22.2438
	High	Unambiguous	AVFPSLVGRPR		5	12	4	U6JLF5; W6U4L6; W6UFA4; W6UMH9; M3WK07	0	1198.71	3.32	3	400.24	-0.00049	47.0798
U6JGI4	14-3-3 protein beta:alpha OS=Echinococcus granulosus OX=6210 GN=EGR_10354 PE=3 SV=1	55.6452	14	18	10	10	1	248	27.8	4.88	46.76
	Confidence	PSM Ambiguity	Sequence	Modifications	# Protein Groups	# Proteins	# PSMs	Master Protein Accessions	# Missed Cleavages	Theo. MH+ [Da]	XCorr A Sequest HT	Charge A Sequest HT	m/z [Da] A Sequest HT	Deltam/z [Da] A Sequest HT	RT [min] A Sequest HT
	High	Unambiguous	NLLSVAYKNVVGAR		3	7	1	M3WVC7; U6JGI4; Q56J98	1	1503.86	3.7	3	501.96	0.00011	71.1531
	High	Unambiguous	ATSLAEAELSVTHPIR		1	1	3	U6JGI4	0	1694.91	4.76	3	565.641	0.00023	59.1697
	High	Unambiguous	QAGTPLADQTDIYLK		1	1	1	U6JGI4	0	1633.84	3	2	817.427	0.00196	65.3997
	High	Unambiguous	DSTLIMQLLR		5	14	1	M3WVC7; U6JEE0; U6JGI4; U6J5Z8; M3W8I2	0	1189.66	2.2	2	595.335	0.00044	106.164
	High	Unambiguous	AAFDAAITEVDSIK		1	1	1	U6JGI4	0	1450.74	1.67	2	725.877	0.00181	82.7792
	High	Unambiguous	AAFDAAITEVDSIKDETYK		1	1	1	U6JGI4	1	2087.02	3.41	3	696.345	0.001	85.1091
	High	Unambiguous	ICNDVLALLSK	1xCarbamidomethyl [C2]	1	1	1	U6JGI4	0	1245.69	3.64	2	623.348	0.00063	88.4366
	High	Unambiguous	YLAEVQEGEQNDK		1	1	1	U6JGI4	0	1522.7	3.05	2	761.854	-0.00057	31.6138
	High	Unambiguous	TIAEMGNELNNEER	1xOxidation [M5]	1	1	2	U6JGI4	0	1635.73	1.98	2	818.368	0.00058	29.9415
	High	Unambiguous	TIAEMGNELNNEER		1	1	1	U6JGI4	0	1619.73	1.72	2	810.366	-0.00434	48.9213
	High	Unambiguous	YLAEVQEGEQNDKSTEAAEEAYQK		1	1	1	U6JGI4	1	2730.24	3.44	3	910.753	0.00194	46.7655
	High	Unambiguous	KQAGTPLADQTDIYLK		1	1	1	U6JGI4	1	1761.94	3.74	3	587.983	-0.00132	50.5948
	High	Unambiguous	NLLSVAYK		5	15	1	M3WVC7; U6JEE0; U6JGI4; Q56J98; M3W8I2	0	907.525	2.06	2	454.266	0.0001	52.1432
	High	Unambiguous	VEEELTK		1	1	1	U6JGI4	0	847.441	1.46	2	424.224	0.00024	13.5985
	High	Unambiguous	MMGDYYR	2xOxidation [M1; M2]	2	2	1	U6JGI4; U6J5Z8	0	967.365	1.59	2	484.186	8e-05	14.4284
W6USW1	Annexin OS=Echinococcus granulosus OX=6210 GN=EGR_00675 PE=3 SV=1	37.0813	14	18	14	14	1	418	46.5	5.14	46.55
	Confidence	PSM Ambiguity	Sequence	Modifications	# Protein Groups	# Proteins	# PSMs	Master Protein Accessions	# Missed Cleavages	Theo. MH+ [Da]	XCorr A Sequest HT	Charge A Sequest HT	m/z [Da] A Sequest HT	Deltam/z [Da] A Sequest HT	RT [min] A Sequest HT
	High	Unambiguous	AANENSLEKDVVGDTSGYFK		1	1	1	W6USW1	1	2144.01	2.86	3	715.342	-0.00076	71.2874
	High	Unambiguous	DLVDDIKDDTSGDYEK		1	1	2	W6USW1	1	1827.81	3.03	3	609.942	-0.00058	72.6515
	High	Unambiguous	ILVALLAAQR		1	1	2	W6USW1	0	1067.69	3.01	2	534.35	-1e-05	73.6275
	High	Unambiguous	YNRDLVDDIKDDTSGDYEK		1	1	1	W6USW1	2	2261.02	3.23	4	566.011	0.00036	56.9048
	High	Unambiguous	AANENSLEKDVVGDTSGYFKR		1	1	2	W6USW1	2	2300.12	5.15	4	575.785	0.00099	63.3545
	High	Unambiguous	LGTDEEAFITILCTR	1xCarbamidomethyl [C13]	1	1	2	W6USW1	0	1738.87	4.44	2	869.938	0.00016	103.984
	High	Unambiguous	SPWQLIAISK		1	1	1	W6USW1	0	1142.66	3.3	2	571.832	0.00017	80.9031
	High	Unambiguous	GIDSIIDKK		1	1	1	W6USW1	1	988.567	2.2	2	494.787	0.00011	33.4248
	High	Unambiguous	HEPTEQQLKDIANR		1	1	1	W6USW1	1	1678.85	2.68	3	560.29	0.00119	30.5247
	High	Unambiguous	LVEAIASETK		1	1	1	W6USW1	0	1060.59	2.07	2	530.798	0.0001	32.2917
	High	Unambiguous	VTNCGLPCNPTLRPYPNFNANSDVELLKK	2xCarbamidomethyl [C4; C8]	1	1	1	W6USW1	1	3331.66	2.79	4	833.668	-0.00111	74.8649
	High	Unambiguous	VEIAEAYK		1	1	1	W6USW1	0	922.488	1.86	2	461.75	0.00214	32.3476
	High	Unambiguous	VTNCGLPCNPTLRPYPNFNANSDVELLK	2xCarbamidomethyl [C4; C8]	1	1	1	W6USW1	0	3203.56	1.71	3	1068.53	0.00037	84.6268
	High	Unambiguous	GSYGEDLREK		1	1	1	W6USW1	1	1153.55	1.18	2	577.278	0.00036	14.4521
U6J8Q0	Transgelin OS=Echinococcus granulosus OX=6210 GN=EGR_08243 PE=3 SV=1	21.4876	6	16	6	6	1	363	39.5	8.51	44.44
	Confidence	PSM Ambiguity	Sequence	Modifications	# Protein Groups	# Proteins	# PSMs	Master Protein Accessions	# Missed Cleavages	Theo. MH+ [Da]	XCorr A Sequest HT	Charge A Sequest HT	m/z [Da] A Sequest HT	Deltam/z [Da] A Sequest HT	RT [min] A Sequest HT
	High	Unambiguous	NMSQVINTLMQLGTECQR	1xCarbamidomethyl [C16]; 2xOxidation [M2; M10]	1	1	3	U6J8Q0	0	2154.99	3.71	3	719.004	0.00074	78.7646
	High	Unambiguous	TSLFQTVDLYESR		1	1	4	U6J8Q0	0	1558.77	3.78	2	779.891	0.00028	86.6572
	High	Unambiguous	FATQSGMTSIGAVR	1xOxidation [M7]	1	1	1	U6J8Q0	0	1441.71	1.63	2	721.363	0.00378	37.0778
	High	Unambiguous	LIDAVYER		1	1	2	U6J8Q0	0	978.525	2.21	2	489.767	0.0005	41.8507
	High	Unambiguous	RPLKPNTMSAPFK	1xOxidation [M8]	1	1	1	U6J8Q0	0	1502.81	3.18	3	501.611	0.0013	12.5243
	High	Unambiguous	TSHLPPAAQSVR		1	1	5	U6J8Q0	0	1263.68	4.52	3	421.898	-0.00016	21.8293
W6UY59	Filamin-A OS=Echinococcus granulosus OX=6210 GN=EGR_01619 PE=4 SV=1	8.10811	16	19	16	16	1	2849	305.8	6.13	44.37
	Confidence	PSM Ambiguity	Sequence	Modifications	# Protein Groups	# Proteins	# PSMs	Master Protein Accessions	# Missed Cleavages	Theo. MH+ [Da]	XCorr A Sequest HT	Charge A Sequest HT	m/z [Da] A Sequest HT	Deltam/z [Da] A Sequest HT	RT [min] A Sequest HT
	High	Unambiguous	GVHVPGSPFQLTVGQPVEGGPSK		1	1	1	W6UY59	0	2274.19	4.68	3	758.733	-0.00105	72.3807
	High	Unambiguous	GLLSVVVDGPSK		1	1	1	W6UY59	0	1170.67	3.04	2	585.841	0.00044	70.4598
	High	Unambiguous	FADEHIPFSPFR		1	1	1	W6UY59	0	1462.71	2.34	3	488.242	0.00036	75.8939
	High	Unambiguous	TSVDDIQTDFSDGIK		1	1	1	W6UY59	0	1640.76	1.96	2	820.886	0.00022	74.6701
	High	Unambiguous	GFVGKENQFFVDASK		1	1	1	W6UY59	1	1672.83	2.24	3	558.282	-0.00015	57.1996
	High	Unambiguous	FTVDTFAAGR		1	1	1	W6UY59	0	1084.54	2.23	2	542.775	0.00035	57.611
	High	Unambiguous	YGGNFDIFGSPFTAR		1	1	2	W6UY59	0	1648.78	3.34	2	824.891	0	100.516
	High	Unambiguous	IHVMYAGIEIPESPFVFESLR	1xOxidation [M4]	1	1	2	W6UY59	0	2450.24	4.09	3	817.422	0.003	107.327
	High	Unambiguous	VQITCEERPDGYEFSYIPTLPGDYK	1xCarbamidomethyl [C5]	1	1	1	W6UY59	0	2977.39	2.03	3	993.135	-0.00059	90.9583
	High	Unambiguous	FFVNTANAGR		1	1	1	W6UY59	0	1096.55	2.14	2	548.78	-0.00026	40.8464
	High	Unambiguous	EITGEVYSSSGR		1	1	1	W6UY59	0	1284.61	2.74	2	642.806	-0.00056	31.7278
	High	Unambiguous	VYLVPENEAHLGAR		1	1	1	W6UY59	0	1567.82	3.31	3	523.279	-0.00016	48.48
	High	Unambiguous	ISIHFVPQER		1	1	1	W6UY59	0	1225.67	2.58	3	409.228	0.00034	45.694
	High	Unambiguous	IHVMYAGIEIPESPFVFESLR		1	1	1	W6UY59	0	2434.25	2.1	3	812.087	-0.00051	112.519
	High	Unambiguous	TYEATSVISK		1	1	1	W6UY59	0	1098.57	1.31	2	549.788	9e-05	32.3445
	High	Unambiguous	NAGAGGLSVSVEGPSK		1	1	1	W6UY59	0	1429.73	1.49	2	715.368	0.00064	42.3058
	High	Unambiguous	GISQTPGDVIK		1	1	1	W6UY59	0	1114.61	1.61	2	557.809	7e-05	36.7962
U6JEE0	14-3-3 protein epsilon OS=Echinococcus granulosus OX=6210 GN=EGR_01834 PE=3 SV=1	43.1373	10	16	7	8	1	255	29.2	5.07	44.1
	Confidence	PSM Ambiguity	Sequence	Modifications	# Protein Groups	# Proteins	# PSMs	Master Protein Accessions	# Missed Cleavages	Theo. MH+ [Da]	XCorr A Sequest HT	Charge A Sequest HT	m/z [Da] A Sequest HT	Deltam/z [Da] A Sequest HT	RT [min] A Sequest HT
	High	Unambiguous	IVDLNDESAPELTVEER		1	1	4	U6JEE0	0	1928.94	3.97	3	643.653	0.00022	71.9188
	High	Unambiguous	NLLSVAYKNVIGAR		1	7	1	U6JEE0	1	1517.88	2.23	3	506.629	-0.00201	75.5419
	High	Unambiguous	ELKQMANEILSLLEK	1xOxidation [M5]	1	1	2	U6JEE0	1	1774.96	2.26	3	592.326	0.00099	92.0338
	High	Unambiguous	DSTLIMQLLR		5	14	1	M3WVC7; U6JEE0; U6JGI4; U6J5Z8; M3W8I2	0	1189.66	2.2	2	595.335	0.00044	106.164
	High	Unambiguous	IISAIESKDEGNER		1	1	2	U6JEE0	1	1560.79	3.66	3	520.934	0.00013	22.6848
	High	Unambiguous	YLAEIATASERDEVAK		1	1	1	U6JEE0	1	1765.9	2.89	3	589.305	0.00125	46.6223
	High	Unambiguous	VATDIGTAELQPTHPIR		1	1	2	U6JEE0	0	1818.97	3.9	3	606.995	5e-05	49.2768
	High	Unambiguous	NLLSVAYK		5	15	1	M3WVC7; U6JEE0; U6JGI4; Q56J98; M3W8I2	0	907.525	2.06	2	454.266	0.0001	52.1432
	High	Unambiguous	IISAIESK		1	1	1	U6JEE0	0	860.509	1.48	2	430.758	-2e-05	26.3469
	High	Unambiguous	LAEQIER		1	1	1	U6JEE0	0	858.468	2.29	2	429.738	2e-05	22.1264
Q56J98	14-3-3 protein OS=Echinococcus granulosus OX=6210 GN=EGR_03128 PE=2 SV=1	44.1296	12	15	10	10	1	247	27.9	5	43.15
	Confidence	PSM Ambiguity	Sequence	Modifications	# Protein Groups	# Proteins	# PSMs	Master Protein Accessions	# Missed Cleavages	Theo. MH+ [Da]	XCorr A Sequest HT	Charge A Sequest HT	m/z [Da] A Sequest HT	Deltam/z [Da] A Sequest HT	RT [min] A Sequest HT
	High	Unambiguous	NLLSVAYKNVVGAR		3	7	1	M3WVC7; U6JGI4; Q56J98	1	1503.86	3.7	3	501.96	0.00011	71.1531
	High	Unambiguous	DATLIMQLLR		1	1	1	Q56J98	0	1173.67	3.09	2	587.337	-9e-05	112.576
	High	Unambiguous	AFDDAVAELDTLPEESYK		1	1	1	Q56J98	0	2012.93	3.19	2	1006.97	0.00178	96.1659
	High	Unambiguous	EILDLLDKTLLPAASSSESK		1	1	1	Q56J98	1	2130.15	5.27	3	710.723	0.00047	103.552
	High	Unambiguous	KAFDDAVAELDTLPEESYK		1	1	1	Q56J98	1	2141.03	3.19	3	714.345	-0.00307	82.7942
	High	Unambiguous	YVAEFCTGDER	1xCarbamidomethyl [C6]	1	1	1	Q56J98	0	1346.57	2.52	2	673.788	0.00038	41.62
	High	Unambiguous	SATEVAEGDMQTTHPIR	1xOxidation [M10]	1	1	1	Q56J98	0	1858.86	3.65	3	620.291	-0.00092	22.0237
	High	Unambiguous	SATEVAEGDMQTTHPIR		1	1	1	Q56J98	0	1842.87	3.65	3	614.96	3e-05	34.8133
	High	Unambiguous	TLLPAASSSESK		1	1	2	Q56J98	0	1190.63	2.93	2	595.817	-0.00014	30.8955
	High	Unambiguous	YVAEFCTGDERK	1xCarbamidomethyl [C6]	1	1	1	Q56J98	1	1474.66	2.72	2	737.833	-0.00188	28.3282
	High	Unambiguous	AMKDVLESGADLSVEER	1xOxidation [M2]	1	1	1	Q56J98	1	1864.9	3.08	3	622.303	-0.0008	49.5629
	High	Unambiguous	NLLSVAYK		5	15	1	M3WVC7; U6JEE0; U6JGI4; Q56J98; M3W8I2	0	907.525	2.06	2	454.266	0.0001	52.1432
	High	Unambiguous	AMKDVLESGADLSVEER		1	1	1	Q56J98	1	1848.9	2.04	3	616.971	-0.00028	63.8016
	High	Unambiguous	EILDLLDK		1	1	1	Q56J98	0	958.546	2.07	2	479.777	0.00023	80.1986
W6U831	Malate dehydrogenase, cytoplasmic OS=Echinococcus granulosus OX=6210 GN=EGR_08628 PE=4 SV=1	32.7869	12	24	12	12	1	427	46.9	8.16	42.96
	Confidence	PSM Ambiguity	Sequence	Modifications	# Protein Groups	# Proteins	# PSMs	Master Protein Accessions	# Missed Cleavages	Theo. MH+ [Da]	XCorr A Sequest HT	Charge A Sequest HT	m/z [Da] A Sequest HT	Deltam/z [Da] A Sequest HT	RT [min] A Sequest HT
	High	Unambiguous	YAPSIPKENFTALTR		1	1	3	W6U831	1	1707.91	3.61	3	569.974	0.00082	61.6584
	High	Unambiguous	EGEWVSMSVYSTGDHYGAPK	1xOxidation [M7]	1	1	1	W6U831	0	2215.96	3.17	3	739.324	-0.00108	57.1731
	High	Unambiguous	VLVVGNPANTNCLIMSK	1xCarbamidomethyl [C12]; 1xOxidation [M15]	1	1	2	W6U831	0	1845.96	2.99	3	615.99	0.00013	65.7377
	High	Unambiguous	SLFNLSADELVDER		1	1	1	W6U831	0	1607.79	2.75	2	804.4	0.00069	94.2344
	High	Unambiguous	SLFNLSADELVDEREVALASFK		1	1	5	W6U831	1	2453.26	4.17	3	818.424	0.00091	109.155
	High	Unambiguous	EVFTPCVQNR	1xCarbamidomethyl [C6]	1	1	1	W6U831	0	1249.6	2.72	2	625.303	-0.00017	39.3648
	High	Unambiguous	IFKEQGEALDK		1	1	1	W6U831	1	1277.67	1.59	2	639.343	0.00234	22.6966
	High	Unambiguous	VVDGLSMDEWSR	1xOxidation [M7]	1	1	1	W6U831	0	1409.64	2.43	2	705.32	-0.00191	55.6601
	High	Unambiguous	ELINDEKWVK		1	1	2	W6U831	1	1273.68	2.38	3	425.232	0.00067	44.9147
	High	Unambiguous	DQQIILHLLDIPEAK		1	1	4	W6U831	0	1745.98	1.99	3	582.663	-0.00218	101.947
	High	Unambiguous	VLVVGNPANTNCLIMSK	1xCarbamidomethyl [C12]	1	1	1	W6U831	0	1829.96	1.52	2	915.484	-0.00072	72.8701
	High	Unambiguous	EVALASFK		1	1	1	W6U831	0	864.483	2.01	2	432.745	8e-05	45.9426
	High	Unambiguous	AIYQVAAK		1	1	1	W6U831	0	863.499	1.67	2	432.254	0.00085	25.1858
U6JME9	Expressed protein OS=Echinococcus granulosus OX=6210 GN=EGR_07945 PE=4 SV=1	15.8153	13	18	13	13	1	1018	111	5.4	41.73
	Confidence	PSM Ambiguity	Sequence	Modifications	# Protein Groups	# Proteins	# PSMs	Master Protein Accessions	# Missed Cleavages	Theo. MH+ [Da]	XCorr A Sequest HT	Charge A Sequest HT	m/z [Da] A Sequest HT	Deltam/z [Da] A Sequest HT	RT [min] A Sequest HT
	High	Unambiguous	STTSACPGGINTIVTLR	1xCarbamidomethyl [C6]	1	1	2	U6JME9	0	1747.9	4.6	2	874.454	-0.00014	67.2243
	High	Unambiguous	ASSCSPCPDGTFSLPGSGVCSK	3xCarbamidomethyl [C4; C7; C20]	1	1	2	U6JME9	0	2257.95	2.9	2	1129.48	-0.00099	64.1117
	High	Unambiguous	ADDIGTDFHLFFQTK		1	1	2	U6JME9	0	1754.84	2.18	3	585.617	-0.00035	94.8446
	High	Unambiguous	LTDPLSLAYFTVR		1	1	3	U6JME9	0	1495.82	3.37	2	748.412	0.00047	107.043
	High	Unambiguous	YDLDELLSSK		1	1	1	U6JME9	0	1182.59	2	2	591.798	0.00039	83.7725
	High	Unambiguous	SHLLLPNYK		1	1	1	U6JME9	0	1084.61	2.55	2	542.811	0.00022	38.2042
	High	Unambiguous	VCSVSDAPK	1xCarbamidomethyl [C2]	1	1	1	U6JME9	0	962.461	2.61	2	481.734	-9e-05	12.3173
	High	Unambiguous	DASGVGTYLR		1	1	1	U6JME9	0	1038.52	2.65	2	519.765	0.00053	47.2477
	High	Unambiguous	SCQACPKDEVPVFGVR	2xCarbamidomethyl [C2; C5]	1	1	1	U6JME9	1	1848.87	3.15	3	616.962	-0.00028	50.1022
	High	Unambiguous	YISPLPGTK		1	1	1	U6JME9	0	975.551	2.11	2	488.279	-0.0001	41.3469
	High	Unambiguous	SSAMSLGDVLLK		1	1	1	U6JME9	0	1220.66	2.02	2	610.833	0.0018	79.209
	High	Unambiguous	YDTWSR		1	1	1	U6JME9	0	827.368	1.67	2	414.188	-5e-05	25.7618
	High	Unambiguous	ACPPGTVPGNGEK	1xCarbamidomethyl [C2]	1	1	1	U6JME9	0	1283.6	1.13	2	642.306	8e-05	14.6543
W6UDU1	Ubiquitin OS=Echinococcus granulosus OX=6210 GN=EGR_06107 PE=4 SV=1	49.0566	6	15	0	2	1	106	11.8	8.76	40.06
	Confidence	PSM Ambiguity	Sequence	Modifications	# Protein Groups	# Proteins	# PSMs	Master Protein Accessions	# Missed Cleavages	Theo. MH+ [Da]	XCorr A Sequest HT	Charge A Sequest HT	m/z [Da] A Sequest HT	Deltam/z [Da] A Sequest HT	RT [min] A Sequest HT
	High	Unambiguous	TITLEVEPSDSIENVK		1	3	4	W6UDU1	0	1773.91	3.97	2	887.459	1e-05	71.6769
	High	Unambiguous	TLSDYNIQKESTLHLVLR		2	6	2	M3WWF6; W6UDU1	1	2130.16	3.78	4	533.294	-0.00053	66.4193
	High	Unambiguous	TLTGKTITLEVEPSDSIENVK		1	3	1	W6UDU1	1	2274.21	3.45	3	758.741	-8e-05	66.5739
	High	Unambiguous	ESTLHLVLR		2	7	1	M3WWF6; W6UDU1	0	1067.62	2.4	2	534.314	0	43.9368
	High	Unambiguous	IQDKEGIPPDQQR		2	8	5	M3WWF6; W6UDU1	1	1523.78	4.04	3	508.599	-3e-05	21.8243
	High	Unambiguous	TLSDYNIQK		2	6	2	M3WWF6; W6UDU1	0	1081.55	1.82	2	541.28	6e-05	33.3878
W6U4L6	Actin-2 OS=Echinococcus granulosus OX=6210 GN=EGR_09068 PE=3 SV=1	27.6215	8	16	2	2	1	391	43.5	5.48	39.87
	Confidence	PSM Ambiguity	Sequence	Modifications	# Protein Groups	# Proteins	# PSMs	Master Protein Accessions	# Missed Cleavages	Theo. MH+ [Da]	XCorr A Sequest HT	Charge A Sequest HT	m/z [Da] A Sequest HT	Deltam/z [Da] A Sequest HT	RT [min] A Sequest HT
	High	Unambiguous	VAPEEHPVLLTEAPLNPK		4	8	3	U6JLF5; W6U4L6; W6UFA4; W6UMH9	0	1954.06	3.94	3	652.027	0.00035	59.5889
	High	Rejected	TTGVVLDSGDGVTHTVPIYEGYALPHAILR		1	1	4	W6U4L6	0	3151.64	4.15	4	788.666	-0.00049	90.1885
	High	Unambiguous	IWHHTFYNELR		6	11	1	U6JLF5; W6U4L6; W6UFA4; A0A2I2UJE3; W6UMH9; M3WK07	0	1515.75	2.33	3	505.921	-0.00031	39.9296
	High	Unambiguous	AGFAGDDAPR		4	11	2	W6U4L6; W6UFA4; W6UMH9; M3WK07	0	976.448	2.17	2	488.728	0	24.5504
	High	Unambiguous	DSYVGDEAQSKR		5	11	2	U6JLF5; W6U4L6; W6UFA4; W6UMH9; M3WK07	1	1354.62	3.74	3	452.213	-2e-05	12.5008
	High	Unambiguous	DSYVGDEAQSK		5	11	1	U6JLF5; W6U4L6; W6UFA4; W6UMH9; M3WK07	0	1198.52	2.33	2	599.765	0.0002	22.2438
	High	Unambiguous	AVFPSLVGRPR		5	12	4	U6JLF5; W6U4L6; W6UFA4; W6UMH9; M3WK07	0	1198.71	3.32	3	400.24	-0.00049	47.0798
	High	Unambiguous	SYELPDGQLITIGNER		1	1	1	W6U4L6	0	1804.91	1.58	2	902.956	-0.00143	87.2474
U6IX85	Gelsolin OS=Echinococcus granulosus OX=6210 GN=EGR_08065 PE=4 SV=1	30.7692	9	14	9	9	1	364	42	7.8	39.7
	Confidence	PSM Ambiguity	Sequence	Modifications	# Protein Groups	# Proteins	# PSMs	Master Protein Accessions	# Missed Cleavages	Theo. MH+ [Da]	XCorr A Sequest HT	Charge A Sequest HT	m/z [Da] A Sequest HT	Deltam/z [Da] A Sequest HT	RT [min] A Sequest HT
	High	Unambiguous	SILEINSEVLK		1	1	1	U6IX85	0	1244.71	3.02	2	622.859	0.00043	72.9451
	High	Unambiguous	LTLSLVYTNK		1	1	1	U6IX85	0	1151.67	2.27	2	576.337	0.00012	68.3536
	High	Unambiguous	VAQVMALLNDNLVIHR		1	1	1	U6IX85	0	1806.01	3.25	3	602.676	0.0022	88.8116
	High	Unambiguous	VAQVMALLNDNLVIHR	1xOxidation [M5]	1	1	1	U6IX85	0	1822	2.91	3	608.005	-0.00046	74.2557
	High	Unambiguous	HSLNSNDVFIFDEGTR		1	1	4	U6IX85	0	1850.87	4.51	2	925.935	-0.00239	68.369
	High	Unambiguous	EFGVLSGNVESLFDPENPQK		1	1	1	U6IX85	0	2206.07	2.16	2	1103.54	0.00205	109.387
	High	Unambiguous	TRIEVTEVPISR		1	1	2	U6IX85	1	1399.79	3.97	3	467.269	0.00044	43.5275
	High	Unambiguous	IEVTEVPISR		1	1	1	U6IX85	0	1142.64	3.11	2	571.825	0.00065	52.1344
	High	Unambiguous	SYFKEFGVLSGNVESLFDPENPQK		1	1	1	U6IX85	1	2731.32	2.02	3	911.116	0.00279	110.459
	High	Unambiguous	LPDKGPAIPLPEEQVGFFMNDEK	1xOxidation [M19]	1	1	1	U6IX85	1	2587.27	1.73	3	863.096	-0.00071	86.3828
W6UP55	Isocitrate dehydrogenase [NADP] OS=Echinococcus granulosus OX=6210 GN=EGR_05070 PE=3 SV=1	42.093	14	15	13	14	1	430	48.4	7.8	39.46
	Confidence	PSM Ambiguity	Sequence	Modifications	# Protein Groups	# Proteins	# PSMs	Master Protein Accessions	# Missed Cleavages	Theo. MH+ [Da]	XCorr A Sequest HT	Charge A Sequest HT	m/z [Da] A Sequest HT	Deltam/z [Da] A Sequest HT	RT [min] A Sequest HT
	High	Unambiguous	HASGDQYQATDLVIPEEGKLELR		1	1	2	W6UP55	1	2569.29	3.54	4	643.078	-8e-05	69.2408
	High	Unambiguous	YFDLGLENR		1	1	1	W6UP55	0	1126.55	2.61	2	563.78	0.00044	70.1622
	High	Unambiguous	LIDDMVAQALK	1xOxidation [M5]	1	1	1	W6UP55	0	1232.66	2.23	2	616.832	0.00015	59.9556
	High	Unambiguous	IKVENPVVELDGDEMTR	1xOxidation [M15]	1	1	1	W6UP55	1	1959.97	3.06	3	653.997	0.00213	59.2802
	High	Unambiguous	GFANSCFNYALAK	1xCarbamidomethyl [C6]	1	1	1	W6UP55	0	1462.68	2.9	2	731.843	0.00038	66.6199
	High	Unambiguous	LDDNADLSAFCGR	1xCarbamidomethyl [C11]	1	1	1	W6UP55	0	1453.64	1.99	2	727.324	0.00202	63.0651
	High	Unambiguous	FKDIFAEIYESTYRR		1	1	1	W6UP55	2	1937.98	2.99	4	485.25	0.00107	83.5955
	High	Unambiguous	NIIGGTIFREPIICSNIPR	1xCarbamidomethyl [C14]	1	1	1	W6UP55	1	2170.18	4.56	3	724.064	-0.00056	84.8798
	High	Unambiguous	GRPTSTNPVASIFAWTR		1	1	1	W6UP55	0	1860.97	4.25	3	620.995	-0.00011	84.2999
	High	Unambiguous	TNDQVTIDSAHAIQK		1	1	1	W6UP55	0	1640.82	1.57	3	547.613	-7e-05	31.0539
	High	Unambiguous	AKLDDNADLSAFCGR	1xCarbamidomethyl [C13]	1	1	1	W6UP55	1	1652.77	3.34	3	551.594	-0.00044	52.0272
	High	Unambiguous	YFDLGLENRDK		1	1	1	W6UP55	1	1369.67	1.62	3	457.229	-0.00058	54.667
	High	Unambiguous	IKEQLLHPYLSLNCK	1xCarbamidomethyl [C14]	1	1	1	W6UP55	1	1856.01	3.09	4	464.759	0.00062	54.2457
	High	Unambiguous	SSGGFVWACK	1xCarbamidomethyl [C9]	1	3	1	W6UP55	0	1098.5	1.74	2	549.756	0.00013	50.8306
U6IVP5	ATP synthase subunit beta OS=Echinococcus granulosus OX=6210 GN=EGR_03833 PE=3 SV=1	31.1538	12	15	8	12	1	520	55.9	5.69	39.25
	Confidence	PSM Ambiguity	Sequence	Modifications	# Protein Groups	# Proteins	# PSMs	Master Protein Accessions	# Missed Cleavages	Theo. MH+ [Da]	XCorr A Sequest HT	Charge A Sequest HT	m/z [Da] A Sequest HT	Deltam/z [Da] A Sequest HT	RT [min] A Sequest HT
	High	Unambiguous	LILEVAQHLGESTVR		1	1	2	U6IVP5	0	1664.93	3.63	3	555.649	5e-05	71.1158
	High	Unambiguous	VVDLLAPYAR		1	1	1	U6IVP5	0	1116.64	2.43	2	558.825	0.00042	72.4587
	High	Unambiguous	FTQAGSEVSALLGR		1	3	2	U6IVP5	0	1435.75	3.84	2	718.381	5e-05	73.9305
	High	Unambiguous	IGLFGGAGVGK		1	3	1	U6IVP5	0	975.562	2.31	2	488.285	0.00021	59.087
	High	Unambiguous	ILDPNIVGEEHYTVAR		1	1	1	U6IVP5	0	1825.94	3.29	3	609.32	0.00082	60.8099
	High	Unambiguous	IMNVIGEAIDERGPIK	1xOxidation [M2]	1	1	1	U6IVP5	1	1770.94	3.57	3	590.985	-0.00048	62.0717
	High	Unambiguous	VALSGLTVAEYFR		1	1	1	U6IVP5	0	1425.77	2.36	2	713.391	0.00059	94.5757
	High	Unambiguous	TVIIMELINNIAR		1	1	1	U6IVP5	0	1499.86	3.73	2	750.435	0.00041	113.576
	High	Unambiguous	GIAGLGIYPAVDPLDSVSR		1	1	1	U6IVP5	0	1900.02	2.62	2	950.51	-0.00205	103.555
	High	Unambiguous	AHGGYSVFAGVGER		1	3	1	U6IVP5	0	1406.68	1.92	2	703.845	0.0004	42.7747
	High	Unambiguous	TIAMDGTEGLVR	1xOxidation [M4]	1	3	1	U6IVP5	0	1278.64	2.3	2	639.82	-0.00136	40.4807
	High	Unambiguous	TVIIMELINNIAR	1xOxidation [M5]	1	1	1	U6IVP5	0	1515.86	1.49	2	758.433	0.00088	103.452
	High	Unambiguous	LVSLQDTIK		1	1	1	U6IVP5	0	1016.6	1.76	2	508.803	0.00048	51.2409
W6UM50	Heat shock protein HSP 90-alpha OS=Echinococcus granulosus OX=6210 GN=EGR_10560 PE=3 SV=1	20.4607	14	15	12	12	1	738	84.4	4.97	38.47
	Confidence	PSM Ambiguity	Sequence	Modifications	# Protein Groups	# Proteins	# PSMs	Master Protein Accessions	# Missed Cleavages	Theo. MH+ [Da]	XCorr A Sequest HT	Charge A Sequest HT	m/z [Da] A Sequest HT	Deltam/z [Da] A Sequest HT	RT [min] A Sequest HT
	High	Unambiguous	IIPNKAESTLTIIDTGIGMTK	1xOxidation [M19]	1	1	1	W6UM50	1	2232.22	2.13	3	744.743	-0.00057	73.5525
	High	Unambiguous	APFDLFENR		2	3	1	W6UM50; A0A337S6T1	0	1108.54	2.15	2	554.774	-0.00026	78.8049
	High	Unambiguous	DIYYITGESK		1	1	1	W6UM50	0	1188.58	2.28	2	594.793	-0.00018	56.4239
	High	Unambiguous	NPEDISQEEYGEFYK		1	1	1	W6UM50	0	1847.8	3.92	2	924.403	0.00093	67.6732
	High	Unambiguous	ADLVNNLGTIAR		1	1	1	W6UM50	0	1256.7	3.12	2	628.852	0.00018	63.102
	High	Unambiguous	SLTEPSVLDTEPELCIK	1xCarbamidomethyl [C15]	1	1	1	W6UM50	0	1930.97	1.79	2	965.989	0.00148	85.7727
	High	Unambiguous	ESLANSAFIEVLK		1	1	1	W6UM50	0	1420.77	3.83	2	710.888	0.00019	87.3345
	High	Unambiguous	EDQSEYLEER		1	1	1	W6UM50	0	1297.55	2.09	2	649.281	-0.00013	34.9714
	High	Unambiguous	HSQFISYPIK		1	1	1	W6UM50	0	1219.65	3.33	2	610.327	0.00032	41.4006
	High	Unambiguous	ELISNGSDALDK		1	1	1	W6UM50	0	1261.63	2.26	2	631.319	0.00157	41.2245
	High	Unambiguous	YYSSQSGDEMTSLKDYVSR	1xOxidation [M10]	1	1	1	W6UM50	1	2231.98	2.41	3	744.664	2e-05	49.2063
	High	Unambiguous	ELISNGSDALDKIR		1	1	2	W6UM50	1	1530.81	4.03	3	510.942	0.00019	54.0135
	High	Unambiguous	AESTLTIIDTGIGMTK	1xOxidation [M14]	1	1	1	W6UM50	0	1666.86	1.58	2	833.931	-0.00094	74.4495
	High	Unambiguous	RAPFDLFENR		2	3	1	W6UM50; A0A337S6T1	1	1264.64	2.49	3	422.219	-4e-05	65.3935
W6U1C9	Thioredoxin-dependent peroxiredoxin OS=Echinococcus granulosus OX=6210 GN=EGR_10291 PE=4 SV=1	35.8974	8	13	8	8	1	273	30.6	9.39	38.08
	Confidence	PSM Ambiguity	Sequence	Modifications	# Protein Groups	# Proteins	# PSMs	Master Protein Accessions	# Missed Cleavages	Theo. MH+ [Da]	XCorr A Sequest HT	Charge A Sequest HT	m/z [Da] A Sequest HT	Deltam/z [Da] A Sequest HT	RT [min] A Sequest HT
	High	Unambiguous	IGCNVIGVSTDSHFSHLSWINTPR	1xCarbamidomethyl [C3]	1	1	1	W6U1C9	0	2697.32	2.92	4	675.087	0.00153	77.4175
	High	Unambiguous	APNFAGTAVVDGQFKEIELR		1	1	3	W6U1C9	1	2162.12	6.34	3	721.38	0.0009	80.3385
	High	Unambiguous	EISREYEVLLEDAGVALR		1	1	1	W6U1C9	1	2062.08	3.35	3	688.028	-0.00431	102.072
	High	Unambiguous	EYEVLLEDAGVALR		1	1	2	W6U1C9	0	1576.82	3.45	2	788.914	-0.00086	96.0346
	High	Unambiguous	SMTINDLPVGR	1xOxidation [M2]	1	1	2	W6U1C9	0	1218.61	2.95	2	609.811	0.00011	45.0098
	High	Unambiguous	SMTINDLPVGR		1	1	1	W6U1C9	0	1202.62	2.87	2	601.814	0.00031	60.8929
	High	Unambiguous	YPLLADYKK		1	1	1	W6U1C9	1	1110.62	2.07	2	555.813	-0.00058	39.7114
	High	Unambiguous	AGGLGGLRYPLLADYKK		1	1	1	W6U1C9	2	1792.01	2.87	4	448.759	0.00056	61.5457
	High	Unambiguous	GLFIIDQK		1	1	1	W6U1C9	0	933.54	2.21	2	467.274	-0.00015	65.9574
W6UFT0	Tropomyosin-2 OS=Echinococcus granulosus OX=6210 GN=EGR_08179 PE=4 SV=1	13.4933	11	14	11	11	1	667	75.8	5.97	32.81
	Confidence	PSM Ambiguity	Sequence	Modifications	# Protein Groups	# Proteins	# PSMs	Master Protein Accessions	# Missed Cleavages	Theo. MH+ [Da]	XCorr A Sequest HT	Charge A Sequest HT	m/z [Da] A Sequest HT	Deltam/z [Da] A Sequest HT	RT [min] A Sequest HT
	High	Unambiguous	YQGLEAEKEAAETQLAETNQK		1	1	1	W6UFT0	1	2351.14	3.67	3	784.384	0.00066	56.402
	High	Unambiguous	IRLLEDDLESTDTR		1	1	1	W6UFT0	1	1675.85	2.99	3	559.288	-0.00019	57.7847
	High	Unambiguous	LLEDDLESTDTRLTDATAK		1	1	1	W6UFT0	1	2107.04	5.23	3	703.018	0.00022	66.1657
	High	Unambiguous	IRLLEDDLESTDTRLTDATAK		1	1	1	W6UFT0	2	2376.23	3.52	4	594.812	0.00066	67.1878
	High	Unambiguous	LAMSEVDLER	1xOxidation [M3]	1	1	1	W6UFT0	0	1178.57	2.14	2	589.79	0.00038	36.3444
	High	Unambiguous	LAMSEVDLER		1	1	1	W6UFT0	0	1162.58	2.38	2	581.789	-0.0029	55.3616
	High	Unambiguous	LTDATAKLEEASK		1	1	2	W6UFT0	1	1376.73	2.59	3	459.58	-8e-05	27.1372
	High	Unambiguous	LLEDDLESTDTR		1	1	2	W6UFT0	0	1406.66	3.1	2	703.836	-0.00022	51.5547
	High	Unambiguous	LEAELDAEK		1	1	1	W6UFT0	0	1017.51	1.64	2	509.258	-0.0004	29.7746
	High	Unambiguous	SLEISEQEAAQR		1	1	1	W6UFT0	0	1360.67	1.52	2	680.839	-0.00016	35.3318
	High	Unambiguous	TALAESEALK		1	1	1	W6UFT0	0	1032.56	1.61	2	516.783	0.00037	31.0067
	High	Unambiguous	TALAESEALKR		1	1	1	W6UFT0	1	1188.66	2.15	2	594.832	-0.00044	22.4513
U6J063	Calpain-A OS=Echinococcus granulosus OX=6210 GN=EGR_00412 PE=3 SV=1	16.4234	10	12	10	10	1	822	92	5.31	32.72
	Confidence	PSM Ambiguity	Sequence	Modifications	# Protein Groups	# Proteins	# PSMs	Master Protein Accessions	# Missed Cleavages	Theo. MH+ [Da]	XCorr A Sequest HT	Charge A Sequest HT	m/z [Da] A Sequest HT	Deltam/z [Da] A Sequest HT	RT [min] A Sequest HT
	High	Unambiguous	SLISMLDVDR	1xOxidation [M5]	1	1	1	U6J063	0	1164.59	1.9	2	582.8	8e-05	69.3362
	High	Unambiguous	YRLPPGTYVIVPSTFAK		1	1	2	U6J063	1	1909.06	3.83	3	637.024	-0.00057	78.4093
	High	Unambiguous	LFGSYESLR		1	1	1	U6J063	0	1071.55	2.35	2	536.277	-0.00031	58.0768
	High	Unambiguous	AGLEAGDHDFTFDGFSIEACR	1xCarbamidomethyl [C20]	1	1	1	U6J063	0	2315	3.6	3	772.34	0.0003	91.8487
	High	Unambiguous	GGSTIEALEDFTGGLAEYYDLR		1	1	2	U6J063	0	2377.12	4.21	2	1189.06	-0.00597	113.874
	High	Unambiguous	NFLDTFWTNPQYR		1	1	1	U6J063	0	1701.8	2.32	2	851.404	-0.00088	105.256
	High	Unambiguous	APAPAPVPVTVR		1	1	1	U6J063	0	1174.69	1.96	2	587.85	-0.00116	41.7822
	High	Unambiguous	SPAFINTR		1	1	1	U6J063	0	905.484	2.33	2	453.245	-0.00013	31.1849
	High	Unambiguous	ILWEILR		1	1	1	U6J063	0	942.577	1.62	2	471.792	-8e-05	88.3516
	High	Unambiguous	KFDADNSGTMSTFELR	1xOxidation [M10]	1	1	1	U6J063	1	1834.83	2.58	3	612.283	0.002	47.5571
W6V988	Superoxide dismutase [Cu-Zn] OS=Echinococcus granulosus OX=6210 GN=EGR_01933 PE=3 SV=1	55.9322	7	9	7	7	1	177	18.5	6.96	31.38
	Confidence	PSM Ambiguity	Sequence	Modifications	# Protein Groups	# Proteins	# PSMs	Master Protein Accessions	# Missed Cleavages	Theo. MH+ [Da]	XCorr A Sequest HT	Charge A Sequest HT	m/z [Da] A Sequest HT	Deltam/z [Da] A Sequest HT	RT [min] A Sequest HT
	High	Unambiguous	ATLDLTDKVISLSGEHSVIGR		1	1	2	W6V988	1	2211.2	5.39	4	553.555	0.00054	77.92
	High	Unambiguous	SLVVHVDPDDLGLGGHELSLVTGNAGAR		1	1	1	W6V988	0	2798.44	4.38	4	700.371	0.00454	91.2428
	High	Unambiguous	HVGDLGNVVAGADGK		1	1	2	W6V988	0	1408.72	3.96	3	470.244	0.00029	37.8603
	High	Unambiguous	VISLSGEHSVIGR		1	1	1	W6V988	0	1353.75	2.66	3	451.921	0.00013	43.1783
	High	Unambiguous	VACGIIGIAK	1xCarbamidomethyl [C3]	1	1	1	W6V988	0	1001.58	3.15	2	501.294	-2e-05	47.3512
	High	Unambiguous	IHAEFEGLKPGK		1	1	1	W6V988	0	1325.72	2.18	3	442.579	2e-05	28.1391
	High	Unambiguous	GVVYFTQVGDSVK		1	1	1	W6V988	0	1398.73	1.96	2	699.868	0.0008	63.7954
W6UKQ3	Heat shock protein OS=Echinococcus granulosus OX=6210 GN=EGR_03136 PE=3 SV=1	24.2928	11	13	11	11	1	601	64.2	5.82	31.21
	Confidence	PSM Ambiguity	Sequence	Modifications	# Protein Groups	# Proteins	# PSMs	Master Protein Accessions	# Missed Cleavages	Theo. MH+ [Da]	XCorr A Sequest HT	Charge A Sequest HT	m/z [Da] A Sequest HT	Deltam/z [Da] A Sequest HT	RT [min] A Sequest HT
	High	Unambiguous	GYISPYFINTEK		1	1	1	W6UKQ3	0	1431.72	2.81	2	716.361	-0.00059	70.6582
	High	Unambiguous	AAVEEGIVPGGGAALLR		1	1	2	W6UKQ3	0	1579.88	2.94	2	790.443	-0.00039	73.6992
	High	Unambiguous	LVQDVANNANEEAGDGTTTATVLAR		1	1	1	W6UKQ3	0	2530.24	3.81	3	844.083	-0.00135	61.186
	High	Unambiguous	VGEVVITKDDTLFMR		1	1	1	W6UKQ3	1	1722.91	3.66	3	574.974	-0.00025	70.9997
	High	Unambiguous	ISQLRDEISASSSDYEKEK		1	1	1	W6UKQ3	2	2185.06	2.97	4	547.021	0.00019	39.2819
	High	Unambiguous	ISQLRDEISASSSDYEK		1	1	1	W6UKQ3	1	1927.92	2.39	3	643.311	-0.0015	44.3728
	High	Unambiguous	YTDALNSTR		1	1	1	W6UKQ3	0	1040.5	2.06	2	520.754	-0.00021	22.5843
	High	Unambiguous	LGLQVCAVK	1xCarbamidomethyl [C6]	1	1	1	W6UKQ3	0	987.566	1.79	2	494.287	0.00017	45.3813
	High	Unambiguous	VGNDGTITVK		1	1	1	W6UKQ3	0	1003.54	1.79	2	502.275	0	22.6077
	High	Unambiguous	VGEVVITKDDTLFMR	1xOxidation [M14]	1	1	1	W6UKQ3	1	1738.9	2.02	3	580.307	0.00057	62.8835
	High	Unambiguous	NVILESQWR		1	1	1	W6UKQ3	0	1144.61	2.25	2	572.809	0.0001	56.8076
	High	Unambiguous	AAMLVGVDVLADAVAVTMGPK	2xOxidation [M3; M18]	1	1	1	W6UKQ3	0	2060.08	1.18	3	687.365	0.00151	110.963
U6JKU1	Heat shock 10 kDa protein 1 OS=Echinococcus granulosus OX=6210 GN=EGR_09751 PE=3 SV=1	50	6	13	6	6	1	126	14.1	8.97	29.92
	Confidence	PSM Ambiguity	Sequence	Modifications	# Protein Groups	# Proteins	# PSMs	Master Protein Accessions	# Missed Cleavages	Theo. MH+ [Da]	XCorr A Sequest HT	Charge A Sequest HT	m/z [Da] A Sequest HT	Deltam/z [Da] A Sequest HT	RT [min] A Sequest HT
	High	Unambiguous	VILEEKEYYLFR		1	1	3	U6JKU1	1	1601.86	3.23	3	534.624	0.00035	71.377
	High	Unambiguous	VGDNVFLPEYGGTK		1	1	2	U6JKU1	0	1495.74	3.31	2	748.375	0.00012	68.8653
	High	Unambiguous	AFKNFLPLFDR		1	1	1	U6JKU1	1	1367.75	2.87	3	456.588	0.00045	84.8592
	High	Unambiguous	VLEATVVAAGPGR		1	1	4	U6JKU1	0	1239.71	3.18	2	620.357	0.00033	45.2525
	High	Unambiguous	NFLPLFDR		1	1	1	U6JKU1	0	1021.55	2.13	2	511.277	-0.00033	88.2463
	High	Unambiguous	ITEHGNTVPICVK	1xCarbamidomethyl [C11]	1	1	2	U6JKU1	0	1467.76	2.7	3	489.926	0.00052	30.2203
W6UNT9	Transaldolase OS=Echinococcus granulosus OX=6210 GN=EGR_10111 PE=3 SV=1	28.8344	9	11	8	8	1	326	36.4	5.16	28.78
	Confidence	PSM Ambiguity	Sequence	Modifications	# Protein Groups	# Proteins	# PSMs	Master Protein Accessions	# Missed Cleavages	Theo. MH+ [Da]	XCorr A Sequest HT	Charge A Sequest HT	m/z [Da] A Sequest HT	Deltam/z [Da] A Sequest HT	RT [min] A Sequest HT
	High	Unambiguous	YESPLHLDEAAFR		1	1	1	W6UNT9	0	1547.75	2.24	3	516.588	-4e-05	67.4647
	High	Unambiguous	LDDPGVLSVTQIYNYYK		1	1	1	W6UNT9	0	1988	3.29	2	994.507	0.00263	104.251
	High	Unambiguous	FLPTDATTNPSLILAASK		1	1	2	W6UNT9	0	1860.01	3.53	2	930.509	-7e-05	88.8935
	High	Unambiguous	LDDPGVLSVTQIYNYYKK		1	1	1	W6UNT9	1	2116.1	2.8	3	706.039	0.00248	90.2364
	High	Unambiguous	LSSTWEGIQAAK		1	1	1	W6UNT9	0	1290.67	2.56	2	645.838	-0.00029	51.044
	High	Unambiguous	SKYESPLHLDEAAFR		1	1	2	W6UNT9	1	1762.88	3.43	3	588.297	-6e-05	54.6793
	High	Unambiguous	YSEIIEEAVR		1	1	1	W6UNT9	0	1208.62	2.89	2	604.811	-0.00041	56.0345
	High	Unambiguous	VSTEVDAR		2	2	1	M3W800; W6UNT9	0	876.442	1.78	2	438.725	6e-05	12.377
	High	Unambiguous	FGYETEIMGASFR	1xOxidation [M8]	1	1	1	W6UNT9	0	1523.68	1.1	2	762.344	-0.00176	69.0266
W6U948	Transgelin OS=Echinococcus granulosus OX=6210 GN=EGR_08102 PE=3 SV=1	10.7056	10	13	10	10	1	822	89.8	6.24	28.74
	Confidence	PSM Ambiguity	Sequence	Modifications	# Protein Groups	# Proteins	# PSMs	Master Protein Accessions	# Missed Cleavages	Theo. MH+ [Da]	XCorr A Sequest HT	Charge A Sequest HT	m/z [Da] A Sequest HT	Deltam/z [Da] A Sequest HT	RT [min] A Sequest HT
	High	Unambiguous	IMENISAFLEAMK	2xOxidation [M2; M12]	1	1	1	W6U948	0	1528.74	1.49	2	764.873	-0.00025	77.6481
	High	Unambiguous	SKLYEDILKDGTVLCK	1xCarbamidomethyl [C15]	1	1	2	W6U948	2	1882	3.66	3	628.006	0.00109	67.5262
	High	Unambiguous	GYGVPVADLFQTVDLFEKK		1	1	1	W6U948	1	2126.12	5	3	709.377	7e-05	113.185
	High	Unambiguous	GYGVPVADLFQTVDLFEK		1	1	1	W6U948	0	1998.02	3.64	2	999.51	-0.00462	113.766
	High	Unambiguous	TCQTHPEYSGPVLGPK	1xCarbamidomethyl [C2]	1	1	3	W6U948	0	1770.85	2.48	3	590.954	0.00018	34.9978
	High	Unambiguous	EGQNVVSLQYGSNK		1	1	1	W6U948	0	1522.75	2.85	2	761.878	-0.00088	43.592
	High	Unambiguous	SKLYEDILK		1	1	1	W6U948	1	1108.62	2.18	2	554.816	-2e-05	45.9176
	High	Unambiguous	LYEDILKDGTVLCK	1xCarbamidomethyl [C13]	1	1	1	W6U948	1	1666.87	1.81	3	556.296	0.00092	71.68
	High	Unambiguous	INENATMPFK	1xOxidation [M7]	1	1	1	W6U948	0	1180.57	1.79	2	590.789	0.00251	31.8252
	High	Unambiguous	LYEDILK		1	1	1	W6U948	0	893.498	1.64	2	447.252	-0.00016	55.7702
W6UU91	Peptidyl-prolyl cis-trans isomerase OS=Echinococcus granulosus OX=6210 GN=EGR_00765 PE=3 SV=1	39.738	8	10	8	8	1	229	25.6	7.05	27.79
	Confidence	PSM Ambiguity	Sequence	Modifications	# Protein Groups	# Proteins	# PSMs	Master Protein Accessions	# Missed Cleavages	Theo. MH+ [Da]	XCorr A Sequest HT	Charge A Sequest HT	m/z [Da] A Sequest HT	Deltam/z [Da] A Sequest HT	RT [min] A Sequest HT
	High	Unambiguous	DTNGSQFFITLVK		1	1	1	W6UU91	0	1469.76	2.93	2	735.386	0.00031	97.6661
	High	Unambiguous	IASAGMLPVDKPYNIEL	1xOxidation [M6]	1	1	1	W6UU91	0	1846.96	2.57	2	923.984	-0.00034	83.0736
	High	Unambiguous	IVIGLFGNTVPK		1	1	2	W6UU91	0	1257.76	2.57	2	629.382	0.00048	82.2063
	High	Unambiguous	AFVEGYEKDGQIYGFADSIFHR		1	1	2	W6UU91	1	2549.21	4.11	4	638.058	0.0002	89.3934
	High	Unambiguous	DGQIYGFADSIFHR		1	1	1	W6UU91	0	1625.77	3.94	3	542.595	1e-05	89.7878
	High	Unambiguous	VFFDITLGNK		1	1	1	W6UU91	0	1153.63	1.89	2	577.317	0.0003	86.8512
	High	Unambiguous	IGETETDAKDRPVVEVK		1	1	1	W6UU91	1	1885.99	3.24	4	472.252	0.00013	26.525
	High	Unambiguous	AFVEGYEK		1	1	1	W6UU91	0	942.457	1.78	2	471.732	-1e-05	31.5695
W6UUI4	Severin OS=Echinococcus granulosus OX=6210 GN=EGR_08063 PE=4 SV=1	38.2514	9	11	9	9	1	366	41.3	6.06	25.99
	Confidence	PSM Ambiguity	Sequence	Modifications	# Protein Groups	# Proteins	# PSMs	Master Protein Accessions	# Missed Cleavages	Theo. MH+ [Da]	XCorr A Sequest HT	Charge A Sequest HT	m/z [Da] A Sequest HT	Deltam/z [Da] A Sequest HT	RT [min] A Sequest HT
	High	Unambiguous	HDIKPDDVYIILTK		1	1	1	W6UUI4	0	1669.92	2.13	3	557.31	-5e-05	68.9022
	High	Unambiguous	SSAAAFLQDLESKR		1	1	1	W6UUI4	1	1522.79	3.33	2	761.896	-0.00046	70.7831
	High	Unambiguous	FLQTCPNPFLPITVVTDEQAESFLK	1xCarbamidomethyl [C5]	1	1	1	W6UUI4	0	2894.46	2.42	3	965.491	-0.00204	113.8
	High	Unambiguous	VNQFTLEPVPSDEIGNFYNGDSYVICK	1xCarbamidomethyl [C26]	1	1	1	W6UUI4	0	3105.45	2.31	3	1035.82	0.00152	107.013
	High	Unambiguous	TVELDTFLDDAAVQHR		1	1	2	W6UUI4	0	1829.9	4.5	3	610.639	0.00034	79.7519
	High	Unambiguous	GGYASGFR		1	1	1	W6UUI4	0	814.384	2.08	2	407.695	-0.00026	24.0538
	High	Unambiguous	EGLFVYIGK		1	1	1	W6UUI4	0	1025.57	1.72	2	513.287	0.00017	77.6097
	High	Unambiguous	SPGGDKLLYNVHFWIGK		1	1	1	W6UUI4	1	1931.02	2.1	4	483.511	0.00075	79.6676
	High	Unambiguous	SYFDKLVILK		1	1	2	W6UUI4	1	1225.72	2.04	3	409.245	2e-05	76.0624
W6UW68	Phosphoglycerate mutase OS=Echinococcus granulosus OX=6210 GN=EGR_00140 PE=2 SV=1	34.6614	8	12	8	8	1	251	28.4	8.21	25.81
	Confidence	PSM Ambiguity	Sequence	Modifications	# Protein Groups	# Proteins	# PSMs	Master Protein Accessions	# Missed Cleavages	Theo. MH+ [Da]	XCorr A Sequest HT	Charge A Sequest HT	m/z [Da] A Sequest HT	Deltam/z [Da] A Sequest HT	RT [min] A Sequest HT
	High	Unambiguous	AYDISPPPLEVSDKR		1	1	3	W6UW68	1	1686.87	3.1	3	562.961	-0.00086	56.3842
	High	Unambiguous	LLDIECIPVTECLKDTVER	2xCarbamidomethyl [C6; C12]	1	1	2	W6UW68	1	2303.16	3.71	3	768.393	0.00102	94.2531
	High	Unambiguous	ALPFWFDSIVPAIK		1	1	1	W6UW68	0	1603.89	3.27	2	802.448	0.00047	113.778
	High	Unambiguous	VLITAHGNSLR		1	1	1	W6UW68	0	1180.68	2.16	2	590.843	-0.0001	23.5163
	High	Unambiguous	TLNHVLEVNDLHWIPVYK		1	1	2	W6UW68	0	2190.17	2.3	4	548.299	0.00072	83.5339
	High	Unambiguous	LLDIECIPVTECLK	2xCarbamidomethyl [C6; C12]	1	1	1	W6UW68	0	1702.88	1.94	2	851.943	0.00196	93.6727
	High	Unambiguous	MYGGLQGLNK		1	1	1	W6UW68	0	1080.55	1.84	2	540.779	0.00015	44.6518
	High	Unambiguous	AYDISPPPLEVSDK		1	1	1	W6UW68	0	1530.77	1.68	2	765.889	0.00073	68.2983
U6JBW8	Major egg antigen p40 OS=Echinococcus granulosus OX=6210 GN=EGR_03078 PE=3 SV=1	36.9427	7	10	7	7	1	314	35.8	6.21	25.68
	Confidence	PSM Ambiguity	Sequence	Modifications	# Protein Groups	# Proteins	# PSMs	Master Protein Accessions	# Missed Cleavages	Theo. MH+ [Da]	XCorr A Sequest HT	Charge A Sequest HT	m/z [Da] A Sequest HT	Deltam/z [Da] A Sequest HT	RT [min] A Sequest HT
	High	Unambiguous	EFHPELEYTQPGELDFLKDAYEVGK		1	1	1	U6JBW8	1	2954.41	3.44	3	985.473	-0.00122	98.1038
	High	Unambiguous	NLLSLEPFSAMDNAFNSVMQELSAIQPR	2xOxidation [M11; M19]	1	1	1	U6JBW8	0	3154.52	4.59	3	1052.18	-0.00161	113.716
	High	Unambiguous	NFKPEEITIK		1	1	1	U6JBW8	0	1218.67	2.55	3	406.896	-8e-05	40.5132
	High	Unambiguous	EGLEIVTADDGSK		1	1	1	U6JBW8	0	1333.65	3.51	2	667.328	-0.00021	51.5433
	High	Unambiguous	SIPLPPSVDR		1	1	3	U6JBW8	0	1080.6	2.28	2	540.808	0.00195	52.7374
	High	Unambiguous	AFVTPEVVDASK		1	1	2	U6JBW8	0	1262.66	2.99	2	631.835	0.0001	55.0843
	High	Unambiguous	TQAEMVNGHMVVEAPLFK		1	1	1	U6JBW8	0	2000.99	2.15	3	667.671	0.00194	68.579
W6UEU0	Major vault protein OS=Echinococcus granulosus OX=6210 GN=EGR_08488 PE=4 SV=1	44.2688	9	10	9	9	1	253	28.5	5.25	25.65
	Confidence	PSM Ambiguity	Sequence	Modifications	# Protein Groups	# Proteins	# PSMs	Master Protein Accessions	# Missed Cleavages	Theo. MH+ [Da]	XCorr A Sequest HT	Charge A Sequest HT	m/z [Da] A Sequest HT	Deltam/z [Da] A Sequest HT	RT [min] A Sequest HT
	High	Unambiguous	EYCIILNPVK	1xCarbamidomethyl [C3]	1	1	1	W6UEU0	0	1248.67	1.63	2	624.837	0.00038	68.9404
	High	Unambiguous	ILPPNEALLLR		1	1	2	W6UEU0	0	1248.77	3	2	624.888	0.00046	74.5736
	High	Unambiguous	LVTGPLTFIRK		1	1	1	W6UEU0	1	1244.77	1.59	3	415.595	-0.00038	59.069
	High	Unambiguous	FAQPPFPLYPGEQLQGEVTPLK		1	1	1	W6UEU0	0	2456.29	4.4	3	819.433	-0.00042	103.958
	High	Unambiguous	IPGEQWLFEGPGVYKPR		1	1	1	W6UEU0	0	1973.03	4.3	3	658.348	0.00064	84.1177
	High	Unambiguous	KEVTVLSQR		1	1	1	W6UEU0	1	1059.62	3.19	2	530.312	0.00047	12.6908
	High	Unambiguous	AIVAFTDDNGNAR		1	1	1	W6UEU0	0	1363.66	3.18	2	682.334	7e-05	45.5227
	High	Unambiguous	EYCIILNPVKR	1xCarbamidomethyl [C3]	1	1	1	W6UEU0	1	1404.77	3.14	3	468.927	1e-05	54.8427
	High	Unambiguous	VITESGQVVLDYGEEEYR		1	1	1	W6UEU0	0	2086	1.87	3	696.003	-0.00127	76.3739
W6UGM4	ATP synthase subunit alpha OS=Echinococcus granulosus OX=6210 GN=EGR_04493 PE=3 SV=1	13.6439	7	8	5	5	1	601	67.6	8.27	25.44
	Confidence	PSM Ambiguity	Sequence	Modifications	# Protein Groups	# Proteins	# PSMs	Master Protein Accessions	# Missed Cleavages	Theo. MH+ [Da]	XCorr A Sequest HT	Charge A Sequest HT	m/z [Da] A Sequest HT	Deltam/z [Da] A Sequest HT	RT [min] A Sequest HT
	High	Unambiguous	TAIAIDTIINQK		1	1	1	W6UGM4	0	1300.75	3.25	2	650.878	0.00117	69.8554
	High	Unambiguous	AVDSLVPIGR		2	2	1	M3WZB0; W6UGM4	0	1026.59	2.73	2	513.801	9e-05	57.1196
	High	Unambiguous	TAIAIDTIINQKR		1	1	1	W6UGM4	1	1456.85	3.06	3	486.287	-0.00029	57.5466
	High	Unambiguous	AGAIVDVPVGEELLGR		1	1	1	W6UGM4	0	1594.88	3.95	2	797.946	0.00215	89.9362
	High	Unambiguous	VVDALGSPIDGLGAISTK		1	1	2	W6UGM4	0	1712.94	3.3	2	856.975	-0.00029	86.1712
	High	Unambiguous	VLSIGDGIAR		2	2	1	M3WZB0; W6UGM4	0	1000.58	2.41	2	500.791	-0.00163	52.069
	High	Unambiguous	ILGQAQQAELEETGR		1	1	1	W6UGM4	0	1642.84	3.84	2	821.923	-0.00029	48.9858
A5YTY7	Calreticulin OS=Echinococcus granulosus OX=6210 GN=EGR_08108 PE=2 SV=1	43.7975	10	13	10	10	1	395	45.3	4.63	25.02
	Confidence	PSM Ambiguity	Sequence	Modifications	# Protein Groups	# Proteins	# PSMs	Master Protein Accessions	# Missed Cleavages	Theo. MH+ [Da]	XCorr A Sequest HT	Charge A Sequest HT	m/z [Da] A Sequest HT	Deltam/z [Da] A Sequest HT	RT [min] A Sequest HT
	High	Unambiguous	SGTIFDNFIVSDDVSECQAHAEYWQK	1xCarbamidomethyl [C17]	1	1	1	A5YTY7	0	3046.35	2.3	3	1016.12	-0.00346	98.2603
	High	Unambiguous	TIDDPDAEKPEDWVDVAEIPDPDDRKPDDWDQPK		1	1	1	A5YTY7	1	3961.79	3.38	5	793.164	0.00021	85.0973
	High	Unambiguous	GQWKPPQIPNPDYFEDDELYAR		1	1	1	A5YTY7	0	2678.25	4.44	3	893.422	-0.00036	91.4046
	High	Unambiguous	LLGESFKPEDFHGESPYEIMFGPDICGYDKK	1xCarbamidomethyl [C26]; 1xOxidation [M20]	1	1	1	A5YTY7	1	3621.66	4.39	5	725.138	0.00113	86.8573
	High	Unambiguous	YSAPFTKPLSSK		1	1	2	A5YTY7	0	1325.71	2.77	3	442.575	5e-05	36.2747
	High	Unambiguous	FTFEEEQEK		1	1	1	A5YTY7	0	1186.53	1.62	2	593.765	-0.00157	40.085
	High	Unambiguous	GDFDDREDGGIR		1	1	2	A5YTY7	1	1351.59	2.57	3	451.201	0.00025	26.5101
	High	Unambiguous	IVHVIFSYK		1	1	1	A5YTY7	0	1105.64	1.62	2	553.324	0.0006	48.1839
	High	Unambiguous	FTFEEEQEKK		1	1	2	A5YTY7	1	1314.62	1.62	3	438.879	0.00025	26.6724
	High	Unambiguous	TSETGSLVADFDMIPSK	1xOxidation [M13]	1	1	1	A5YTY7	0	1813.85	1.59	2	907.429	-0.00065	81.1524
W6UBQ8	Lysosomal aspartic protease OS=Echinococcus granulosus OX=6210 GN=EGR_07173 PE=3 SV=1	16.7059	6	11	6	6	1	425	47.3	6.07	24.05
	Confidence	PSM Ambiguity	Sequence	Modifications	# Protein Groups	# Proteins	# PSMs	Master Protein Accessions	# Missed Cleavages	Theo. MH+ [Da]	XCorr A Sequest HT	Charge A Sequest HT	m/z [Da] A Sequest HT	Deltam/z [Da] A Sequest HT	RT [min] A Sequest HT
	High	Unambiguous	FDGILGMGFR		1	1	1	W6UBQ8	0	1112.56	2.09	2	556.782	0.00018	90.6687
	High	Unambiguous	FDGILGMGFR	1xOxidation [M7]	1	1	1	W6UBQ8	0	1128.55	1.83	2	564.779	3e-05	73.6244
	High	Unambiguous	LSDIQAPDQTFAEATK		1	1	1	W6UBQ8	0	1734.85	3.35	2	867.93	-0.00076	62.1933
	High	Unambiguous	SISVDNVEPVFYNLVR		1	1	3	W6UBQ8	0	1850.96	3.07	2	925.984	-0.00173	104.354
	High	Unambiguous	YYSIFDLGLKR		1	1	2	W6UBQ8	1	1374.74	3.36	3	458.919	-0.00014	82.1431
	High	Unambiguous	YYSIFDLGLK		1	1	1	W6UBQ8	0	1218.64	1	2	609.825	0.00125	101.386
	High	Unambiguous	FMVVFDTGSSNLWVPSKK	1xOxidation [M2]	1	1	1	W6UBQ8	1	2058.04	2.2	3	686.684	0.00047	83.0767
	High	Unambiguous	FMVVFDTGSSNLWVPSKK		1	1	1	W6UBQ8	1	2042.04	1.97	3	681.354	0.00245	89.8697
U6JIQ5	Protein DJ-1 OS=Echinococcus granulosus OX=6210 GN=EGR_07383 PE=4 SV=1	40.2174	6	7	6	6	1	184	19.3	6.55	23.93
	Confidence	PSM Ambiguity	Sequence	Modifications	# Protein Groups	# Proteins	# PSMs	Master Protein Accessions	# Missed Cleavages	Theo. MH+ [Da]	XCorr A Sequest HT	Charge A Sequest HT	m/z [Da] A Sequest HT	Deltam/z [Da] A Sequest HT	RT [min] A Sequest HT
	High	Unambiguous	YIAAICAAPCALK	2xCarbamidomethyl [C6; C10]	1	1	1	U6JIQ5	0	1421.73	3.2	2	711.367	-0.00055	62.5988
	High	Unambiguous	GDLDVYYNYQEETIVEDGHLLTSR		1	1	1	U6JIQ5	0	2829.32	3.7	3	943.78	0.00133	100.247
	High	Unambiguous	GPGTATAFGLR		1	1	1	U6JIQ5	0	1047.56	3.22	2	524.283	-0.00019	44.7371
	High	Unambiguous	VVVAGVGGPSVVTCSR	1xCarbamidomethyl [C14]	1	1	2	U6JIQ5	0	1543.83	3.54	2	772.418	0.00086	52.5269
	High	Unambiguous	VKVVVAGVGGPSVVTCSR	1xCarbamidomethyl [C16]	1	1	1	U6JIQ5	1	1770.99	3.99	3	591.002	0.00049	49.0098
	High	Unambiguous	LAELLTDR		1	1	1	U6JIQ5	0	930.525	2.78	2	465.767	0.00023	47.4983
W6URS7	Major egg antigen OS=Echinococcus granulosus OX=6210 GN=EGR_01882 PE=3 SV=1	20.0795	9	9	9	9	1	503	54.3	6.54	23.88
	Confidence	PSM Ambiguity	Sequence	Modifications	# Protein Groups	# Proteins	# PSMs	Master Protein Accessions	# Missed Cleavages	Theo. MH+ [Da]	XCorr A Sequest HT	Charge A Sequest HT	m/z [Da] A Sequest HT	Deltam/z [Da] A Sequest HT	RT [min] A Sequest HT
	High	Unambiguous	KIHLEVPVEAGYSADDLCVR	1xCarbamidomethyl [C18]	1	1	1	W6URS7	1	2271.14	3.27	4	568.542	0.00022	68.3782
	High	Unambiguous	FDAKDFAPEDIDVTTVGKR		1	1	1	W6URS7	2	2124.06	3.36	4	531.771	0.0001	70.268
	High	Unambiguous	DFAPEDIDVTTVGK		1	1	1	W6URS7	0	1506.73	1.49	2	753.87	-6e-05	77.6573
	High	Unambiguous	DFAPEDIDVTTVGKR		1	1	1	W6URS7	1	1662.83	3.1	3	554.949	-0.0002	65.1221
	High	Unambiguous	TFEVPETIDPFTVSAILK		1	1	1	W6URS7	0	2007.07	2.55	3	669.695	0.00072	113.502
	High	Unambiguous	DSSALKPAETQVTSSSLK		1	1	1	W6URS7	0	1848.95	3.09	3	616.992	0.0023	41.0429
	High	Unambiguous	ITGQSGPVILNDGTGGRK		1	1	1	W6URS7	1	1769.95	2.43	3	590.654	-0.00076	32.5753
	High	Unambiguous	ITGQSGPVILNDGTGGR		1	1	1	W6URS7	0	1641.86	4.14	2	821.431	-0.00022	46.4333
	High	Unambiguous	SSEFSEFTR		1	1	1	W6URS7	0	1089.48	1.94	2	545.245	-0.00119	46.3513
W6UDI6	Tubulin alpha-1C chain OS=Echinococcus granulosus OX=6210 GN=EGR_08757 PE=3 SV=1	7.01996	7	9	2	3	1	1453	161.8	7.24	23.75
	Confidence	PSM Ambiguity	Sequence	Modifications	# Protein Groups	# Proteins	# PSMs	Master Protein Accessions	# Missed Cleavages	Theo. MH+ [Da]	XCorr A Sequest HT	Charge A Sequest HT	m/z [Da] A Sequest HT	Deltam/z [Da] A Sequest HT	RT [min] A Sequest HT
	High	Unambiguous	ELIDQVLDR		1	1	1	W6UDI6	0	1100.59	2.46	2	550.801	0.00051	72.1178
	High	Unambiguous	DVNAAIAAIK		1	2	1	W6UDI6	0	985.568	2.35	2	493.287	0	58.1411
	High	Unambiguous	AIFVDLEPTVVDEVR		1	1	2	W6UDI6	0	1701.91	3.06	2	851.457	0.00093	96.6859
	High	Unambiguous	IHFPLATYAPVISAEK		3	9	2	W6UDI6; W6UST3; M3WFX6	0	1756.96	2.32	3	586.326	6e-05	79.8882
	High	Selected	TIGGGDDSFNTFFSETGAGK		2	9	1	W6UDI6; M3WFX6	0	2007.89	2.6	2	1004.45	-0.00033	88.8717
	High	Unambiguous	NLDIERPTYTNLNR		3	19	1	W6UDI6; W6UST3; M3WFX6	0	1718.88	4.39	3	573.632	-0.00023	51.0965
	High	Unambiguous	VGINYQPPTVVPGGDLAK		3	15	1	W6UDI6; W6UST3; M3WFX6	0	1824.99	1.84	2	912.994	-0.00245	74.633
W6UST3	Tubulin alpha chain OS=Echinococcus granulosus OX=6210 GN=EGR_00635 PE=3 SV=1	20.198	7	9	1	3	1	505	56.2	5.2	23.48
	Confidence	PSM Ambiguity	Sequence	Modifications	# Protein Groups	# Proteins	# PSMs	Master Protein Accessions	# Missed Cleavages	Theo. MH+ [Da]	XCorr A Sequest HT	Charge A Sequest HT	m/z [Da] A Sequest HT	Deltam/z [Da] A Sequest HT	RT [min] A Sequest HT
	High	Unambiguous	AVFVDLEPTVVDEVR		1	3	2	W6UST3	0	1687.89	3.26	2	844.448	-0.00058	91.6514
	High	Unambiguous	IHFPLATYAPVISAEK		3	9	2	W6UDI6; W6UST3; M3WFX6	0	1756.96	2.32	3	586.326	6e-05	79.8882
	High	Unambiguous	EIVDLVLDR		1	6	1	W6UST3	0	1071.6	2.27	2	536.306	-0.00014	79.6426
	High	Unambiguous	TIGGGDDSFNTFFSETGSGK		1	1	1	W6UST3	0	2023.89	1.92	2	1012.44	-0.00334	86.7234
	High	Unambiguous	NLDIERPTYTNLNR		3	19	1	W6UDI6; W6UST3; M3WFX6	0	1718.88	4.39	3	573.632	-0.00023	51.0965
	High	Unambiguous	DVNAAIATIK		2	9	1	W6UST3; M3WFX6	0	1015.58	2.61	2	508.296	0.00284	52.2393
	High	Unambiguous	VGINYQPPTVVPGGDLAK		3	15	1	W6UDI6; W6UST3; M3WFX6	0	1824.99	1.84	2	912.994	-0.00245	74.633
W6UDE2	Endophilin-B1 OS=Echinococcus granulosus OX=6210 GN=EGR_05824 PE=4 SV=1	38.3212	9	10	9	9	1	274	30.6	7.27	22.5
	Confidence	PSM Ambiguity	Sequence	Modifications	# Protein Groups	# Proteins	# PSMs	Master Protein Accessions	# Missed Cleavages	Theo. MH+ [Da]	XCorr A Sequest HT	Charge A Sequest HT	m/z [Da] A Sequest HT	Deltam/z [Da] A Sequest HT	RT [min] A Sequest HT
	High	Unambiguous	IRPLLAALEVAQAK		1	1	1	W6UDE2	0	1492.92	3.5	3	498.312	0.00014	73.0406
	High	Unambiguous	SNHPDDIVADFDTADR		1	1	1	W6UDE2	0	1787.78	3.58	3	596.599	-0.00034	60.8713
	High	Unambiguous	LEQDLAAELFQSSADDILR		1	1	1	W6UDE2	0	2134.07	2.8	3	712.025	-0.00203	113.563
	High	Unambiguous	SIQEGLSDGLK		1	1	2	W6UDE2	0	1146.6	2.21	2	573.803	-0.00022	44.2002
	High	Unambiguous	YNEQIVATR		1	1	1	W6UDE2	0	1093.56	2.42	2	547.285	-0.00025	29.0342
	High	Unambiguous	YYSTCQEQLR	1xCarbamidomethyl [C5]	1	1	1	W6UDE2	0	1347.6	1.84	2	674.304	0	28.6121
	High	Unambiguous	FIDAASTAFNR		1	1	1	W6UDE2	0	1212.6	2.53	2	606.804	0	54.9068
	High	Unambiguous	LLISEVQK		1	1	1	W6UDE2	0	929.567	1.63	2	465.287	-2e-05	40.6106
	High	Unambiguous	LDFDSAR		1	1	1	W6UDE2	0	823.394	1.53	2	412.201	0.00049	34.499
U6J231	Glutamate dehydrogenase OS=Echinococcus granulosus OX=6210 GN=EGR_07368 PE=3 SV=1	19.3487	8	9	8	8	1	522	57.7	7.02	22.45
	Confidence	PSM Ambiguity	Sequence	Modifications	# Protein Groups	# Proteins	# PSMs	Master Protein Accessions	# Missed Cleavages	Theo. MH+ [Da]	XCorr A Sequest HT	Charge A Sequest HT	m/z [Da] A Sequest HT	Deltam/z [Da] A Sequest HT	RT [min] A Sequest HT
	High	Unambiguous	INPADYSVDELER		1	1	1	U6J231	0	1520.72	3.48	2	760.865	-0.00026	67.8393
	High	Unambiguous	SHGGIAGFPGAQAYTK		1	1	2	U6J231	0	1561.78	2.45	3	521.263	-0.00013	43.3879
	High	Unambiguous	TSAYISAIEK		1	1	1	U6J231	0	1082.57	2.99	2	541.79	0.00018	42.0448
	High	Unambiguous	RVDIQPTEDFKER		1	1	1	U6J231	2	1632.83	3.73	3	544.949	-6e-05	31.6824
	High	Unambiguous	ISEEDVVR		1	1	1	U6J231	0	946.484	2.02	2	473.745	-0.00016	30.9857
	High	Unambiguous	AVDNATEFRFPIKR		1	1	1	U6J231	2	1663.89	3.57	4	416.728	-0.00036	47.5968
	High	Unambiguous	MVEVFFNNAAEHVEVK		1	1	1	U6J231	0	1862.91	2.1	3	621.644	0.00186	71.3924
	High	Unambiguous	QINIDNADSIR		1	1	1	U6J231	0	1258.64	2.11	2	629.825	0.00158	44.9485
U6JGN1	Elongation factor 1-gamma OS=Echinococcus granulosus OX=6210 GN=EGR_04125 PE=4 SV=1	30.9524	9	9	9	9	1	420	47.7	5.64	21.83
	Confidence	PSM Ambiguity	Sequence	Modifications	# Protein Groups	# Proteins	# PSMs	Master Protein Accessions	# Missed Cleavages	Theo. MH+ [Da]	XCorr A Sequest HT	Charge A Sequest HT	m/z [Da] A Sequest HT	Deltam/z [Da] A Sequest HT	RT [min] A Sequest HT
	High	Unambiguous	IADFFALGDVCDGK	1xCarbamidomethyl [C11]	1	1	1	U6JGN1	0	1527.71	2.13	2	764.361	4e-05	93.8406
	High	Unambiguous	AQLAAAYSGVPLELVEYCPGISSLPDEAK	1xCarbamidomethyl [C18]	1	1	1	U6JGN1	0	3048.52	4.74	3	1016.85	0.00172	113.082
	High	Unambiguous	DGVTLFDANAIAYFLGNK		1	1	1	U6JGN1	0	1928.98	2.73	2	964.992	0.00031	114.396
	High	Unambiguous	ALTFLNDFLASK		1	1	1	U6JGN1	0	1339.73	2.93	2	670.366	-0.00024	104.248
	High	Unambiguous	SNPLVQLPAGTFNYNDFKK		1	1	1	U6JGN1	1	2153.1	3.26	3	718.371	-0.00098	80.65
	High	Unambiguous	SCPAEAAPVFHAR	1xCarbamidomethyl [C2]	1	1	1	U6JGN1	0	1412.67	3.58	3	471.563	9e-05	30.9557
	High	Unambiguous	LLDEAGREPYPHLVR		1	1	1	U6JGN1	1	1764.94	2.45	4	441.99	-1e-05	47.4381
	High	Unambiguous	TVAETCVFK	1xCarbamidomethyl [C6]	1	1	1	U6JGN1	0	1054.52	1.47	2	527.765	-0.00014	34.832
	High	Unambiguous	KALTFLNDFLASK		1	1	1	U6JGN1	1	1467.82	1.7	3	489.945	0.0002	83.5002
W6V3D8	Thioredoxin OS=Echinococcus granulosus OX=6210 GN=EGR_04568 PE=3 SV=1	60.7477	7	10	7	7	1	107	11.6	4.92	21.44
	Confidence	PSM Ambiguity	Sequence	Modifications	# Protein Groups	# Proteins	# PSMs	Master Protein Accessions	# Missed Cleavages	Theo. MH+ [Da]	XCorr A Sequest HT	Charge A Sequest HT	m/z [Da] A Sequest HT	Deltam/z [Da] A Sequest HT	RT [min] A Sequest HT
	High	Unambiguous	VTAMPTLIVFK		1	1	1	W6V3D8	0	1219.71	2.03	2	610.36	0.00016	87.2796
	High	Unambiguous	VTAMPTLIVFK	1xOxidation [M4]	1	1	2	W6V3D8	0	1235.71	2.52	2	618.357	0.0002	70.3014
	High	Unambiguous	QVDGDALEAAIK		1	1	1	W6V3D8	0	1229.64	2.64	2	615.323	0.00057	56.6661
	High	Unambiguous	LDVDECQDVAEK	1xCarbamidomethyl [C6]	1	1	2	W6V3D8	0	1420.63	2.37	2	710.816	-0.00032	36.3357
	High	Unambiguous	VVGANEAGIR		1	1	1	W6V3D8	0	985.543	2.99	2	493.275	-3e-05	22.73
	High	Unambiguous	LDVDECQDVAEKYR	1xCarbamidomethyl [C6]	1	1	1	W6V3D8	1	1739.79	3.94	3	580.602	-6e-05	45.1683
	High	Unambiguous	QVDGDALEAAIKGDK		1	1	1	W6V3D8	1	1529.78	2.61	3	510.599	0.00074	55.3559
	High	Unambiguous	GDKLLVCDFFATWCGPCK	3xCarbamidomethyl [C7; C14; C17]	1	1	1	W6V3D8	1	2173.99	1.84	3	725.335	0.00101	103.706
W6UT22	UTP--glucose-1-phosphate uridylyltransferase OS=Echinococcus granulosus OX=6210 GN=EGR_01474 PE=3 SV=1	22.8893	9	10	9	9	1	533	59.9	6.99	21.3
	Confidence	PSM Ambiguity	Sequence	Modifications	# Protein Groups	# Proteins	# PSMs	Master Protein Accessions	# Missed Cleavages	Theo. MH+ [Da]	XCorr A Sequest HT	Charge A Sequest HT	m/z [Da] A Sequest HT	Deltam/z [Da] A Sequest HT	RT [min] A Sequest HT
	High	Unambiguous	YVDPALLLGSK		1	1	1	W6UT22	0	1175.67	2.29	2	588.338	0.00134	77.1939
	High	Unambiguous	LLEIAQVPPEHVDEFTSVR		1	1	2	W6UT22	0	2179.14	2.26	3	727.054	0.00259	79.3325
	High	Unambiguous	ALSHELELLTSGIPDSLER		1	1	1	W6UT22	0	2080.09	4.15	3	694.036	0.00016	96.1597
	High	Unambiguous	TLDSGINIIQLEEAAGAAIR		1	1	1	W6UT22	0	2055.11	3.67	3	685.705	-0.00258	113.32
	High	Unambiguous	ATDSAIIKDQLNK		1	1	1	W6UT22	1	1416.77	2.82	3	472.929	0.00058	32.5722
	High	Unambiguous	GGTLVGYEGR		1	1	1	W6UT22	0	1008.51	1.9	2	504.759	-0.0002	31.9204
	High	Unambiguous	IVSGNLHILDH		1	1	1	W6UT22	0	1217.66	1.97	3	406.559	0	48.8523
	High	Unambiguous	SFPTVPLVK		1	1	1	W6UT22	0	987.587	2.09	2	494.298	0.0003	65.3414
	High	Unambiguous	IFNTNNLWAK		1	1	1	W6UT22	0	1220.64	1.33	2	610.826	0.00075	67.1174
W6UQV8	Kinesin-like protein KIF13B OS=Echinococcus granulosus OX=6210 GN=EGR_04530 PE=4 SV=1	5.93472	8	8	8	8	1	2022	223	8.47	20.83
	Confidence	PSM Ambiguity	Sequence	Modifications	# Protein Groups	# Proteins	# PSMs	Master Protein Accessions	# Missed Cleavages	Theo. MH+ [Da]	XCorr A Sequest HT	Charge A Sequest HT	m/z [Da] A Sequest HT	Deltam/z [Da] A Sequest HT	RT [min] A Sequest HT
	High	Unambiguous	RLTDDDIDLLTVAER		1	1	1	W6UQV8	1	1744.91	4.31	3	582.307	-0.00024	77.5131
	High	Unambiguous	YYVATTVAPTADLLK		1	1	1	W6UQV8	0	1625.88	3.84	2	813.443	0.0001	77.8509
	High	Unambiguous	LTDDDIDLLTVAER		1	1	1	W6UQV8	0	1588.81	3.91	2	794.907	-7e-05	89.3842
	High	Unambiguous	FISPEVNVVLLR		1	1	1	W6UQV8	0	1385.82	3.05	2	693.412	0.0003	88.9723
	High	Unambiguous	VLFVAPNAHQLR		1	1	1	W6UQV8	0	1364.78	3.52	3	455.599	0.00042	48.3358
	High	Unambiguous	STIQLVTAESAAGGDR		1	1	1	W6UQV8	0	1575.8	2.2	2	788.401	-0.00104	53.4692
	High	Unambiguous	AGFGSLELYPLTPTEEDQADVKK		1	1	1	W6UQV8	1	2508.25	1.97	3	836.756	0.00142	84.4786
	High	Unambiguous	APVGISAKPELAPLPADLSGVEAFCQR	1xCarbamidomethyl [C25]	1	1	1	W6UQV8	0	2793.46	1.2	3	931.826	0.00095	93.1941
W6UZ71	Titin OS=Echinococcus granulosus OX=6210 GN=EGR_06230 PE=4 SV=1	20.6422	6	8	6	6	1	436	47.5	5.17	20.8
	Confidence	PSM Ambiguity	Sequence	Modifications	# Protein Groups	# Proteins	# PSMs	Master Protein Accessions	# Missed Cleavages	Theo. MH+ [Da]	XCorr A Sequest HT	Charge A Sequest HT	m/z [Da] A Sequest HT	Deltam/z [Da] A Sequest HT	RT [min] A Sequest HT
	High	Unambiguous	IYNDGGISCLEFNR	1xCarbamidomethyl [C9]	1	1	2	W6UZ71	0	1657.76	3.68	2	829.386	0.0009	71.7664
	High	Unambiguous	FTSPPQFLRPLLPQIGLK		1	1	2	W6UZ71	0	2052.2	2.24	3	684.74	0.00117	101.102
	High	Unambiguous	AKFETFVQPANDPSLIVDWFKDGEPLK		1	1	1	W6UZ71	2	3091.58	2.95	4	773.65	0.00043	109.161
	High	Unambiguous	FTSPPQFLRPLLPQIGLKENER		1	1	1	W6UZ71	1	2580.43	2.65	4	645.864	0.00077	88.6791
	High	Unambiguous	NNAGSTPSNVVELNCK	1xCarbamidomethyl [C15]	1	1	1	W6UZ71	0	1703.8	3.86	2	852.404	-8e-05	38.2824
	High	Unambiguous	NTTAIEGSPVR		1	1	1	W6UZ71	0	1144.6	2.62	2	572.802	0.0004	24.4435
U6J5Z8	14-3-3 protein zeta OS=Echinococcus granulosus OX=6210 GN=EGR_03190 PE=3 SV=1	35.1562	9	9	7	7	1	256	29.4	4.88	20.78
	Confidence	PSM Ambiguity	Sequence	Modifications	# Protein Groups	# Proteins	# PSMs	Master Protein Accessions	# Missed Cleavages	Theo. MH+ [Da]	XCorr A Sequest HT	Charge A Sequest HT	m/z [Da] A Sequest HT	Deltam/z [Da] A Sequest HT	RT [min] A Sequest HT
	High	Unambiguous	ELNAICSDVLQLIEER	1xCarbamidomethyl [C6]	1	1	1	U6J5Z8	0	1901.96	3.92	2	951.477	-0.00856	113.603
	High	Unambiguous	DSTLIMQLLR		5	14	1	M3WVC7; U6JEE0; U6JGI4; U6J5Z8; M3W8I2	0	1189.66	2.2	2	595.335	0.00044	106.164
	High	Unambiguous	AYEEATEIANEK		1	1	1	U6J5Z8	0	1367.63	1.95	2	684.319	-0.00105	35.871
	High	Unambiguous	LYPSCSNAEGK	1xCarbamidomethyl [C5]	1	1	1	U6J5Z8	0	1225.55	2.75	2	613.279	-0.0001	21.9727
	High	Unambiguous	AYEEATEIANEKLSCTHPIR	1xCarbamidomethyl [C15]	1	1	1	U6J5Z8	1	2332.12	3.54	4	583.786	-0.00088	50.615
	High	Unambiguous	MMGDYYR	2xOxidation [M1; M2]	2	2	1	U6JGI4; U6J5Z8	0	967.365	1.59	2	484.186	8e-05	14.4284
	High	Unambiguous	FDKELNNEER		1	1	1	U6J5Z8	1	1293.61	2.48	3	431.874	-0.00018	12.8713
	High	Unambiguous	NLLSVAFK		1	1	1	U6J5Z8	0	891.53	1.96	2	446.269	6e-05	69.33
	High	Unambiguous	EYLDILQK		1	1	1	U6J5Z8	0	1021.56	2	2	511.282	0.00034	66.8695
W6UCS4	Annexin A7 OS=Echinococcus granulosus OX=6210 GN=EGR_06077 PE=4 SV=1	26.6667	7	7	7	7	1	315	35.6	5.2	20.52
	Confidence	PSM Ambiguity	Sequence	Modifications	# Protein Groups	# Proteins	# PSMs	Master Protein Accessions	# Missed Cleavages	Theo. MH+ [Da]	XCorr A Sequest HT	Charge A Sequest HT	m/z [Da] A Sequest HT	Deltam/z [Da] A Sequest HT	RT [min] A Sequest HT
	High	Unambiguous	FGTDEAIFTK		1	1	1	W6UCS4	0	1128.56	2.85	2	564.782	7e-05	57.4576
	High	Unambiguous	VLVALLQGK		1	1	1	W6UCS4	0	940.619	2.23	2	470.813	0.00029	62.8252
	High	Unambiguous	GLGTDEDAIIDVLSHR		1	1	1	W6UCS4	0	1710.87	3.71	3	570.96	0.00018	91.9303
	High	Unambiguous	SLEQDVIHDVSGDFER		1	1	1	W6UCS4	0	1845.86	3.19	3	615.959	0.00029	86.3705
	High	Unambiguous	RSLEQDVIHDVSGDFER		1	1	1	W6UCS4	1	2001.96	4.03	3	667.994	0.00119	72.6546
	High	Unambiguous	ETSGDYRDALLALLK		1	1	1	W6UCS4	1	1664.89	2.18	3	555.634	0.00048	100.528
	High	Unambiguous	DDVVKDCESLYQAGEAK	1xCarbamidomethyl [C7]	1	1	1	W6UCS4	1	1926.87	2.34	3	642.962	-0.0007	52.1199
W6UK50	Glucose-regulated protein OS=Echinococcus granulosus OX=6210 GN=EGR_06658 PE=3 SV=1	12.7496	7	7	4	4	1	651	71.8	5.21	20.37
	Confidence	PSM Ambiguity	Sequence	Modifications	# Protein Groups	# Proteins	# PSMs	Master Protein Accessions	# Missed Cleavages	Theo. MH+ [Da]	XCorr A Sequest HT	Charge A Sequest HT	m/z [Da] A Sequest HT	Deltam/z [Da] A Sequest HT	RT [min] A Sequest HT
	High	Unambiguous	LLNEPTAAAIAYGLDK		5	11	3	U6JIC8; M3W226; A0A2I2UZM2; W6UK50; W6U0E5	0	1659.9	3.54	2	830.451	-0.00044	78.9511
	High	Unambiguous	ITPSYVAFSGDGER		1	1	1	W6UK50	0	1498.72	3.36	2	749.861	-0.00142	57.2627
	High	Unambiguous	IINEPTAAAIAYGLDKK		4	8	2	U6JIC8; A0A2I2UZM2; W6UK50; W6U0E5	1	1787.99	4.42	3	596.668	0.00015	66.4702
	High	Unambiguous	ANLESVVQPIVSK		1	1	1	W6UK50	0	1383.78	2.82	2	692.395	-0.0006	67.7369
	High	Unambiguous	DAGAIAGLTVLR		1	1	1	W6UK50	0	1156.67	3.47	2	578.838	3e-05	79.7612
	High	Unambiguous	VEIIANDQGNR		4	14	1	U6JIC8; M3W226; A0A2I2UZM2; W6UK50	0	1228.63	2.76	2	614.818	0.00046	28.4996
	High	Unambiguous	LYEGAAPPPPTESTPK		1	1	1	W6UK50	0	1654.83	1.5	2	827.919	-0.00059	40.1312
W6UKH2	L-lactate dehydrogenase OS=Echinococcus granulosus OX=6210 GN=EGR_11159 PE=3 SV=1	21.9895	6	7	6	6	1	382	40.4	7.77	19.44
	Confidence	PSM Ambiguity	Sequence	Modifications	# Protein Groups	# Proteins	# PSMs	Master Protein Accessions	# Missed Cleavages	Theo. MH+ [Da]	XCorr A Sequest HT	Charge A Sequest HT	m/z [Da] A Sequest HT	Deltam/z [Da] A Sequest HT	RT [min] A Sequest HT
	High	Unambiguous	VTVGGANLCDIYPK	1xCarbamidomethyl [C9]	1	1	1	W6UKH2	0	1506.76	3.09	2	753.884	-0.00035	68.5515
	High	Unambiguous	LNVHPSAIHGYVVGEHGDSSVPVWSR		1	1	2	W6UKH2	0	2799.4	3.42	5	560.685	-0.00017	59.0243
	High	Unambiguous	IVIPVSTSLK		1	1	1	W6UKH2	0	1056.67	2.12	2	528.837	5e-05	61.2613
	High	Unambiguous	AVVDSAYEIIR		1	1	1	W6UKH2	0	1235.66	2.76	2	618.335	0.00024	66.4733
	High	Unambiguous	VLGSGTMLDTAR	1xOxidation [M7]	1	1	1	W6UKH2	0	1236.63	2.23	2	618.816	8e-05	34.0168
	High	Unambiguous	LIPTLVEQSPK		1	1	1	W6UKH2	0	1224.72	2.52	2	612.864	0.00022	55.4687
U6J353	Pyruvate dehydrogenase E1 component subunit beta OS=Echinococcus granulosus OX=6210 GN=EGR_02085 PE=4 SV=1	17.8273	6	8	6	6	1	359	39	5.72	19.44
	Confidence	PSM Ambiguity	Sequence	Modifications	# Protein Groups	# Proteins	# PSMs	Master Protein Accessions	# Missed Cleavages	Theo. MH+ [Da]	XCorr A Sequest HT	Charge A Sequest HT	m/z [Da] A Sequest HT	Deltam/z [Da] A Sequest HT	RT [min] A Sequest HT
	High	Unambiguous	IMESETFFHLDAPVYR	1xOxidation [M2]	1	1	1	U6J353	0	1970.93	3.82	3	657.649	0.00024	78.9295
	High	Unambiguous	SLRPIDDECIFNSVK	1xCarbamidomethyl [C9]	1	1	1	U6J353	0	1792.89	2.29	3	598.302	6e-05	66.8641
	High	Unambiguous	EAINSALKEEIER		1	1	3	U6J353	1	1501.79	3.86	3	501.268	0.00108	46.6968
	High	Unambiguous	VVAPYSTEDAR		1	1	1	U6J353	0	1207.6	2.8	2	604.302	0.0002	29.3601
	High	Unambiguous	VNVPVLFR		1	1	1	U6J353	0	943.572	2.52	2	472.29	-9e-05	70.9305
	High	Unambiguous	SLRPIDDECIFNSVKK	1xCarbamidomethyl [C9]	1	1	1	U6J353	1	1920.98	2.19	4	481.002	0.00021	54.6288
W6UDQ6	2-amino-3-ketobutyrate coenzyme A ligase OS=Echinococcus granulosus OX=6210 GN=EGR_05620 PE=3 SV=1	24.8366	9	10	9	9	1	459	49.6	7.81	18.68
	Confidence	PSM Ambiguity	Sequence	Modifications	# Protein Groups	# Proteins	# PSMs	Master Protein Accessions	# Missed Cleavages	Theo. MH+ [Da]	XCorr A Sequest HT	Charge A Sequest HT	m/z [Da] A Sequest HT	Deltam/z [Da] A Sequest HT	RT [min] A Sequest HT
	High	Unambiguous	LPQILELAEEHK		1	1	2	W6UDQ6	0	1419.78	2.43	3	473.933	0.00034	72.5488
	High	Unambiguous	GDIINFCANNYLGLASHPR	1xCarbamidomethyl [C7]	1	1	1	W6UDQ6	0	2132.03	2.66	3	711.352	0.00241	84.5369
	High	Unambiguous	AITFIDECHATGFFGETGR	1xCarbamidomethyl [C8]	1	1	1	W6UDQ6	0	2128.98	2.68	3	710.332	0.00196	81.8856
	High	Unambiguous	GTEEYYGLQGK		1	1	1	W6UDQ6	0	1244.58	1.85	2	622.793	-0.00023	38.1248
	High	Unambiguous	VVESAAQCLK	1xCarbamidomethyl [C8]	1	1	1	W6UDQ6	0	1104.57	2.47	2	552.79	0.00064	23.1258
	High	Unambiguous	AIDAFTSVGR		1	1	1	W6UDQ6	0	1036.54	2.82	2	518.774	-0.00044	50.6625
	High	Unambiguous	VTIINSTLGK		1	1	1	W6UDQ6	0	1045.63	1.86	2	523.316	-0.00031	45.7372
	High	Unambiguous	ELVALLR		1	1	1	W6UDQ6	0	813.519	1.91	2	407.263	0.0001	61.9317
	High	Unambiguous	LIATDGVFSMDGDIAK	1xOxidation [M10]	1	1	1	W6UDQ6	0	1668.81	1.18	2	834.913	0.00199	71.3028
W6U526	Dynein light chain OS=Echinococcus granulosus OX=6210 GN=EGR_09469 PE=3 SV=1	55.4348	7	9	3	5	1	92	10.6	8	18.58
	Confidence	PSM Ambiguity	Sequence	Modifications	# Protein Groups	# Proteins	# PSMs	Master Protein Accessions	# Missed Cleavages	Theo. MH+ [Da]	XCorr A Sequest HT	Charge A Sequest HT	m/z [Da] A Sequest HT	Deltam/z [Da] A Sequest HT	RT [min] A Sequest HT
	High	Unambiguous	EFDRLYSPTWHCIVGR	1xCarbamidomethyl [C12]	1	1	1	W6U526	1	2035.98	2.95	4	509.75	-0.00026	70.1746
	High	Unambiguous	LYSPTWHCIVGR	1xCarbamidomethyl [C8]	2	2	2	W6U526; U6IY96	0	1488.74	3.36	3	496.919	3e-05	58.9063
	High	Unambiguous	YSVEKDIAAHIK		1	2	1	W6U526	1	1373.74	2.59	3	458.585	-0.00033	39.5042
	High	Unambiguous	NFGSYVTHETK		3	6	2	W6U3G1; W6U526; U6IY96	0	1282.61	2.21	3	428.207	-0.0003	25.1503
	High	Unambiguous	AVDCAQDAMNK	1xCarbamidomethyl [C4]; 1xOxidation [M9]	1	1	1	W6U526	0	1238.51	2.58	2	619.759	-0.00148	12.0977
	High	Unambiguous	YSVEKDIAAHIKK		1	2	1	W6U526	2	1501.84	2.15	3	501.283	-0.00093	31.9577
	High	Unambiguous	AVDCAQDAMNKYSVEK	1xCarbamidomethyl [C4]; 1xOxidation [M9]	1	1	1	W6U526	1	1844.82	1.9	3	615.61	-4e-05	22.2742
U6JN02	Triosephosphate isomerase OS=Echinococcus granulosus OX=6210 GN=EGR_08633 PE=3 SV=1	32.8	6	7	5	5	1	250	27.1	7.06	18.47
	Confidence	PSM Ambiguity	Sequence	Modifications	# Protein Groups	# Proteins	# PSMs	Master Protein Accessions	# Missed Cleavages	Theo. MH+ [Da]	XCorr A Sequest HT	Charge A Sequest HT	m/z [Da] A Sequest HT	Deltam/z [Da] A Sequest HT	RT [min] A Sequest HT
	High	Unambiguous	KADTDPNADVVIGVPACYLK	1xCarbamidomethyl [C17]	1	1	1	U6JN02	1	2146.08	3.56	3	716.032	-0.00067	74.2251
	High	Unambiguous	VVLAYEPVWAIGTGK		2	2	4	M3X9A1; U6JN02	0	1602.89	2.71	2	801.948	4e-05	92.3696
	High	Unambiguous	HALDSGLNVIPCIGELLSER	1xCarbamidomethyl [C12]	1	1	1	U6JN02	0	2193.13	3.38	3	731.717	0.00087	110.842
	High	Unambiguous	ILYGGSVTASNAK		1	1	1	U6JN02	0	1280.68	2.11	2	640.846	0.00049	34.1853
	High	Unambiguous	HIFGESNELIGEK		1	1	1	U6JN02	0	1472.74	2.22	3	491.583	-0.00077	48.677
	High	Unambiguous	RHIFGESNELIGEK		1	1	1	U6JN02	1	1628.84	2.42	3	543.619	0.00132	36.29
W6UN54	UDP-glucose 4-epimerase OS=Echinococcus granulosus OX=6210 GN=EGR_02665 PE=3 SV=1	24.7222	9	9	9	9	1	360	39.7	7.62	18.1
	Confidence	PSM Ambiguity	Sequence	Modifications	# Protein Groups	# Proteins	# PSMs	Master Protein Accessions	# Missed Cleavages	Theo. MH+ [Da]	XCorr A Sequest HT	Charge A Sequest HT	m/z [Da] A Sequest HT	Deltam/z [Da] A Sequest HT	RT [min] A Sequest HT
	High	Unambiguous	TPDGTGIRDYIHVVDLAK		1	1	1	W6UN54	1	1970.03	3.02	4	493.264	7e-05	70.9905
	High	Unambiguous	TKYIGELILEDLTR		1	1	1	W6UN54	1	1663.93	3.24	3	555.313	-0.00027	101.137
	High	Unambiguous	YIGELILEDLTR		1	1	1	W6UN54	0	1434.78	2.68	2	717.895	-0.0008	113.195
	High	Unambiguous	SDPEWSVINLR		1	1	1	W6UN54	0	1315.66	2.28	2	658.335	-0.00036	80.2368
	High	Unambiguous	SGLIGEDAGPAPK		1	1	1	W6UN54	0	1211.63	3.12	2	606.317	0.00024	37.1007
	High	Unambiguous	GCIANLEK	1xCarbamidomethyl [C2]	1	1	1	W6UN54	0	904.456	1.98	2	452.731	-6e-05	24.553
	High	Unambiguous	NIFPCLTK	1xCarbamidomethyl [C5]	1	1	1	W6UN54	0	992.523	0.92	2	496.766	0.0004	62.7228
	High	Unambiguous	YFNPVGAHK		1	1	1	W6UN54	0	1032.53	1.41	2	516.767	0.00014	23.4805
	High	Unambiguous	SFNLGTGK		1	1	1	W6UN54	0	823.431	1.76	2	412.219	0.00021	29.5776
U6JQF4	Antigen B OS=Echinococcus granulosus OX=6210 GN=EGR_06805 PE=4 SV=1	25.8824	3	8	3	3	1	85	9.7	8.84	18.05
	Confidence	PSM Ambiguity	Sequence	Modifications	# Protein Groups	# Proteins	# PSMs	Master Protein Accessions	# Missed Cleavages	Theo. MH+ [Da]	XCorr A Sequest HT	Charge A Sequest HT	m/z [Da] A Sequest HT	Deltam/z [Da] A Sequest HT	RT [min] A Sequest HT
	High	Unambiguous	YFFERDPLGQK		1	1	3	U6JQF4	1	1399.7	4.63	2	700.354	-0.00036	56.2823
	High	Unambiguous	ELEEVFQLLR		1	1	3	U6JQF4	0	1275.69	2.99	2	638.35	-0.00052	103.669
	High	Unambiguous	ELEEVFQLLRK		1	1	2	U6JQF4	1	1403.79	2.95	3	468.602	0.00025	85.1775
W6ULQ6	Annexin OS=Echinococcus granulosus OX=6210 GN=EGR_06074 PE=3 SV=1	34.5161	9	9	9	9	1	310	34.8	5.54	17.96
	Confidence	PSM Ambiguity	Sequence	Modifications	# Protein Groups	# Proteins	# PSMs	Master Protein Accessions	# Missed Cleavages	Theo. MH+ [Da]	XCorr A Sequest HT	Charge A Sequest HT	m/z [Da] A Sequest HT	Deltam/z [Da] A Sequest HT	RT [min] A Sequest HT
	High	Unambiguous	VLVAILQGR		1	1	1	W6ULQ6	0	968.625	2.77	2	484.816	-7e-05	63.3784
	High	Unambiguous	GLGTDEATIIDVLAHR		1	1	1	W6ULQ6	0	1680.89	3.77	3	560.969	0.00048	92.1519
	High	Unambiguous	LLIDILCTASNK	1xCarbamidomethyl [C7]	1	1	1	W6ULQ6	0	1360.75	2.63	2	680.879	-0.00021	90.0828
	High	Unambiguous	LGTDESTFTR		1	1	1	W6ULQ6	0	1126.54	2.15	2	563.773	0.0005	33.8566
	High	Unambiguous	ETSGDYEEALCR	1xCarbamidomethyl [C11]	1	1	1	W6ULQ6	0	1429.59	2.65	2	715.297	-0.00152	43.281
	High	Unambiguous	GAGTNDDSLIR		1	1	1	W6ULQ6	0	1118.54	2.27	2	559.775	-0.00025	28.1211
	High	Unambiguous	DLTGTVAEMLYR	1xOxidation [M9]	1	1	1	W6ULQ6	0	1384.68	1.31	2	692.844	0.00133	78.3556
	High	Unambiguous	EAYEEITQK		1	1	1	W6ULQ6	0	1110.53	1.71	2	555.77	0.00059	28.1269
	High	Unambiguous	SLEDDVESETSGDFKR		1	1	1	W6ULQ6	1	1813.81	1.34	2	907.407	-0.00092	59.4225
W6U744	Protein disulfide-isomerase OS=Echinococcus granulosus OX=6210 GN=EGR_08944 PE=3 SV=1	25.2588	11	12	11	11	1	483	55.1	5.11	17.78
	Confidence	PSM Ambiguity	Sequence	Modifications	# Protein Groups	# Proteins	# PSMs	Master Protein Accessions	# Missed Cleavages	Theo. MH+ [Da]	XCorr A Sequest HT	Charge A Sequest HT	m/z [Da] A Sequest HT	Deltam/z [Da] A Sequest HT	RT [min] A Sequest HT
	High	Unambiguous	ASILLAEENSEIR		1	1	1	W6U744	0	1444.76	3.6	2	722.886	0.00019	61.4707
	High	Unambiguous	TGPAVLTIESADEYEDIVEK		1	1	1	W6U744	0	2179.07	1.46	2	1090.04	0.00109	92.9553
	High	Unambiguous	AVFVEFYAPWCGHCK	2xCarbamidomethyl [C11; C14]	1	1	1	W6U744	0	1870.84	1.94	3	624.286	0.00116	83.6078
	High	Unambiguous	TGPAVLTIESADEYEDIVEKNR		1	1	1	W6U744	1	2449.21	2.37	3	817.073	-0.00113	85.531
	High	Unambiguous	NSDDVIDYNGDR		1	1	1	W6U744	0	1382.58	1.92	2	691.796	0.00169	39.5934
	High	Unambiguous	KFDDPTVVYEGK		1	1	1	W6U744	1	1397.69	1.44	2	699.352	0.00069	41.209
	High	Unambiguous	ALANDAIDR		1	1	1	W6U744	0	958.495	1.72	2	479.75	-0.0008	24.6819
	High	Unambiguous	EGNPTEFDGER		1	1	1	W6U744	0	1250.53	2.25	2	625.767	-0.00062	28.7612
	High	Unambiguous	VIELDDSVVK		1	1	2	W6U744	0	1116.61	2.43	2	558.811	0	54.9338
	High	Unambiguous	SAEGIISWLK		1	1	1	W6U744	0	1103.61	1.71	2	552.309	0.00055	85.3929
	High	Unambiguous	ILSFFGIK		1	1	1	W6U744	0	924.555	1.79	2	462.781	8e-05	87.4007
W6UCY9	Metallo-beta-lactamase domain-containing protein OS=Echinococcus granulosus OX=6210 GN=EGR_05903 PE=4 SV=1	29.3878	5	6	5	5	1	245	27	6.52	17.43
	Confidence	PSM Ambiguity	Sequence	Modifications	# Protein Groups	# Proteins	# PSMs	Master Protein Accessions	# Missed Cleavages	Theo. MH+ [Da]	XCorr A Sequest HT	Charge A Sequest HT	m/z [Da] A Sequest HT	Deltam/z [Da] A Sequest HT	RT [min] A Sequest HT
	High	Unambiguous	AAFTGDALLIR		1	1	1	W6UCY9	0	1147.65	2.28	2	574.326	-0.00071	71.3893
	High	Unambiguous	AGEVLDCGNIQLECR	2xCarbamidomethyl [C7; C14]	1	1	1	W6UCY9	0	1733.79	2.84	2	867.4	-0.00137	61.1149
	High	Unambiguous	VLPLLAADGPFIFR		1	1	1	W6UCY9	0	1528.89	3.47	2	764.949	0.00085	113.477
	High	Unambiguous	IFSLPDDYFLFPAHEYSGR		1	1	1	W6UCY9	0	2274.09	3.21	3	758.7	-0.00061	107.955
	High	Unambiguous	AVLIDPVLETVQR		1	1	2	W6UCY9	0	1452.84	3.1	2	726.925	0.00014	82.9201
W6UZ29	Calcium-binding protein OS=Echinococcus granulosus OX=6210 GN=EGR_06273 PE=4 SV=1	5.58376	5	6	5	5	1	788	86	9.22	17.41
	Confidence	PSM Ambiguity	Sequence	Modifications	# Protein Groups	# Proteins	# PSMs	Master Protein Accessions	# Missed Cleavages	Theo. MH+ [Da]	XCorr A Sequest HT	Charge A Sequest HT	m/z [Da] A Sequest HT	Deltam/z [Da] A Sequest HT	RT [min] A Sequest HT
	High	Unambiguous	ILQNEQDEEDLRQAFR		1	1	1	W6UZ29	1	2003.98	4.35	3	668.664	9e-05	58.6565
	High	Unambiguous	GQDKISTNDLGPAFSALK		1	1	1	W6UZ29	1	1861.97	3.24	3	621.33	0.00379	67.7462
	High	Unambiguous	ISTNDLGPAFSALK		1	1	2	W6UZ29	0	1433.76	3.07	2	717.386	0.00067	79.3141
	High	Unambiguous	RGEIDVDDLR		1	1	1	W6UZ29	1	1187.6	3.8	2	594.304	-0.00043	37.793
	High	Unambiguous	GEIDVDDLR		1	1	1	W6UZ29	0	1031.5	1.55	2	516.253	-0.00078	51.0225
W6V3X7	Tubulin beta-2 chain OS=Echinococcus granulosus OX=6210 GN=EGR_04395 PE=3 SV=1	16.9184	8	8	3	6	1	662	73.7	5.87	17.4
	Confidence	PSM Ambiguity	Sequence	Modifications	# Protein Groups	# Proteins	# PSMs	Master Protein Accessions	# Missed Cleavages	Theo. MH+ [Da]	XCorr A Sequest HT	Charge A Sequest HT	m/z [Da] A Sequest HT	Deltam/z [Da] A Sequest HT	RT [min] A Sequest HT
	High	Unambiguous	AILVDLEPGTMDSVR	1xOxidation [M11]	1	6	1	W6V3X7	0	1631.83	1.94	2	816.418	-0.00069	72.1612
	High	Unambiguous	LAVNMVPFPR	1xOxidation [M5]	3	16	1	W6V3X7; W6UJD0; W6US08	0	1159.63	1.83	2	580.318	-0.00044	62.3723
	High	Unambiguous	MSATFVGNSTAIQELFR	1xOxidation [M1]	1	1	1	W6V3X7	0	1887.93	2.79	2	944.47	0.00287	95.6992
	High	Unambiguous	GHYTEGAELVDSVLDVIR		1	1	1	W6V3X7	0	1973	3.57	3	658.338	0.00031	105.535
	High	Unambiguous	YLTVAAIFR		1	5	1	W6V3X7	0	1053.61	2.43	2	527.308	-0.00065	84.1573
	High	Unambiguous	NSSYFVEWIPNNVK		2	15	1	W6V3X7; W6US08	0	1696.83	2.34	2	848.922	0.00152	89.8347
	High	Unambiguous	INVYYNEASGGK		1	1	1	W6V3X7	0	1314.63	2.5	2	657.821	0.00112	37.4055
	High	Unambiguous	EIVHLQAGQCGNQIGAK	1xCarbamidomethyl [C10]	1	10	2	W6V3X7	0	1822.92	1.69	3	608.314	0.0015	36.7005
W6V4D7	Annexin OS=Echinococcus granulosus OX=6210 GN=EGR_04230 PE=3 SV=1	11.2374	7	7	7	7	1	792	87.6	6.55	17.12
	Confidence	PSM Ambiguity	Sequence	Modifications	# Protein Groups	# Proteins	# PSMs	Master Protein Accessions	# Missed Cleavages	Theo. MH+ [Da]	XCorr A Sequest HT	Charge A Sequest HT	m/z [Da] A Sequest HT	Deltam/z [Da] A Sequest HT	RT [min] A Sequest HT
	High	Unambiguous	TLETDIRSETTGYFCK	1xCarbamidomethyl [C15]	1	1	1	W6V4D7	1	1920.9	2.51	3	640.972	0.00058	69.1758
	High	Unambiguous	NSTSALLLSAFQHK		1	1	1	W6V4D7	0	1516.81	3.3	2	758.909	-0.00018	70.6863
	High	Unambiguous	GGDIMVNQNEVTR	1xOxidation [M5]	1	1	1	W6V4D7	0	1448.68	2.78	2	724.844	8e-05	31.5494
	High	Unambiguous	GDNPDPTPEQLQTIK		1	1	1	W6V4D7	0	1652.81	2.01	2	826.909	-0.00143	49.7485
	High	Unambiguous	QSYISVLR		1	1	1	W6V4D7	0	965.541	1.99	2	483.275	0.00112	51.152
	High	Unambiguous	ELAHDLDGDLSGHFR		1	1	1	W6V4D7	0	1681.79	2.46	3	561.269	2e-05	54.9094
	High	Unambiguous	LQIVDLYK		1	1	1	W6V4D7	0	991.582	2.08	2	496.295	0.00031	68.2557
W6UYQ6	Myosin essential light chain, striated adductor muscle OS=Echinococcus granulosus OX=6210 GN=EGR_01405 PE=4 SV=1	45.2514	8	9	8	8	1	179	20.2	4.98	17.02
	Confidence	PSM Ambiguity	Sequence	Modifications	# Protein Groups	# Proteins	# PSMs	Master Protein Accessions	# Missed Cleavages	Theo. MH+ [Da]	XCorr A Sequest HT	Charge A Sequest HT	m/z [Da] A Sequest HT	Deltam/z [Da] A Sequest HT	RT [min] A Sequest HT
	High	Unambiguous	TFDREGQGVVSAAELGHVLSGYGER		1	1	1	W6UYQ6	1	2634.29	5.31	4	659.328	0.00024	78.5091
	High	Unambiguous	LSDEEIDEIIK		1	1	1	W6UYQ6	0	1303.66	2.74	2	652.336	0.00117	74.2004
	High	Unambiguous	EGQGVVSAAELGHVLSGYGER		1	1	1	W6UYQ6	0	2115.05	4.29	2	1058.03	-0.00053	79.6738
	High	Unambiguous	LSDEEIDEIIKLTK		1	1	1	W6UYQ6	1	1645.89	2.62	3	549.302	0.00109	89.7738
	High	Unambiguous	EGGTFADYMEAFK	1xOxidation [M9]	1	1	1	W6UYQ6	0	1481.63	1.28	2	741.315	-0.00081	69.4008
	High	Unambiguous	EKEGGTFADYMEAFK	1xOxidation [M11]	1	1	1	W6UYQ6	1	1738.76	2.06	3	580.259	-0.00011	56.062
	High	Unambiguous	DGMIDAVKVPDLLR	1xOxidation [M3]	1	1	1	W6UYQ6	1	1557.83	1.99	3	519.949	0.00038	77.8171
	High	Unambiguous	FDEFLPVYQAIIK		1	1	2	W6UYQ6	0	1582.85	1.73	3	528.289	5e-05	108.294
W6UM65	Thioredoxin domain-containing protein 17 OS=Echinococcus granulosus OX=6210 GN=EGR_02983 PE=4 SV=1	42.3077	3	5	3	3	1	130	14.6	4.93	16.99
	Confidence	PSM Ambiguity	Sequence	Modifications	# Protein Groups	# Proteins	# PSMs	Master Protein Accessions	# Missed Cleavages	Theo. MH+ [Da]	XCorr A Sequest HT	Charge A Sequest HT	m/z [Da] A Sequest HT	Deltam/z [Da] A Sequest HT	RT [min] A Sequest HT
	High	Unambiguous	ACQEVETLLEPLLNSASEK	1xCarbamidomethyl [C2]	1	1	2	W6UM65	0	2131.06	3.45	3	711.024	-1e-05	107.702
	High	Unambiguous	LTAIPTLFSFTGPESVAK		1	1	1	W6UM65	0	1879.02	2.05	3	627.012	0.00049	108.187
	High	Unambiguous	RLDGPACLDKDALTEFFK	1xCarbamidomethyl [C7]	1	1	2	W6UM65	2	2096.05	4.39	4	524.768	0.00034	83.5185
W6V798	Glucose-6-phosphate isomerase OS=Echinococcus granulosus OX=6210 GN=EGR_02782 PE=3 SV=1	17.0616	7	8	5	7	1	422	47.7	6.89	16.57
	Confidence	PSM Ambiguity	Sequence	Modifications	# Protein Groups	# Proteins	# PSMs	Master Protein Accessions	# Missed Cleavages	Theo. MH+ [Da]	XCorr A Sequest HT	Charge A Sequest HT	m/z [Da] A Sequest HT	Deltam/z [Da] A Sequest HT	RT [min] A Sequest HT
	High	Unambiguous	VHFVSNIDGTHIAETLK		1	1	2	W6V798	0	1880.99	3.96	4	471.002	0.00012	57.1363
	High	Unambiguous	ALFDADSQR		1	1	1	W6V798	0	1022.49	2.29	2	511.749	-3e-05	37.7285
	High	Unambiguous	AVANHFVALSTNTR		1	1	1	W6V798	0	1500.79	3.09	3	500.935	-0.00032	37.0717
	High	Unambiguous	INFTENR		1	1	1	W6V798	0	893.448	2.09	2	447.227	-3e-05	27.2159
	High	Unambiguous	NFKPLDTTIK		1	1	1	W6V798	0	1176.66	1.34	2	588.834	-0.00038	37.5177
	High	Unambiguous	AVLHVALR		1	5	1	W6V798	0	878.557	1.98	2	439.783	0.00037	29.3942
	High	Unambiguous	ILVDYSK		1	3	2	W6V798	0	837.472	1.53	2	419.24	4e-05	38.5881
U6IUI1	cAMP dependent protein kinase regulatory OS=Echinococcus granulosus OX=6210 GN=EGR_00342 PE=4 SV=1	22.6158	8	8	8	8	1	367	41.7	5.29	16.22
	Confidence	PSM Ambiguity	Sequence	Modifications	# Protein Groups	# Proteins	# PSMs	Master Protein Accessions	# Missed Cleavages	Theo. MH+ [Da]	XCorr A Sequest HT	Charge A Sequest HT	m/z [Da] A Sequest HT	Deltam/z [Da] A Sequest HT	RT [min] A Sequest HT
	High	Unambiguous	SVFGSLDNVPELRH		1	1	1	U6IUI1	1	1569.8	2.29	3	523.94	0.00122	71.7111
	High	Unambiguous	MSIADALHTQIYEGGTK		1	1	1	U6IUI1	0	1834.9	2.17	3	612.306	0.00075	74.499
	High	Unambiguous	GGYFGELALLTK		1	1	1	U6IUI1	0	1268.69	2.12	2	634.848	-6e-05	93.4465
	High	Unambiguous	LLGPCLDILR	1xCarbamidomethyl [C5]	1	1	1	U6IUI1	0	1169.67	2.82	2	585.339	-0.00062	86.5589
	High	Unambiguous	NIDNYENQLK		1	1	1	U6IUI1	0	1250.6	1.46	2	625.805	0.00078	40.3909
	High	Unambiguous	SGSDEETELTR		1	1	1	U6IUI1	0	1223.54	2.94	2	612.273	6e-05	22.8628
	High	Unambiguous	LLGPCLDILRR	1xCarbamidomethyl [C5]	1	1	1	U6IUI1	1	1325.77	2.08	3	442.595	-0.00022	71.3059
	High	Unambiguous	GVYDIIVK		1	1	1	U6IUI1	0	906.529	1.79	2	453.769	0.00023	60.8402
U6IY96	Dynein light chain OS=Echinococcus granulosus OX=6210 GN=EGR_09473 PE=3 SV=1	48.913	6	8	3	3	1	92	10.5	7.97	16.03
	Confidence	PSM Ambiguity	Sequence	Modifications	# Protein Groups	# Proteins	# PSMs	Master Protein Accessions	# Missed Cleavages	Theo. MH+ [Da]	XCorr A Sequest HT	Charge A Sequest HT	m/z [Da] A Sequest HT	Deltam/z [Da] A Sequest HT	RT [min] A Sequest HT
	High	Unambiguous	EFDKLYSPTWHCIVGR	1xCarbamidomethyl [C12]	1	1	1	U6IY96	1	2007.97	2.96	3	669.993	-0.00302	70.3383
	High	Unambiguous	LYSPTWHCIVGR	1xCarbamidomethyl [C8]	2	2	2	W6U526; U6IY96	0	1488.74	3.36	3	496.919	3e-05	58.9063
	High	Unambiguous	DAMNQFTIEKDIAAYLK	1xOxidation [M3]	1	1	1	U6IY96	1	1986.98	2.87	3	663.001	0.00136	99.0788
	High	Unambiguous	NFGSYVTHETK		3	6	2	W6U3G1; W6U526; U6IY96	0	1282.61	2.21	3	428.207	-0.0003	25.1503
	High	Unambiguous	DAMNQFTIEK	1xOxidation [M3]	1	1	1	U6IY96	0	1212.56	1.31	2	606.781	-0.00052	40.6076
	High	Unambiguous	DIAAYLKK		2	5	2	U6J1C5; U6IY96	1	921.54	1.89	2	461.274	3e-05	40.9238
U6JQA4	Acetyltransferase component of pyruvate dehydrogenase complex OS=Echinococcus granulosus OX=6210 GN=EGR_09744 PE=3 SV=1	13.5827	5	6	5	5	1	508	53.3	7.66	15.62
	Confidence	PSM Ambiguity	Sequence	Modifications	# Protein Groups	# Proteins	# PSMs	Master Protein Accessions	# Missed Cleavages	Theo. MH+ [Da]	XCorr A Sequest HT	Charge A Sequest HT	m/z [Da] A Sequest HT	Deltam/z [Da] A Sequest HT	RT [min] A Sequest HT
	High	Unambiguous	ISVNDIFIK		1	1	1	U6JQA4	0	1048.6	2.8	2	524.806	0.00023	78.0588
	High	Unambiguous	LFISPLAR		1	1	1	U6JQA4	0	916.561	2.3	2	458.785	0.0006	65.1406
	High	Unambiguous	LAVTLCCDHR	2xCarbamidomethyl [C6; C7]	1	1	1	U6JQA4	0	1244.59	2.9	3	415.534	-0.00031	31.4624
	High	Unambiguous	ESVNASLVTHAAPGEKPVK		1	1	2	U6JQA4	0	1934.03	4.37	4	484.264	-2e-05	32.2494
	High	Unambiguous	HVVVNLPNLSPTMETGNVVSWAK	1xOxidation [M13]	1	1	1	U6JQA4	0	2508.29	1.92	3	836.769	0.00047	83.4755
W6URL4	Eukaryotic translation initiation factor 3 subunit C OS=Echinococcus granulosus OX=6210 GN=EGR_04188 PE=3 SV=1	4.54985	5	6	1	1	1	1033	118.1	8.03	15.52
	Confidence	PSM Ambiguity	Sequence	Modifications	# Protein Groups	# Proteins	# PSMs	Master Protein Accessions	# Missed Cleavages	Theo. MH+ [Da]	XCorr A Sequest HT	Charge A Sequest HT	m/z [Da] A Sequest HT	Deltam/z [Da] A Sequest HT	RT [min] A Sequest HT
	High	Unambiguous	TVTAMDVVYALKR	1xOxidation [M5]	2	5	2	W6ULY2; W6URL4	1	1482.8	2.54	3	494.938	-8e-05	60.8433
	High	Unambiguous	ISGLIYEETRGVLK		2	5	1	W6ULY2; W6URL4	1	1577.89	2.11	3	526.634	-0.00055	64.6695
	High	Unambiguous	DNIQGITKPAIR		2	8	1	W6ULY2; W6URL4	0	1325.75	2.55	2	663.381	0.00049	36.4982
	High	Unambiguous	ISGLIYEETR		2	9	1	W6ULY2; W6URL4	0	1180.62	3.43	2	590.814	0.00016	51.676
	High	Unambiguous	VFLESVIR		1	1	1	W6URL4	0	962.567	2.36	2	481.787	0.00012	67.4371
W6ULY2	Histone H4 OS=Echinococcus granulosus OX=6210 GN=EGR_10657 PE=3 SV=1	26.8571	5	6	0	1	1	175	19.3	10.48	15.17
	Confidence	PSM Ambiguity	Sequence	Modifications	# Protein Groups	# Proteins	# PSMs	Master Protein Accessions	# Missed Cleavages	Theo. MH+ [Da]	XCorr A Sequest HT	Charge A Sequest HT	m/z [Da] A Sequest HT	Deltam/z [Da] A Sequest HT	RT [min] A Sequest HT
	High	Unambiguous	TVTAMDVVYALKR	1xOxidation [M5]	2	5	2	W6ULY2; W6URL4	1	1482.8	2.54	3	494.938	-8e-05	60.8433
	High	Unambiguous	ISGLIYEETRGVLK		2	5	1	W6ULY2; W6URL4	1	1577.89	2.11	3	526.634	-0.00055	64.6695
	High	Unambiguous	DNIQGITKPAIR		2	8	1	W6ULY2; W6URL4	0	1325.75	2.55	2	663.381	0.00049	36.4982
	High	Unambiguous	ISGLIYEETR		2	9	1	W6ULY2; W6URL4	0	1180.62	3.43	2	590.814	0.00016	51.676
	High	Unambiguous	VFLENVIR		1	5	1	W6ULY2	0	989.578	2	2	495.293	0.00032	67.0809
U6JQ59	Lysosomal alpha-glucosidase OS=Echinococcus granulosus OX=6210 GN=EGR_08499 PE=3 SV=1	11.6279	8	9	8	8	1	903	101.4	6.37	14.54
	Confidence	PSM Ambiguity	Sequence	Modifications	# Protein Groups	# Proteins	# PSMs	Master Protein Accessions	# Missed Cleavages	Theo. MH+ [Da]	XCorr A Sequest HT	Charge A Sequest HT	m/z [Da] A Sequest HT	Deltam/z [Da] A Sequest HT	RT [min] A Sequest HT
	High	Unambiguous	YGYTGVEEIRETVER		1	1	1	U6JQ59	1	1800.88	2.91	3	600.964	0.00032	61.5427
	High	Unambiguous	FYPVPAPLDKIPVFYK		1	1	2	U6JQ59	1	1894.05	2.16	3	632.021	-0.00047	98.8417
	High	Unambiguous	VGPVGPVPLAFIR		1	1	1	U6JQ59	0	1321.8	3	2	661.403	-4e-05	91.8043
	High	Unambiguous	LDYPPYTPQVSGGSLSFR		1	1	1	U6JQ59	0	1983.98	1.58	2	992.493	-0.00137	87.1945
	High	Unambiguous	YSVAVDISR		1	1	1	U6JQ59	0	1009.53	2.3	2	505.269	-0.00076	47.0829
	High	Unambiguous	GLAQFFYTELR		1	1	1	U6JQ59	0	1344.69	1.93	2	672.85	-0.00057	98.8074
	High	Unambiguous	YQLLPYLYTLLHGAK		1	1	1	U6JQ59	0	1793	1.28	3	598.338	0.0002	112.354
	High	Unambiguous	TEQFTVTK		1	1	1	U6JQ59	0	953.494	2.25	2	477.251	0.00024	24.2342
U6J243	Pyruvate dehydrogenase E1 component subunit alpha OS=Echinococcus granulosus OX=6210 GN=EGR_07355 PE=4 SV=1	21.3542	7	7	7	7	1	384	42.3	8	14.49
	Confidence	PSM Ambiguity	Sequence	Modifications	# Protein Groups	# Proteins	# PSMs	Master Protein Accessions	# Missed Cleavages	Theo. MH+ [Da]	XCorr A Sequest HT	Charge A Sequest HT	m/z [Da] A Sequest HT	Deltam/z [Da] A Sequest HT	RT [min] A Sequest HT
	High	Unambiguous	GESVASVIGELMGK	1xOxidation [M12]	1	1	1	U6J243	0	1392.7	2.23	2	696.856	0.00073	85.3564
	High	Unambiguous	LDDGPPSTATCTR	1xCarbamidomethyl [C11]	1	1	1	U6J243	0	1390.63	1.62	2	695.817	-0.00029	23.3706
	High	Unambiguous	SSSNTAYYTR		1	1	1	U6J243	0	1149.52	2.85	2	575.262	-0.00016	14.9693
	High	Unambiguous	FMTSSGLATDDEIK	1xOxidation [M2]	1	1	1	U6J243	0	1530.7	1.29	2	765.852	-0.00089	47.227
	High	Unambiguous	SGKGPIIVEMETYR	1xOxidation [M10]	1	1	1	U6J243	1	1595.81	2.47	3	532.609	0.00047	34.9683
	High	Unambiguous	YATDWCR	1xCarbamidomethyl [C6]	1	1	1	U6J243	0	971.404	1.63	2	486.206	0.00055	33.6654
	High	Unambiguous	ERDPIILFGR		1	1	1	U6J243	1	1215.68	3.69	3	405.9	0.00012	61.423
U6JIW0	Profilin OS=Echinococcus granulosus OX=6210 GN=EGR_04103 PE=3 SV=1	36.5079	4	7	4	4	1	126	13.4	6.52	14.35
	Confidence	PSM Ambiguity	Sequence	Modifications	# Protein Groups	# Proteins	# PSMs	Master Protein Accessions	# Missed Cleavages	Theo. MH+ [Da]	XCorr A Sequest HT	Charge A Sequest HT	m/z [Da] A Sequest HT	Deltam/z [Da] A Sequest HT	RT [min] A Sequest HT
	High	Unambiguous	VASGTEAESFTVNGK		1	1	1	U6JIW0	0	1496.72	2.7	2	748.865	-0.0002	37.3125
	High	Unambiguous	LLATAGNAMAEHLSHSGY	1xOxidation [M9]	1	1	2	U6JIW0	0	1858.88	2.06	3	620.298	0.00126	39.9861
	High	Unambiguous	VASGTEAESFTVNGKK		1	1	1	U6JIW0	1	1624.82	2.55	3	542.277	-0.00013	23.6694
	High	Unambiguous	TMVIITGNSKPK	1xOxidation [M2]	1	1	2	U6JIW0	0	1304.72	2.69	2	652.867	0.00088	12.681
	High	Unambiguous	LLATAGNAMAEHLSHSGY		1	1	1	U6JIW0	0	1842.88	2	3	614.965	0.00013	58.8201
W6U1P0	Protein TFG OS=Echinococcus granulosus OX=6210 GN=EGR_10188 PE=4 SV=1	11.1562	5	5	5	5	1	493	52.8	6.19	14.18
	Confidence	PSM Ambiguity	Sequence	Modifications	# Protein Groups	# Proteins	# PSMs	Master Protein Accessions	# Missed Cleavages	Theo. MH+ [Da]	XCorr A Sequest HT	Charge A Sequest HT	m/z [Da] A Sequest HT	Deltam/z [Da] A Sequest HT	RT [min] A Sequest HT
	High	Unambiguous	HSLDIEGLFTEIKR		1	1	1	W6U1P0	1	1657.89	4.34	3	553.302	0.0001	79.0075
	High	Unambiguous	LKLVVPQAAELFANEAIYGENTR		1	1	1	W6U1P0	1	2546.36	3.62	3	849.46	0.00134	103.753
	High	Unambiguous	LVVPQAAELFANEAIYGENTR		1	1	1	W6U1P0	0	2305.18	2.74	3	769.066	0.00049	109.27
	High	Unambiguous	LDYLESFTIK		1	1	1	W6U1P0	0	1228.65	1.76	2	614.826	-0.00064	86.9207
	High	Unambiguous	TDGDFVGK		1	1	1	W6U1P0	0	838.394	1.71	2	419.701	1e-05	22.5111
W6V918	Troponin T OS=Echinococcus granulosus OX=6210 GN=EGR_02138 PE=4 SV=1	10.9694	4	6	4	4	1	392	45.5	8.94	13.98
	Confidence	PSM Ambiguity	Sequence	Modifications	# Protein Groups	# Proteins	# PSMs	Master Protein Accessions	# Missed Cleavages	Theo. MH+ [Da]	XCorr A Sequest HT	Charge A Sequest HT	m/z [Da] A Sequest HT	Deltam/z [Da] A Sequest HT	RT [min] A Sequest HT
	High	Unambiguous	IQPLQIDGLNGEQLR		1	1	2	W6V918	0	1693.92	3.69	2	847.465	0.00024	78.3494
	High	Unambiguous	LEGDKYDLEQR		1	1	2	W6V918	1	1365.66	2.87	3	455.893	0.00021	28.4966
	High	Unambiguous	ELNDIILR		1	1	1	W6V918	0	985.568	1.96	2	493.287	-0.00021	61.6733
	High	Unambiguous	ISMYSEYER	1xOxidation [M3]	1	1	1	W6V918	0	1193.51	1.44	2	597.26	-0.00054	28.4119
W6V5R2	Rho GDP-dissociation inhibitor OS=Echinococcus granulosus OX=6210 GN=EGR_03498 PE=4 SV=1	37.6963	5	5	5	5	1	191	21.7	5.35	13.64
	Confidence	PSM Ambiguity	Sequence	Modifications	# Protein Groups	# Proteins	# PSMs	Master Protein Accessions	# Missed Cleavages	Theo. MH+ [Da]	XCorr A Sequest HT	Charge A Sequest HT	m/z [Da] A Sequest HT	Deltam/z [Da] A Sequest HT	RT [min] A Sequest HT
	High	Unambiguous	TIDELVKLDAEDSSLQR		1	1	1	W6V5R2	1	1931.99	3.16	3	644.669	2e-05	71.7265
	High	Unambiguous	SVDKVMLGSYAPR	1xOxidation [M6]	1	1	1	W6V5R2	1	1438.74	2.28	3	480.251	0.00065	39.2227
	High	Unambiguous	YKECLLGGTK	1xCarbamidomethyl [C4]	1	1	1	W6V5R2	1	1168.6	1.7	2	584.805	0.00025	22.8799
	High	Unambiguous	GHYNVTSVFTDDDEQEHLK		1	1	1	W6V5R2	0	2234	2.39	3	745.338	-0.00029	52.4078
	High	Unambiguous	SEDEEVQSGALFR		1	1	1	W6V5R2	0	1466.68	4.11	2	733.842	0.00033	54.8317
W6US48	Glutamine--fructose-6-phosphate transaminase [isomerizing] OS=Echinococcus granulosus OX=6210 GN=EGR_08869 PE=4 SV=1	11.8477	6	6	6	6	1	709	79	6.44	13.5
	Confidence	PSM Ambiguity	Sequence	Modifications	# Protein Groups	# Proteins	# PSMs	Master Protein Accessions	# Missed Cleavages	Theo. MH+ [Da]	XCorr A Sequest HT	Charge A Sequest HT	m/z [Da] A Sequest HT	Deltam/z [Da] A Sequest HT	RT [min] A Sequest HT
	High	Unambiguous	GYDSAGIAIDEDCVK	1xCarbamidomethyl [C13]	1	1	1	W6US48	0	1612.72	1.96	2	806.862	0.00034	57.3432
	High	Unambiguous	LPEQVDSILHKDDEIVK		1	1	1	W6US48	1	1978.05	3.21	4	495.268	0.00047	63.2259
	High	Unambiguous	ASGGSDKENASSANVLVVR		1	1	1	W6US48	1	1860.94	4.78	3	620.986	0.00047	31.4383
	High	Unambiguous	YYPGEIVATR		1	1	1	W6US48	0	1168.6	1.7	2	584.802	-0.00185	47.96
	High	Unambiguous	ELDGSFALACK	1xCarbamidomethyl [C10]	1	1	1	W6US48	0	1210.58	1.84	2	605.793	0.00083	58.9124
	High	Unambiguous	KQISEVLINGLR		1	1	1	W6US48	1	1369.82	1.99	3	457.276	-0.00069	57.5195
U6J8V5	Proteasome subunit alpha type OS=Echinococcus granulosus OX=6210 GN=EGR_05556 PE=3 SV=1	31.9149	6	6	6	6	1	235	26	5.3	13.48
	Confidence	PSM Ambiguity	Sequence	Modifications	# Protein Groups	# Proteins	# PSMs	Master Protein Accessions	# Missed Cleavages	Theo. MH+ [Da]	XCorr A Sequest HT	Charge A Sequest HT	m/z [Da] A Sequest HT	Deltam/z [Da] A Sequest HT	RT [min] A Sequest HT
	High	Unambiguous	LLQIEYALK		1	1	1	U6J8V5	0	1090.65	2.18	2	545.83	0.00068	71.6831
	High	Unambiguous	AYLYQCDPSGTYFPWK	1xCarbamidomethyl [C6]	1	1	1	U6J8V5	0	1995.89	1.57	2	998.452	0.00099	93.5449
	High	Unambiguous	YSFSLTTFSPSGK		1	1	1	U6J8V5	0	1421.69	2.4	2	711.351	0.0002	81.2082
	High	Unambiguous	AAECGAPSVGIR	1xCarbamidomethyl [C4]	1	1	1	U6J8V5	0	1187.58	2.9	2	594.295	-0.00034	31.1352
	High	Unambiguous	KFNSELIDESSISR		1	1	1	U6J8V5	1	1624.82	3.95	3	542.28	0.00268	49.915
	High	Unambiguous	ASNGVVLAVEK		1	1	1	U6J8V5	0	1086.62	2.04	2	543.811	3e-05	36.3989
W6V6R7	Serine protease inhibitor OS=Echinococcus granulosus OX=6210 GN=EGR_03125 PE=3 SV=1	18.5286	5	5	5	5	1	367	40.2	6.07	13.36
	Confidence	PSM Ambiguity	Sequence	Modifications	# Protein Groups	# Proteins	# PSMs	Master Protein Accessions	# Missed Cleavages	Theo. MH+ [Da]	XCorr A Sequest HT	Charge A Sequest HT	m/z [Da] A Sequest HT	Deltam/z [Da] A Sequest HT	RT [min] A Sequest HT
	High	Unambiguous	TLVEANGVFIQAGSR		1	1	1	W6V6R7	0	1561.83	3.84	2	781.422	0.00221	65.1313
	High	Unambiguous	ASYPMADFVDLEVR	1xOxidation [M5]	1	1	1	W6V6R7	0	1628.76	2.64	2	814.884	-0.00121	81.7146
	High	Unambiguous	ADFSGITSDR		1	1	1	W6V6R7	0	1068.5	2.24	2	534.752	0.00013	40.2479
	High	Unambiguous	SLGEDLQAVADGDAKK		1	1	1	W6V6R7	1	1616.81	2.39	3	539.609	-0.00029	48.6075
	High	Unambiguous	NGVFHSLESGDVR		1	1	1	W6V6R7	0	1416.69	2.26	3	472.9	0	39.634
U6JAB5	Actin-related protein 2/3 complex subunit 5 OS=Echinococcus granulosus OX=6210 GN=EGR_07233 PE=3 SV=1	44.5161	5	5	5	5	1	155	17.6	6.58	13.34
	Confidence	PSM Ambiguity	Sequence	Modifications	# Protein Groups	# Proteins	# PSMs	Master Protein Accessions	# Missed Cleavages	Theo. MH+ [Da]	XCorr A Sequest HT	Charge A Sequest HT	m/z [Da] A Sequest HT	Deltam/z [Da] A Sequest HT	RT [min] A Sequest HT
	High	Unambiguous	KLDVDSFSQSNFEEETVDDTHLNPR		1	1	1	U6JAB5	1	2922.34	3.49	4	731.34	0.00011	73.4063
	High	Unambiguous	DAVSALILR		1	1	1	U6JAB5	0	957.573	2.5	2	479.29	0.00027	76.4706
	High	Unambiguous	GFQKPVDITYPALLVWHEK		1	1	1	U6JAB5	0	2241.21	2.76	4	561.06	0.00288	84.8854
	High	Unambiguous	DAGLKDAVSALILR		1	1	1	U6JAB5	1	1441.84	4.59	3	481.284	0.00011	89.9174
	High	Unambiguous	MVLDNAPVNSK		1	1	1	U6JAB5	0	1187.61	1.55	2	594.305	-0.00297	35.6035
W6UPN1	Elongation factor 2 OS=Echinococcus granulosus OX=6210 GN=EGR_01667 PE=4 SV=1	7.47176	7	7	6	7	1	1151	126.9	7.97	13.05
	Confidence	PSM Ambiguity	Sequence	Modifications	# Protein Groups	# Proteins	# PSMs	Master Protein Accessions	# Missed Cleavages	Theo. MH+ [Da]	XCorr A Sequest HT	Charge A Sequest HT	m/z [Da] A Sequest HT	Deltam/z [Da] A Sequest HT	RT [min] A Sequest HT
	High	Unambiguous	ILTENYGWDATDAR		1	1	1	W6UPN1	0	1624.76	2.34	2	812.886	0.00189	66.2435
	High	Unambiguous	TGPNVVVDVTK		1	1	1	W6UPN1	0	1128.63	2.46	2	564.817	0.00067	41.8477
	High	Unambiguous	VFSGTIATGQK		1	1	1	W6UPN1	0	1108.6	2.11	2	554.802	-0.001	30.5913
	High	Unambiguous	GGGQIIPTAR		1	3	1	W6UPN1	0	969.548	2.01	2	485.277	-0.00031	29.8057
	High	Unambiguous	GIIFSEENTPGTPIYIVK		1	1	1	W6UPN1	0	1978.05	1.9	2	989.53	0.00011	91.1007
	High	Unambiguous	AFVHFILDPITK		1	1	1	W6UPN1	0	1400.79	2.23	3	467.603	0.0002	81.112
	High	Unambiguous	AEPLGEELTK		1	1	1	W6UPN1	0	1086.57	1.47	2	543.787	-0.00033	39.5903
W6US59	Calmodulin OS=Echinococcus granulosus OX=6210 GN=EGR_01226 PE=3 SV=1	16.6667	4	5	1	4	1	288	32.1	4.69	12.99
	Confidence	PSM Ambiguity	Sequence	Modifications	# Protein Groups	# Proteins	# PSMs	Master Protein Accessions	# Missed Cleavages	Theo. MH+ [Da]	XCorr A Sequest HT	Charge A Sequest HT	m/z [Da] A Sequest HT	Deltam/z [Da] A Sequest HT	RT [min] A Sequest HT
	High	Unambiguous	DTDSEEEIREAFR		1	4	1	W6US59	1	1596.71	3.14	3	532.909	-3e-05	57.5834
	High	Unambiguous	VFDKDGNGLISAAELR		1	1	2	W6US59	1	1704.89	3.34	3	568.969	0.00024	65.2757
	High	Unambiguous	EAFSLFDKDGDGTITTK		1	5	1	W6US59	1	1844.89	4.28	3	615.635	0.00017	67.6258
	High	Unambiguous	MKDTDSEEEIREAFR	1xOxidation [M1]	1	4	1	W6US59	2	1871.84	2.11	4	468.717	0.0005	41.9196
W6UI25	Proactivator polypeptide OS=Echinococcus granulosus OX=6210 GN=EGR_04531 PE=4 SV=1	8.77005	8	8	8	8	1	935	104.2	5.59	12.95
	Confidence	PSM Ambiguity	Sequence	Modifications	# Protein Groups	# Proteins	# PSMs	Master Protein Accessions	# Missed Cleavages	Theo. MH+ [Da]	XCorr A Sequest HT	Charge A Sequest HT	m/z [Da] A Sequest HT	Deltam/z [Da] A Sequest HT	RT [min] A Sequest HT
	High	Unambiguous	ESLCESFGYFK	1xCarbamidomethyl [C4]	1	1	1	W6UI25	0	1366.6	2.62	2	683.802	-0.0007	76.6972
	High	Unambiguous	ALESVCDYLPNEGLK	1xCarbamidomethyl [C6]	1	1	1	W6UI25	0	1707.83	1.53	2	854.415	-0.00163	78.5276
	High	Unambiguous	IRDQTKDPVFDQALK		1	1	1	W6UI25	2	1773.95	3.1	3	591.988	0.00043	36.6724
	High	Unambiguous	VEGLLEYLCK	1xCarbamidomethyl [C9]	1	1	1	W6UI25	0	1223.63	1.64	2	612.321	0.00082	86.4553
	High	Unambiguous	EICVSPLLR	1xCarbamidomethyl [C3]	1	1	1	W6UI25	0	1086.6	1.64	2	543.803	0.00054	65.5574
	High	Unambiguous	AFCYELPLQVVDICK	2xCarbamidomethyl [C3; C14]	1	1	1	W6UI25	0	1854.91	1.49	2	927.96	-0.00047	105.437
	High	Unambiguous	DPVFDQALK		1	1	1	W6UI25	0	1032.54	1.63	2	516.772	1e-05	57.1223
	High	Unambiguous	KIITDLR		1	1	1	W6UI25	1	858.541	2.32	2	429.774	-5e-05	22.5751
U6JRP2	Peptidyl-prolyl cis-trans isomerase OS=Echinococcus granulosus OX=6210 GN=EGR_03303 PE=3 SV=1	32.716	4	8	4	4	1	162	17.3	6.9	12.95
	Confidence	PSM Ambiguity	Sequence	Modifications	# Protein Groups	# Proteins	# PSMs	Master Protein Accessions	# Missed Cleavages	Theo. MH+ [Da]	XCorr A Sequest HT	Charge A Sequest HT	m/z [Da] A Sequest HT	Deltam/z [Da] A Sequest HT	RT [min] A Sequest HT
	High	Unambiguous	IIPGFMCQGGDFTAGNGTGGK	1xCarbamidomethyl [C7]; 1xOxidation [M6]	1	1	1	U6JRP2	0	2100.95	1.36	2	1050.98	-0.0018	66.6353
	High	Unambiguous	IVFALFDDVPK		1	1	4	U6JRP2	0	1263.7	2.9	2	632.353	-3e-05	100.719
	High	Unambiguous	SIYGSKFEDENFNHK		1	1	2	U6JRP2	1	1814.83	2.95	4	454.464	0.00036	36.3326
	High	Unambiguous	IVFALFDDVPKTVENFR		1	1	1	U6JRP2	1	2010.07	1.74	3	670.694	-0.00102	103.909
W6UVI3	L-lactate dehydrogenase OS=Echinococcus granulosus OX=6210 GN=EGR_02865 PE=3 SV=1	26.3305	7	7	7	7	1	357	38.6	7.53	12.8
	Confidence	PSM Ambiguity	Sequence	Modifications	# Protein Groups	# Proteins	# PSMs	Master Protein Accessions	# Missed Cleavages	Theo. MH+ [Da]	XCorr A Sequest HT	Charge A Sequest HT	m/z [Da] A Sequest HT	Deltam/z [Da] A Sequest HT	RT [min] A Sequest HT
	High	Unambiguous	VSVGGVNLSTVYPK		1	1	1	W6UVI3	0	1419.78	1.99	2	710.396	1e-05	72.7388
	High	Unambiguous	AVHKDVIDSAYEIIR		1	1	1	W6UVI3	1	1728.93	3.25	3	576.982	0.00069	58.4933
	High	Unambiguous	GLASILALVDFNEDKVK		1	1	1	W6UVI3	1	1832.02	2.95	3	611.343	-0.00057	106.696
	High	Unambiguous	VIGSGTILDSAR		1	1	1	W6UVI3	0	1188.66	2.89	2	594.833	0.00017	52.9819
	High	Unambiguous	NVVIPVTTNVAGLYGIK		1	1	1	W6UVI3	0	1758.02	1.72	2	879.512	0.00014	92.0215
	High	Unambiguous	FGEDGDPNNFK		1	1	1	W6UVI3	0	1239.53	1.45	2	620.267	-0.00038	37.6137
	High	Unambiguous	TIIPEVVK		1	1	1	W6UVI3	0	898.561	1.59	2	449.784	-0.00025	51.1209
U6JIM9	Annexin OS=Echinococcus granulosus OX=6210 GN=EGR_00674 PE=3 SV=1	21.7523	6	6	6	6	1	331	37.3	6.28	12.79
	Confidence	PSM Ambiguity	Sequence	Modifications	# Protein Groups	# Proteins	# PSMs	Master Protein Accessions	# Missed Cleavages	Theo. MH+ [Da]	XCorr A Sequest HT	Charge A Sequest HT	m/z [Da] A Sequest HT	Deltam/z [Da] A Sequest HT	RT [min] A Sequest HT
	High	Unambiguous	ILCTASVLDIR	1xCarbamidomethyl [C3]	1	1	1	U6JIM9	0	1260.7	3.36	2	630.853	0.00031	72.4532
	High	Unambiguous	SAYLEVLQYEDVKDK		1	1	1	U6JIM9	1	1799.91	2.25	3	600.64	-0.0001	68.5852
	High	Unambiguous	SAYLEVLQYEDVKDKTR		1	1	1	U6JIM9	2	2057.05	2.66	4	515.02	0.00088	60.1212
	High	Unambiguous	LLLVAQLYNSMHGLGTDER	1xOxidation [M11]	1	1	1	U6JIM9	0	2146.1	2.15	3	716.037	-8e-05	80.1704
	High	Unambiguous	GLGTREEDIIQVIGK		1	1	1	U6JIM9	1	1627.9	2.37	3	543.305	5e-05	66.8787
	High	Unambiguous	SLLMTLLGEK		1	1	1	U6JIM9	0	1104.63	1.34	2	552.82	-0.0001	98.3394
W6USI4	Eukaryotic translation initiation factor 5A OS=Echinococcus granulosus OX=6210 GN=EGR_03813 PE=3 SV=1	25	4	4	4	4	1	156	17	5.22	12.64
	Confidence	PSM Ambiguity	Sequence	Modifications	# Protein Groups	# Proteins	# PSMs	Master Protein Accessions	# Missed Cleavages	Theo. MH+ [Da]	XCorr A Sequest HT	Charge A Sequest HT	m/z [Da] A Sequest HT	Deltam/z [Da] A Sequest HT	RT [min] A Sequest HT
	High	Unambiguous	INFVGIDIFSGK		1	1	1	W6USI4	0	1309.72	2.54	2	655.362	0.00065	104.051
	High	Unambiguous	INFVGIDIFSGKR		1	1	1	W6USI4	1	1465.82	2.97	3	489.277	-2e-05	86.2892
	High	Unambiguous	RLEECRPSGHTVISPTVTR	1xCarbamidomethyl [C5]	1	1	1	W6USI4	1	2195.13	5.31	4	549.54	0.00102	22.1444
	High	Unambiguous	IVEVSASK		1	1	1	W6USI4	0	832.477	1.82	2	416.742	-0.00042	13.4938
W6UKX8	Tropomodulin OS=Echinococcus granulosus OX=6210 GN=EGR_03274 PE=4 SV=1	15	5	5	5	5	1	360	40.1	4.96	12.63
	Confidence	PSM Ambiguity	Sequence	Modifications	# Protein Groups	# Proteins	# PSMs	Master Protein Accessions	# Missed Cleavages	Theo. MH+ [Da]	XCorr A Sequest HT	Charge A Sequest HT	m/z [Da] A Sequest HT	Deltam/z [Da] A Sequest HT	RT [min] A Sequest HT
	High	Unambiguous	VLGVQVEEQIAK		1	1	1	W6UKX8	0	1312.75	2.04	2	656.877	7e-05	57.498
	High	Unambiguous	LSNLSLYFDTPYAR		1	1	1	W6UKX8	0	1659.84	3.33	2	830.423	0.00055	90.2644
	High	Unambiguous	LFTAVGENTK		1	1	1	W6UKX8	0	1079.57	2.44	2	540.29	-0.00048	35.1707
	High	Unambiguous	DLSAEVVSR		1	1	1	W6UKX8	0	975.511	2.65	2	488.259	0.00027	42.5132
	High	Unambiguous	ILDSISDSK		1	1	1	W6UKX8	0	977.515	2.17	2	489.261	0.00023	33.0173
W6UGV8	Fatty acid-binding protein OS=Echinococcus granulosus OX=6210 GN=EGR_04946 PE=3 SV=1	62.7451	6	6	5	5	1	102	11.4	7.94	12.61
	Confidence	PSM Ambiguity	Sequence	Modifications	# Protein Groups	# Proteins	# PSMs	Master Protein Accessions	# Missed Cleavages	Theo. MH+ [Da]	XCorr A Sequest HT	Charge A Sequest HT	m/z [Da] A Sequest HT	Deltam/z [Da] A Sequest HT	RT [min] A Sequest HT
	High	Unambiguous	MGNLVKPNLIVTDLGGGK		1	1	1	W6UGV8	0	1826.02	3.44	3	609.344	-0.0007	71.9742
	High	Unambiguous	VDEVVCVR	1xCarbamidomethyl [C6]	1	1	1	W6UGV8	0	975.493	3.19	2	488.25	0.00012	31.5664
	High	Unambiguous	FKEVTPDSR		1	1	1	W6UGV8	1	1078.55	2.41	2	539.78	0.00032	12.5991
	High	Unambiguous	VVEGNELK		2	2	1	W6UGV8; W6UFM4	0	887.483	1.81	2	444.245	6e-05	13.1207
	High	Unambiguous	EVTSLITVENGVMK	1xOxidation [M13]	1	1	1	W6UGV8	0	1535.8	1.34	2	768.401	-0.00148	61.9379
	High	Unambiguous	TTECSFK	1xCarbamidomethyl [C4]	1	1	1	W6UGV8	0	872.382	1.77	2	436.694	-0.00016	12.3053
W6UF53	Ndr OS=Echinococcus granulosus OX=6210 GN=EGR_05043 PE=4 SV=1	21.7877	5	7	5	5	1	358	39.7	7.27	12.61
	Confidence	PSM Ambiguity	Sequence	Modifications	# Protein Groups	# Proteins	# PSMs	Master Protein Accessions	# Missed Cleavages	Theo. MH+ [Da]	XCorr A Sequest HT	Charge A Sequest HT	m/z [Da] A Sequest HT	Deltam/z [Da] A Sequest HT	RT [min] A Sequest HT
	High	Unambiguous	LNTIGMHPSVENYLVLHR	1xOxidation [M6]	1	1	2	W6UF53	0	2109.09	2.89	4	528.029	0.00067	60.3869
	High	Unambiguous	ISEGISELCDSLELK	1xCarbamidomethyl [C9]	1	1	1	W6UF53	0	1692.84	3.05	2	846.924	0.00192	86.3766
	High	Unambiguous	SCGPLTAYLHGGR	1xCarbamidomethyl [C2]	1	1	2	W6UF53	0	1388.67	2.57	3	463.563	-3e-05	47.536
	High	Unambiguous	TNITDSIGNLK		1	1	1	W6UF53	0	1175.63	2.43	2	588.317	0.00055	54.3796
	High	Unambiguous	VAESVQNFMQGLGVASGAVNR	1xOxidation [M9]	1	1	1	W6UF53	0	2150.07	1.99	3	717.361	0.00106	72.1393
W6UBN6	Microtubule-associated protein OS=Echinococcus granulosus OX=6210 GN=EGR_06609 PE=4 SV=1	6.33094	5	5	5	5	1	1390	148.3	5.96	12.47
	Confidence	PSM Ambiguity	Sequence	Modifications	# Protein Groups	# Proteins	# PSMs	Master Protein Accessions	# Missed Cleavages	Theo. MH+ [Da]	XCorr A Sequest HT	Charge A Sequest HT	m/z [Da] A Sequest HT	Deltam/z [Da] A Sequest HT	RT [min] A Sequest HT
	High	Unambiguous	LTTAPSGTEPINIVVCTPSAGAK	1xCarbamidomethyl [C16]	1	1	1	W6UBN6	0	2284.19	2.55	3	762.067	0.00088	73.3228
	High	Unambiguous	GVEGINVVPTDEPLEWVR		1	1	1	W6UBN6	0	2009.03	3	3	670.35	0.00039	101.046
	High	Unambiguous	VYVLSGECLHPITGEALIAGISK	1xCarbamidomethyl [C8]	1	1	1	W6UBN6	0	2427.3	2.88	3	809.769	-0.001	91.9395
	High	Unambiguous	LDVIWVPGYIIR		1	1	1	W6UBN6	0	1443.84	2.06	2	722.421	-0.00018	112.106
	High	Unambiguous	APETLSPGSPLR		1	1	1	W6UBN6	0	1224.66	1.97	2	612.832	-0.00062	42.7344
U6JBX5	Transketolase OS=Echinococcus granulosus OX=6210 GN=EGR_09975 PE=4 SV=1	18.56	6	6	6	6	1	625	67.7	6.8	12.29
	Confidence	PSM Ambiguity	Sequence	Modifications	# Protein Groups	# Proteins	# PSMs	Master Protein Accessions	# Missed Cleavages	Theo. MH+ [Da]	XCorr A Sequest HT	Charge A Sequest HT	m/z [Da] A Sequest HT	Deltam/z [Da] A Sequest HT	RT [min] A Sequest HT
	High	Unambiguous	IIDPFTVKPIDAELIASSVK		1	1	1	U6JBX5	0	2156.22	2.45	3	719.411	-0.00106	102.322
	High	Unambiguous	LITVEDHGPEGGLSEAVAVALGER		1	1	1	U6JBX5	0	2419.25	3.23	3	807.088	0.00154	100.142
	High	Unambiguous	GSTVFYPSDAVSCER	1xCarbamidomethyl [C13]	1	1	1	U6JBX5	0	1674.74	1.69	2	837.873	-0.0023	56.095
	High	Unambiguous	INAAAICEEAR	1xCarbamidomethyl [C7]	1	1	1	U6JBX5	0	1217.59	2.61	2	609.3	-0.00117	38.2256
	High	Unambiguous	GVSFTQHVLAVQEVPHSGKPDELLAK		1	1	1	U6JBX5	0	2786.48	2.2	5	558.103	7e-05	63.4152
	High	Unambiguous	TGRPAVPVIYDANEDFVIGK		1	1	1	U6JBX5	0	2161.13	2.31	3	721.049	0.00135	77.7952
W6U8X9	Succinate--CoA ligase [ADP-forming] subunit beta, mitochondrial OS=Echinococcus granulosus OX=6210 GN=EGR_07309 PE=3 SV=1	21.0046	6	6	6	6	1	438	47.2	5.59	12.14
	Confidence	PSM Ambiguity	Sequence	Modifications	# Protein Groups	# Proteins	# PSMs	Master Protein Accessions	# Missed Cleavages	Theo. MH+ [Da]	XCorr A Sequest HT	Charge A Sequest HT	m/z [Da] A Sequest HT	Deltam/z [Da] A Sequest HT	RT [min] A Sequest HT
	High	Unambiguous	LADIVALAR		1	1	1	W6U8X9	0	941.578	3.04	2	471.292	-0.00011	62.0655
	High	Unambiguous	VSAGPIIIASSQGGVNIEQVAEETPEAIIK		1	1	1	W6U8X9	0	3020.62	2.45	3	1007.55	0.00374	110.975
	High	Unambiguous	LSSSPDFVVK		1	1	1	W6U8X9	0	1078.58	2.08	2	539.792	-0.00011	45.4898
	High	Unambiguous	LFTDTDATLVEINPMAEDNVGK	1xOxidation [M15]	1	1	1	W6U8X9	0	2409.15	2.4	3	803.724	0.00251	89.847
	High	Unambiguous	IAVPNFR		1	1	1	W6U8X9	0	816.473	2.18	2	408.739	-0.00077	51.3736
	High	Unambiguous	ITYSKDEALDVSKR		1	1	1	W6U8X9	2	1624.85	2.07	4	406.969	-4e-05	26.5131
W6U881	L-threonine 3-dehydrogenase OS=Echinococcus granulosus OX=6210 GN=EGR_07758 PE=4 SV=1	19.084	5	6	5	5	1	393	44.4	7.78	12.05
	Confidence	PSM Ambiguity	Sequence	Modifications	# Protein Groups	# Proteins	# PSMs	Master Protein Accessions	# Missed Cleavages	Theo. MH+ [Da]	XCorr A Sequest HT	Charge A Sequest HT	m/z [Da] A Sequest HT	Deltam/z [Da] A Sequest HT	RT [min] A Sequest HT
	High	Unambiguous	GEPYPCFLSQNTR	1xCarbamidomethyl [C6]	1	1	1	W6U881	0	1568.72	2.05	2	784.864	0.00203	63.1461
	High	Unambiguous	LPGVISADVEPGGGTTDYAIHIFK		1	1	1	W6U881	0	2457.27	4.2	3	819.759	-0.00091	91.8706
	High	Unambiguous	LFIPSTIGAFGPNSPR		1	1	2	W6U881	0	1673.9	2.92	3	558.64	0.00114	90.9117
	High	Unambiguous	ILITGGLGQLGMPLAR	1xOxidation [M12]	1	1	1	W6U881	0	1625.94	1.53	2	813.474	0.00018	87.4794
	High	Unambiguous	YDVDFR		1	1	1	W6U881	0	814.373	1.59	2	407.689	-0.00071	43.437
A5LIC3	Elongation factor 1-alpha OS=Echinococcus granulosus OX=6210 GN=ef1a PE=3 SV=1	15.1786	6	7	6	6	1	448	48.8	9.17	11.7
	Confidence	PSM Ambiguity	Sequence	Modifications	# Protein Groups	# Proteins	# PSMs	Master Protein Accessions	# Missed Cleavages	Theo. MH+ [Da]	XCorr A Sequest HT	Charge A Sequest HT	m/z [Da] A Sequest HT	Deltam/z [Da] A Sequest HT	RT [min] A Sequest HT
	High	Unambiguous	YLVTIIDAPGHRDFIK		1	1	2	A5LIC3	1	1858.02	2.67	4	465.261	0.00018	65.2105
	High	Unambiguous	YLVTIIDAPGHR		1	1	1	A5LIC3	0	1354.75	3.15	3	452.254	8e-05	56.1037
	High	Unambiguous	STVAVGVIK		1	1	1	A5LIC3	0	873.54	2.36	2	437.274	-9e-05	32.5427
	High	Unambiguous	ISGIGTVPVGR		1	1	1	A5LIC3	0	1055.62	3.52	2	528.314	-0.00012	45.7092
	High	Unambiguous	VETGIMKPGMIVTFAPVGISTEVK	2xOxidation [M6; M10]	1	1	1	A5LIC3	0	2536.34	1.54	3	846.118	-0.00012	77.9925
	High	Unambiguous	LPLQDVFK		1	1	1	A5LIC3	0	959.556	1.43	2	480.281	-0.0002	70.3076
W6UHL7	Dihydrolipoamide acetyltransferase component of pyruvate dehydrogenase complex OS=Echinococcus granulosus OX=6210 GN=EGR_04557 PE=3 SV=1	19.1083	6	6	6	6	1	471	49.4	5.66	11.59
	Confidence	PSM Ambiguity	Sequence	Modifications	# Protein Groups	# Proteins	# PSMs	Master Protein Accessions	# Missed Cleavages	Theo. MH+ [Da]	XCorr A Sequest HT	Charge A Sequest HT	m/z [Da] A Sequest HT	Deltam/z [Da] A Sequest HT	RT [min] A Sequest HT
	High	Unambiguous	ISINDLVLK		1	1	1	W6UHL7	0	1014.62	2.52	2	507.814	0.0007	79.9652
	High	Unambiguous	LLLSSYGLSPQQITGTGPK		1	1	1	W6UHL7	0	1960.07	2.33	2	980.541	-5e-05	86.2183
	High	Unambiguous	VPQVASSVSGKPATAGPATVPSR		1	1	1	W6UHL7	0	2164.17	3.23	3	722.063	0.00066	38.4898
	High	Unambiguous	ILQPEGSVNK		1	1	1	W6UHL7	0	1084.6	1.7	2	542.804	4e-05	23.0675
	High	Unambiguous	EFSSIICPPQVASLAVGSGQSR	1xCarbamidomethyl [C7]	1	1	1	W6UHL7	0	2290.15	1.76	3	764.056	0.00137	94.8764
	High	Unambiguous	ACAYALR	1xCarbamidomethyl [C2]	1	1	1	W6UHL7	0	824.408	1.8	2	412.708	-0.00029	23.9035
W6U646	Tegumental protein OS=Echinococcus granulosus OX=6210 GN=EGR_08411 PE=4 SV=1	8.64486	3	4	3	3	1	428	48.4	8.27	11.45
	Confidence	PSM Ambiguity	Sequence	Modifications	# Protein Groups	# Proteins	# PSMs	Master Protein Accessions	# Missed Cleavages	Theo. MH+ [Da]	XCorr A Sequest HT	Charge A Sequest HT	m/z [Da] A Sequest HT	Deltam/z [Da] A Sequest HT	RT [min] A Sequest HT
	High	Unambiguous	SEEGLLEYVVSVVK		1	1	2	W6U646	0	1550.83	3.4	2	775.919	-0.00024	113.525
	High	Unambiguous	SANMQDFDKESSFAR	1xOxidation [M4]	1	1	1	W6U646	1	1748.75	3.65	3	583.59	0.00024	32.2464
	High	Unambiguous	DELEDYAK		1	1	1	W6U646	0	982.436	2	2	491.722	0.00061	39.1825
U6JF89	Large ribosomal subunit protein P1 OS=Echinococcus granulosus OX=6210 GN=EGR_08458 PE=3 SV=1	49.5868	3	3	3	3	1	121	12.6	4.54	11.16
	Confidence	PSM Ambiguity	Sequence	Modifications	# Protein Groups	# Proteins	# PSMs	Master Protein Accessions	# Missed Cleavages	Theo. MH+ [Da]	XCorr A Sequest HT	Charge A Sequest HT	m/z [Da] A Sequest HT	Deltam/z [Da] A Sequest HT	RT [min] A Sequest HT
	High	Unambiguous	NIKDIVSATSSVSVAPAPAVAPGPAASK		1	1	1	U6JF89	1	2605.42	4.62	3	869.142	-0.00231	73.7023
	High	Unambiguous	FVESYVTSLFANALSGR		1	1	1	U6JF89	0	1860.95	4.31	3	620.988	0.00037	113.609
	High	Unambiguous	VSGAAPAVECAPESK	1xCarbamidomethyl [C10]	1	1	1	U6JF89	0	1472.7	2.24	2	736.857	0.00075	25.44
W6UAB1	Fructose-bisphosphatase OS=Echinococcus granulosus OX=6210 GN=EGR_07106 PE=3 SV=1	13.6	3	4	3	3	1	375	40.7	7.39	11.01
	Confidence	PSM Ambiguity	Sequence	Modifications	# Protein Groups	# Proteins	# PSMs	Master Protein Accessions	# Missed Cleavages	Theo. MH+ [Da]	XCorr A Sequest HT	Charge A Sequest HT	m/z [Da] A Sequest HT	Deltam/z [Da] A Sequest HT	RT [min] A Sequest HT
	High	Unambiguous	KAGIAELYGFTGSSNIQGEEVK		1	1	1	W6UAB1	1	2298.16	3.71	3	766.727	0.00186	69.2035
	High	Unambiguous	LLYECIPMAYIVEQAGGK	1xCarbamidomethyl [C5]	1	1	1	W6UAB1	0	2055.03	2.09	3	685.682	0.0006	110.354
	High	Unambiguous	LLYECIPMAYIVEQAGGK	1xCarbamidomethyl [C5]; 1xOxidation [M8]	1	1	1	W6UAB1	0	2071.02	2.92	3	691.014	0.00093	90.4243
	High	Unambiguous	ADLSEALQSGR		1	1	1	W6UAB1	0	1146.57	2.29	2	573.79	-0.00138	44.6228
U6JAM8	Proteasome subunit beta OS=Echinococcus granulosus OX=6210 GN=EGR_01125 PE=3 SV=1	26.1538	4	4	4	4	1	195	22.1	6.39	10.86
	Confidence	PSM Ambiguity	Sequence	Modifications	# Protein Groups	# Proteins	# PSMs	Master Protein Accessions	# Missed Cleavages	Theo. MH+ [Da]	XCorr A Sequest HT	Charge A Sequest HT	m/z [Da] A Sequest HT	Deltam/z [Da] A Sequest HT	RT [min] A Sequest HT
	High	Unambiguous	NGYELRPYAAASFTR		1	1	1	U6JAM8	0	1715.85	3.31	3	572.622	0.00068	56.681
	High	Unambiguous	SRNPYNVNLLLAGYDPDAGPK		1	1	1	U6JAM8	1	2274.15	5.09	3	758.724	0.00198	80.9988
	High	Unambiguous	RNLAEALR		1	1	1	U6JAM8	1	942.548	2.46	2	471.778	0.00059	22.2956
	High	Unambiguous	FIVNYNR		1	1	1	U6JAM8	0	925.489	1.48	2	463.248	-0.00029	42.1217
W6U2I8	Estradiol 17 beta-dehydrogenase OS=Echinococcus granulosus OX=6210 GN=EGR_09848 PE=4 SV=1	13.3333	4	5	1	1	1	315	35.9	6.4	10.8
	Confidence	PSM Ambiguity	Sequence	Modifications	# Protein Groups	# Proteins	# PSMs	Master Protein Accessions	# Missed Cleavages	Theo. MH+ [Da]	XCorr A Sequest HT	Charge A Sequest HT	m/z [Da] A Sequest HT	Deltam/z [Da] A Sequest HT	RT [min] A Sequest HT
	High	Unambiguous	ILSSCTIPPAVNQVEVNIHCLNTK	2xCarbamidomethyl [C5; C20]	1	1	1	W6U2I8	0	2707.39	2.44	3	903.135	3e-05	80.7656
	High	Unambiguous	TPAQVLLR		2	4	2	W6U2I8; W6UPD5	0	897.552	2.21	2	449.279	-9e-05	39.4318
	High	Selected	SIGVSNFNKR		3	6	1	W6U3W3; W6U2I8; W6UPD5	1	1121.61	2.2	2	561.306	-0.00027	22.4944
	High	Unambiguous	SIGVSNFNK		3	6	1	W6U3W3; W6U2I8; W6UPD5	0	965.505	1.93	2	483.257	0.001	32.9546
W6UPD5	Aldo-keto reductase family 1 member C18 OS=Echinococcus granulosus OX=6210 GN=EGR_09849 PE=4 SV=1	17.1975	5	6	2	2	1	314	35.7	6.35	10.68
	Confidence	PSM Ambiguity	Sequence	Modifications	# Protein Groups	# Proteins	# PSMs	Master Protein Accessions	# Missed Cleavages	Theo. MH+ [Da]	XCorr A Sequest HT	Charge A Sequest HT	m/z [Da] A Sequest HT	Deltam/z [Da] A Sequest HT	RT [min] A Sequest HT
	High	Unambiguous	IPQLAFGTAGSK		1	1	1	W6UPD5	0	1189.66	2.32	2	595.333	0.00035	58.2382
	High	Unambiguous	TPAQVLLR		2	4	2	W6U2I8; W6UPD5	0	897.552	2.21	2	449.279	-9e-05	39.4318
	High	Selected	SIGVSNFNKR		3	6	1	W6U3W3; W6U2I8; W6UPD5	1	1121.61	2.2	2	561.306	-0.00027	22.4944
	High	Unambiguous	SIGVSNFNK		3	6	1	W6U3W3; W6U2I8; W6UPD5	0	965.505	1.93	2	483.257	0.001	32.9546
	High	Unambiguous	ILASCTIPPAVNQVEVNIHCPNTK	2xCarbamidomethyl [C5; C20]	1	1	1	W6UPD5	0	2675.36	1.45	3	892.461	0.00118	71.8759
W6U8H5	Succinate--CoA ligase [ADP/GDP-forming] subunit alpha, mitochondrial OS=Echinococcus granulosus OX=6210 GN=EGR_08424 PE=3 SV=1	17.6647	4	5	3	4	1	334	35	9.04	10.32
	Confidence	PSM Ambiguity	Sequence	Modifications	# Protein Groups	# Proteins	# PSMs	Master Protein Accessions	# Missed Cleavages	Theo. MH+ [Da]	XCorr A Sequest HT	Charge A Sequest HT	m/z [Da] A Sequest HT	Deltam/z [Da] A Sequest HT	RT [min] A Sequest HT
	High	Unambiguous	IAALEEAGVIVSR		1	1	1	W6U8H5	0	1327.76	3.5	2	664.383	0.00024	70.3045
	High	Unambiguous	GGQTHLGLPVFNTVGEAK		1	1	1	W6U8H5	0	1824.96	4.55	3	608.992	0.00082	65.0659
	High	Unambiguous	EATGADATVIYVPPQFAAR		1	1	2	W6U8H5	0	1977.01	2.28	2	989.009	0.00116	83.4337
	High	Unambiguous	VICQGFTGK	1xCarbamidomethyl [C3]	1	2	1	W6U8H5	0	1009.51	1.17	2	505.259	-0.00119	26.0433
U6J8B6	Inorganic diphosphatase OS=Echinococcus granulosus OX=6210 GN=EGR_01176 PE=4 SV=1	18.7075	4	5	4	4	1	294	33.7	6.09	10.3
	Confidence	PSM Ambiguity	Sequence	Modifications	# Protein Groups	# Proteins	# PSMs	Master Protein Accessions	# Missed Cleavages	Theo. MH+ [Da]	XCorr A Sequest HT	Charge A Sequest HT	m/z [Da] A Sequest HT	Deltam/z [Da] A Sequest HT	RT [min] A Sequest HT
	High	Unambiguous	VIAINVEDPLAEK		1	1	1	U6J8B6	0	1410.78	2.9	2	705.895	-0.00025	78.3001
	High	Unambiguous	NSFAFNEEYKDKEFALK		1	1	2	U6J8B6	2	2080	2.71	3	694.005	-0.00076	58.9502
	High	Unambiguous	IIPSGSIIQVK		1	1	1	U6J8B6	0	1154.71	2.51	2	577.861	0.00016	57.4207
	High	Unambiguous	GDNDPIDVCEIGNK	1xCarbamidomethyl [C9]	1	1	1	U6J8B6	0	1545.68	2.18	2	773.347	0.00044	56.0149
W6UGM0	Calpain OS=Echinococcus granulosus OX=6210 GN=EGR_04488 PE=3 SV=1	7.49646	4	4	4	4	1	707	80.1	6.79	10.29
	Confidence	PSM Ambiguity	Sequence	Modifications	# Protein Groups	# Proteins	# PSMs	Master Protein Accessions	# Missed Cleavages	Theo. MH+ [Da]	XCorr A Sequest HT	Charge A Sequest HT	m/z [Da] A Sequest HT	Deltam/z [Da] A Sequest HT	RT [min] A Sequest HT
	High	Unambiguous	GQTIQGPDYVGVFK		1	1	1	W6UGM0	0	1508.77	2.38	2	754.891	-0.00026	69.0797
	High	Unambiguous	DPVTNSINAEQLR		1	1	1	W6UGM0	0	1456.74	3.01	2	728.872	-0.00073	56.5272
	High	Unambiguous	DFFNTNRPISISEFTNTR		1	1	1	W6UGM0	0	2159.05	2.96	3	720.357	0.00179	90.1425
	High	Unambiguous	TLNVTELR		1	1	1	W6UGM0	0	945.536	1.95	2	473.272	0.00027	43.5858
W6U450	Receptor expression-enhancing protein OS=Echinococcus granulosus OX=6210 GN=EGR_09758 PE=3 SV=1	12.6984	3	3	3	3	1	189	21.6	7.72	10.2
	Confidence	PSM Ambiguity	Sequence	Modifications	# Protein Groups	# Proteins	# PSMs	Master Protein Accessions	# Missed Cleavages	Theo. MH+ [Da]	XCorr A Sequest HT	Charge A Sequest HT	m/z [Da] A Sequest HT	Deltam/z [Da] A Sequest HT	RT [min] A Sequest HT
	High	Unambiguous	NAFTDALGTIQDK		1	1	1	W6U450	0	1393.7	3.94	2	697.352	0.00028	83.406
	High	Unambiguous	SDAAAAVAR		1	1	1	W6U450	0	831.432	3.27	2	416.22	0.00041	12.2067
	High	Unambiguous	EKNAFTDALGTIQDK		1	1	1	W6U450	1	1650.83	2.99	3	550.95	0.00071	64.7933
U6JI56	Sarcoplasmic calcium-binding protein OS=Echinococcus granulosus OX=6210 GN=EGR_04869 PE=4 SV=1	14.6465	5	5	5	5	1	396	45.2	5.94	9.88
	Confidence	PSM Ambiguity	Sequence	Modifications	# Protein Groups	# Proteins	# PSMs	Master Protein Accessions	# Missed Cleavages	Theo. MH+ [Da]	XCorr A Sequest HT	Charge A Sequest HT	m/z [Da] A Sequest HT	Deltam/z [Da] A Sequest HT	RT [min] A Sequest HT
	High	Unambiguous	RPEDYPEVECGPVWEGK	1xCarbamidomethyl [C10]	1	1	1	U6JI56	0	2046.92	3.17	3	682.978	-0.00126	58.0829
	High	Unambiguous	TFFGPVISQHSR		1	1	1	U6JI56	0	1375.71	3.01	3	459.242	-0.00042	47.5513
	High	Unambiguous	LFGALINYK		1	1	1	U6JI56	0	1038.6	2.07	2	519.803	0.00016	73.3695
	High	Unambiguous	HAIDQFGWTFFK		1	1	1	U6JI56	0	1496.73	1.8	3	499.583	0.00091	87.8096
	High	Unambiguous	SMINGEFR	1xOxidation [M2]	1	1	1	U6JI56	0	969.446	1.63	2	485.225	-0.00134	24.9759
W6UUR4	Calumenin-B OS=Echinococcus granulosus OX=6210 GN=EGR_00297 PE=4 SV=1	15.3355	3	3	3	3	1	313	36.8	5.12	9.81
	Confidence	PSM Ambiguity	Sequence	Modifications	# Protein Groups	# Proteins	# PSMs	Master Protein Accessions	# Missed Cleavages	Theo. MH+ [Da]	XCorr A Sequest HT	Charge A Sequest HT	m/z [Da] A Sequest HT	Deltam/z [Da] A Sequest HT	RT [min] A Sequest HT
	High	Unambiguous	LSLDEYSAFLHPQDYPR		1	1	1	W6UUR4	0	2050.99	2.33	3	684.336	0.00188	91.4291
	High	Unambiguous	TYGVEDEISSDPER		1	1	1	W6UUR4	0	1596.7	3.31	2	798.854	-0.00034	49.8135
	High	Unambiguous	ELAAEFDKLTDKESQER		1	1	1	W6UUR4	2	2008.98	4.18	4	503	-0.00064	51.361
W6U9D0	WD repeat-containing protein OS=Echinococcus granulosus OX=6210 GN=EGR_08000 PE=4 SV=1	9.55285	3	4	3	3	1	492	54.3	5.6	9.8
	Confidence	PSM Ambiguity	Sequence	Modifications	# Protein Groups	# Proteins	# PSMs	Master Protein Accessions	# Missed Cleavages	Theo. MH+ [Da]	XCorr A Sequest HT	Charge A Sequest HT	m/z [Da] A Sequest HT	Deltam/z [Da] A Sequest HT	RT [min] A Sequest HT
	High	Unambiguous	VEATEILNNEEAVTGTR		1	1	2	W6U9D0	0	1845.92	3.17	2	923.462	-0.00115	66.2747
	High	Unambiguous	KGELIVWNLLTTTPVR		1	1	1	W6U9D0	1	1840.07	2.31	3	614.028	0.00025	99.6519
	High	Unambiguous	ATPQGQSILVWDLR		1	1	1	W6U9D0	0	1583.85	2.17	2	792.43	-0.00084	86.8758
W6UD06	PDZ and LIM domain protein OS=Echinococcus granulosus OX=6210 GN=EGR_05923 PE=4 SV=1	12.1053	3	4	3	3	1	190	20.9	8.13	9.52
	Confidence	PSM Ambiguity	Sequence	Modifications	# Protein Groups	# Proteins	# PSMs	Master Protein Accessions	# Missed Cleavages	Theo. MH+ [Da]	XCorr A Sequest HT	Charge A Sequest HT	m/z [Da] A Sequest HT	Deltam/z [Da] A Sequest HT	RT [min] A Sequest HT
	High	Unambiguous	AGSDLDFTVLK		1	1	1	W6UD06	0	1165.61	1.98	2	583.309	0.00054	71.4367
	High	Unambiguous	AGSDLDFTVLKR		1	1	2	W6UD06	1	1321.71	3.31	3	441.242	0.00048	56.4792
	High	Unambiguous	AGLEPGDVIVK		1	1	1	W6UD06	0	1097.62	1.91	2	549.314	0.0007	52.2621
W6U787	SH3 domain-binding glutamic acid-rich-like protein OS=Echinococcus granulosus OX=6210 GN=EGR_08041 PE=4 SV=1	20.8696	2	3	2	2	1	115	13	7.99	9.52
	Confidence	PSM Ambiguity	Sequence	Modifications	# Protein Groups	# Proteins	# PSMs	Master Protein Accessions	# Missed Cleavages	Theo. MH+ [Da]	XCorr A Sequest HT	Charge A Sequest HT	m/z [Da] A Sequest HT	Deltam/z [Da] A Sequest HT	RT [min] A Sequest HT
	High	Unambiguous	VQSVLDSLNIK		1	1	2	W6U787	0	1215.69	3.53	2	608.351	0.00039	73.0067
	High	Unambiguous	YQLVDIAADENAK		1	1	1	W6U787	0	1449.72	3.18	2	725.366	0.00127	62.8493
W6U828	Thioredoxin domain-containing protein OS=Echinococcus granulosus OX=6210 GN=EGR_07846 PE=4 SV=1	38.8889	4	5	4	4	1	108	12.6	8.9	9.24
	Confidence	PSM Ambiguity	Sequence	Modifications	# Protein Groups	# Proteins	# PSMs	Master Protein Accessions	# Missed Cleavages	Theo. MH+ [Da]	XCorr A Sequest HT	Charge A Sequest HT	m/z [Da] A Sequest HT	Deltam/z [Da] A Sequest HT	RT [min] A Sequest HT
	High	Unambiguous	LIILAVDATR		1	1	1	W6U828	0	1084.67	2.77	2	542.841	0.0007	70.0087
	High	Unambiguous	DLNVTACPTFLFFR	1xCarbamidomethyl [C7]	1	1	1	W6U828	0	1700.85	4.71	2	850.927	0.00061	113.57
	High	Unambiguous	LIMVAFVK		1	1	1	W6U828	0	920.564	1.35	2	460.786	6e-05	74.0307
	High	Unambiguous	TFIACPQERE	1xCarbamidomethyl [C5]	1	1	1	W6U828	1	1250.58	1.76	2	625.796	0.00074	36.024
	High	Unambiguous	LIMVAFVK	1xOxidation [M3]	1	1	1	W6U828	0	936.559	1.56	2	468.783	0.00028	61.7422
U6J282	Mitochondrial dicarboxylate carrier OS=Echinococcus granulosus OX=6210 GN=EGR_09190 PE=3 SV=1	17.1821	5	5	5	5	1	291	31.6	9.89	9.24
	Confidence	PSM Ambiguity	Sequence	Modifications	# Protein Groups	# Proteins	# PSMs	Master Protein Accessions	# Missed Cleavages	Theo. MH+ [Da]	XCorr A Sequest HT	Charge A Sequest HT	m/z [Da] A Sequest HT	Deltam/z [Da] A Sequest HT	RT [min] A Sequest HT
	High	Unambiguous	GLVPAFIR		1	1	1	U6J282	0	872.535	1.72	2	436.771	0.00013	70.6671
	High	Unambiguous	YSGLAACGLDVLR	1xCarbamidomethyl [C7]	1	1	1	U6J282	0	1394.71	3.26	2	697.859	0.00042	77.4517
	High	Unambiguous	ANFGYIPTDTKPK		1	1	1	U6J282	0	1451.75	2.35	3	484.588	-0.00087	40.5734
	High	Unambiguous	FGVYESYK		1	1	1	U6J282	0	992.472	1.38	2	496.74	0.0001	42.9009
	High	Unambiguous	HAIDGLIR		1	1	1	U6J282	0	894.516	1.91	2	447.762	0.00017	28.8338
W6UQZ2	Dynactin subunit 2 OS=Echinococcus granulosus OX=6210 GN=EGR_01715 PE=4 SV=1	17.5853	5	5	5	5	1	381	42.3	4.83	9.19
	Confidence	PSM Ambiguity	Sequence	Modifications	# Protein Groups	# Proteins	# PSMs	Master Protein Accessions	# Missed Cleavages	Theo. MH+ [Da]	XCorr A Sequest HT	Charge A Sequest HT	m/z [Da] A Sequest HT	Deltam/z [Da] A Sequest HT	RT [min] A Sequest HT
	High	Unambiguous	IDENLATYGSQLR		1	1	1	W6UQZ2	0	1479.74	2.21	2	740.376	0.00093	62.087
	High	Unambiguous	VSLLQPSYLEQVEAR		1	1	1	W6UQZ2	0	1731.93	3.05	2	866.467	-0.00075	85.3806
	High	Unambiguous	LADVTNNPENVVLADADSQNK		1	1	1	W6UQZ2	0	2227.08	2.1	3	743.034	0.001	69.7211
	High	Unambiguous	FQSLQAEVCR	1xCarbamidomethyl [C9]	1	1	1	W6UQZ2	0	1237.6	1.83	2	619.302	-0.0009	43.9045
	High	Unambiguous	LEMLVGSR	1xOxidation [M3]	1	1	1	W6UQZ2	0	920.487	1.53	2	460.747	0.00031	27.8085
U6JF40	Fatty acid-binding protein OS=Echinococcus granulosus OX=6210 GN=EGR_04938 PE=4 SV=1	27.0833	3	3	3	3	1	144	16.6	8.41	9.06
	Confidence	PSM Ambiguity	Sequence	Modifications	# Protein Groups	# Proteins	# PSMs	Master Protein Accessions	# Missed Cleavages	Theo. MH+ [Da]	XCorr A Sequest HT	Charge A Sequest HT	m/z [Da] A Sequest HT	Deltam/z [Da] A Sequest HT	RT [min] A Sequest HT
	High	Unambiguous	TVISLEKDEADGKWVLR		1	1	1	U6JF40	2	1959.05	3.6	4	490.52	0.00052	62.2516
	High	Unambiguous	LQEPFLETTPDGR		1	1	1	U6JF40	0	1502.75	3.29	2	751.877	-0.00059	64.8611
	High	Unambiguous	MTSSEGFDR	1xOxidation [M1]	1	1	1	U6JF40	0	1045.43	2.17	2	523.216	-0.00026	12.9832
U6JFG3	Serine--tRNA ligase OS=Echinococcus granulosus OX=6210 GN=EGR_08439 PE=4 SV=1	9.21986	5	5	4	5	1	564	63.4	5.91	8.95
	Confidence	PSM Ambiguity	Sequence	Modifications	# Protein Groups	# Proteins	# PSMs	Master Protein Accessions	# Missed Cleavages	Theo. MH+ [Da]	XCorr A Sequest HT	Charge A Sequest HT	m/z [Da] A Sequest HT	Deltam/z [Da] A Sequest HT	RT [min] A Sequest HT
	High	Unambiguous	GEWVSPADLPLR		1	1	1	U6JFG3	0	1339.7	2.72	2	670.354	0.00013	80.7098
	High	Unambiguous	YAGLSTCFR	1xCarbamidomethyl [C7]	1	3	2	U6JFG3	0	1074.5	1.99	2	537.755	-0.00054	48.2328
	High	Unambiguous	YLIATSEQPIAAYHR		1	1	1	U6JFG3	0	1732.9	2.35	3	578.305	-6e-05	55.1312
	High	Unambiguous	TFGDASVVK		1	1	1	U6JFG3	0	923.483	1.53	2	462.245	-0.00031	32.15
	High	Unambiguous	LSDELEK		1	1	1	U6JFG3	0	833.425	1.89	2	417.216	0.00028	22.4068
U6J0Q2	Elongation factor 1-beta OS=Echinococcus granulosus OX=6210 GN=EGR_02060 PE=3 SV=1	24.0909	5	5	5	5	1	220	24.5	4.64	8.91
	Confidence	PSM Ambiguity	Sequence	Modifications	# Protein Groups	# Proteins	# PSMs	Master Protein Accessions	# Missed Cleavages	Theo. MH+ [Da]	XCorr A Sequest HT	Charge A Sequest HT	m/z [Da] A Sequest HT	Deltam/z [Da] A Sequest HT	RT [min] A Sequest HT
	High	Unambiguous	ADAVVFDAVADAPDAK		1	1	1	U6J0Q2	0	1574.77	2.56	3	525.595	-0.00014	71.2056
	High	Unambiguous	SIQADGLLWGTSK		1	1	1	U6J0Q2	0	1375.72	1.84	2	688.366	0.00183	73.88
	High	Unambiguous	SYIEGFQPSKADAVVFDAVADAPDAK		1	1	1	U6J0Q2	1	2711.32	2.44	3	904.451	0.00587	93.9878
	High	Unambiguous	SYIEGFQPSK		1	1	1	U6J0Q2	0	1155.57	2.07	2	578.288	5e-05	47.3428
	High	Unambiguous	SEGLECLNAFLLTR	1xCarbamidomethyl [C6]	1	1	1	U6J0Q2	0	1622.82	1.63	3	541.612	0.00063	103.413
W6UL66	Protein disulfide-isomerase OS=Echinococcus granulosus OX=6210 GN=EGR_03017 PE=3 SV=1	5.7423	3	4	3	3	1	714	81.2	7.64	8.74
	Confidence	PSM Ambiguity	Sequence	Modifications	# Protein Groups	# Proteins	# PSMs	Master Protein Accessions	# Missed Cleavages	Theo. MH+ [Da]	XCorr A Sequest HT	Charge A Sequest HT	m/z [Da] A Sequest HT	Deltam/z [Da] A Sequest HT	RT [min] A Sequest HT
	High	Unambiguous	VYNYGEYAEEFDEGR		1	1	1	W6UL66	0	1840.77	3.12	2	920.885	-0.00135	73.9189
	High	Unambiguous	FVSDFAAGSLEPYIK		1	1	2	W6UL66	0	1643.83	2.82	2	822.42	0.00026	91.6914
	High	Unambiguous	SATDELIHYTR		1	1	1	W6UL66	0	1305.64	2.81	3	435.886	-7e-05	44.8468
U6IYB3	Tropomyosin OS=Echinococcus granulosus OX=6210 GN=EGR_06190 PE=4 SV=1	21.25	4	4	4	4	1	240	27.4	4.91	8.63
	Confidence	PSM Ambiguity	Sequence	Modifications	# Protein Groups	# Proteins	# PSMs	Master Protein Accessions	# Missed Cleavages	Theo. MH+ [Da]	XCorr A Sequest HT	Charge A Sequest HT	m/z [Da] A Sequest HT	Deltam/z [Da] A Sequest HT	RT [min] A Sequest HT
	High	Unambiguous	DAQEELVSELEEK		1	1	1	U6IYB3	0	1518.72	2.26	2	759.863	0.00048	80.8494
	High	Unambiguous	LLDAANLR		1	1	1	U6IYB3	0	885.515	2.1	2	443.261	9e-05	43.1348
	High	Unambiguous	SSSESEAASIDALEK		1	1	1	U6IYB3	0	1523.71	1.67	2	762.358	0.00113	47.0964
	High	Unambiguous	SILELQHLTGFYTNK		1	1	1	U6IYB3	0	1763.93	2.6	3	588.649	0.0004	81.245
W6U3G1	Dynein light chain OS=Echinococcus granulosus OX=6210 GN=EGR_09471 PE=3 SV=1	24.7312	2	4	1	1	1	93	10.7	7.44	8.59
	Confidence	PSM Ambiguity	Sequence	Modifications	# Protein Groups	# Proteins	# PSMs	Master Protein Accessions	# Missed Cleavages	Theo. MH+ [Da]	XCorr A Sequest HT	Charge A Sequest HT	m/z [Da] A Sequest HT	Deltam/z [Da] A Sequest HT	RT [min] A Sequest HT
	High	Unambiguous	LFNPTWHCIVGR	1xCarbamidomethyl [C8]	1	1	2	W6U3G1	0	1499.76	3.62	3	500.591	1e-05	65.8546
	High	Unambiguous	NFGSYVTHETK		3	6	2	W6U3G1; W6U526; U6IY96	0	1282.61	2.21	3	428.207	-0.0003	25.1503
W6V5H0	T-complex protein 1 subunit beta OS=Echinococcus granulosus OX=6210 GN=EGR_03598 PE=3 SV=1	12.2905	4	4	4	4	1	537	58	5.83	8.56
	Confidence	PSM Ambiguity	Sequence	Modifications	# Protein Groups	# Proteins	# PSMs	Master Protein Accessions	# Missed Cleavages	Theo. MH+ [Da]	XCorr A Sequest HT	Charge A Sequest HT	m/z [Da] A Sequest HT	Deltam/z [Da] A Sequest HT	RT [min] A Sequest HT
	High	Unambiguous	VQDNEVGDGTTSVTVLASELLR		1	1	1	W6V5H0	0	2303.17	2.98	3	768.403	0.0069	112.713
	High	Unambiguous	LGGTLSDSYLDEGFLLDKK		1	1	1	W6V5H0	1	2071.06	3.06	3	691.024	-0.00047	86.6547
	High	Unambiguous	GATNSILSEAER		1	1	1	W6V5H0	0	1247.62	2.52	2	624.313	-0.00159	43.5551
	High	Unambiguous	MAIAMEAFATALR	2xOxidation [M1; M5]	1	1	1	W6V5H0	0	1427.7	1.6	2	714.353	-0.00125	67.1939
W6V775	Purine nucleoside phosphorylase OS=Echinococcus granulosus OX=6210 GN=EGR_02752 PE=3 SV=1	23.1198	5	5	5	5	1	359	39.9	6.93	8.52
	Confidence	PSM Ambiguity	Sequence	Modifications	# Protein Groups	# Proteins	# PSMs	Master Protein Accessions	# Missed Cleavages	Theo. MH+ [Da]	XCorr A Sequest HT	Charge A Sequest HT	m/z [Da] A Sequest HT	Deltam/z [Da] A Sequest HT	RT [min] A Sequest HT
	High	Unambiguous	VTTPFGEPSDALLEGTIAGVPCVLLSR	1xCarbamidomethyl [C22]	1	1	1	W6V775	0	2799.46	6.7	3	933.825	0.00026	113.753
	High	Unambiguous	FMPNTYIPGEARPEHDVPR	1xOxidation [M2]	1	1	1	W6V775	0	2242.07	2.4	4	561.273	-0.00037	45.9575
	High	Unambiguous	LFHSLGFDVISMTNVPEVILAR	1xOxidation [M12]	1	1	1	W6V775	0	2474.31	1.91	3	825.443	0.00102	107.915
	High	Unambiguous	NTIIEAIK		1	1	1	W6V775	0	901.535	1.82	2	451.271	-8e-05	44.1852
	High	Unambiguous	ANIWALK		1	1	1	W6V775	0	815.477	1.54	2	408.242	9e-05	54.6227
W6UHB1	Dynein light chain OS=Echinococcus granulosus OX=6210 GN=EGR_04637 PE=3 SV=1	32.3529	3	3	3	3	1	102	11.8	7.83	8.51
	Confidence	PSM Ambiguity	Sequence	Modifications	# Protein Groups	# Proteins	# PSMs	Master Protein Accessions	# Missed Cleavages	Theo. MH+ [Da]	XCorr A Sequest HT	Charge A Sequest HT	m/z [Da] A Sequest HT	Deltam/z [Da] A Sequest HT	RT [min] A Sequest HT
	High	Unambiguous	EQTLASYVR		1	1	1	W6UHB1	0	1066.55	2.65	2	533.78	2e-05	44.194
	High	Unambiguous	QALNEQSSYGNQTNKEQTLASYVR		1	1	1	W6UHB1	1	2729.31	3.5	3	910.442	-0.00022	53.3497
	High	Unambiguous	FGSEIAYVK		1	1	1	W6UHB1	0	1013.53	2.35	2	507.269	0.00048	46.5012
W6U3W3	1,5-anhydro-D-fructose reductase OS=Echinococcus granulosus OX=6210 GN=EGR_09846 PE=4 SV=1	16.5957	5	5	3	3	1	235	26.4	6.05	8.49
	Confidence	PSM Ambiguity	Sequence	Modifications	# Protein Groups	# Proteins	# PSMs	Master Protein Accessions	# Missed Cleavages	Theo. MH+ [Da]	XCorr A Sequest HT	Charge A Sequest HT	m/z [Da] A Sequest HT	Deltam/z [Da] A Sequest HT	RT [min] A Sequest HT
	High	Unambiguous	IPQLGLGTLDASK		1	1	1	W6U3W3	0	1312.75	2.61	2	656.877	-0.00029	73.1172
	High	Selected	SIGVSNFNKR		3	6	1	W6U3W3; W6U2I8; W6UPD5	1	1121.61	2.2	2	561.306	-0.00027	22.4944
	High	Unambiguous	VAISAGYR		1	1	1	W6U3W3	0	836.462	1.48	2	418.735	0.00017	26.2631
	High	Unambiguous	EVVYEAVK		1	1	1	W6U3W3	0	936.504	1.75	2	468.755	-7e-05	29.8745
	High	Unambiguous	SIGVSNFNK		3	6	1	W6U3W3; W6U2I8; W6UPD5	0	965.505	1.93	2	483.257	0.001	32.9546
U6J5W7	Expressed protein OS=Echinococcus granulosus OX=6210 GN=EGR_02661 PE=4 SV=1	49.5238	3	3	3	3	1	105	11.4	6.52	8.48
	Confidence	PSM Ambiguity	Sequence	Modifications	# Protein Groups	# Proteins	# PSMs	Master Protein Accessions	# Missed Cleavages	Theo. MH+ [Da]	XCorr A Sequest HT	Charge A Sequest HT	m/z [Da] A Sequest HT	Deltam/z [Da] A Sequest HT	RT [min] A Sequest HT
	High	Unambiguous	NTVHAAHVVGNEDVGFLDASKH		1	1	1	U6J5W7	1	2317.13	4.01	4	580.038	-0.00018	40.7411
	High	Unambiguous	ITHWDANTDGVFSEGK		1	1	1	U6J5W7	0	1776.82	2.55	3	592.944	-0.00077	54.355
	High	Unambiguous	TVVLSAGDTIFVPK		1	1	1	U6J5W7	0	1446.82	1.93	2	723.914	0.00066	79.2358
W6U1Z7	Coatomer subunit delta OS=Echinococcus granulosus OX=6210 GN=EGR_10065 PE=3 SV=1	7.24638	4	4	4	4	1	552	61	5.62	8.45
	Confidence	PSM Ambiguity	Sequence	Modifications	# Protein Groups	# Proteins	# PSMs	Master Protein Accessions	# Missed Cleavages	Theo. MH+ [Da]	XCorr A Sequest HT	Charge A Sequest HT	m/z [Da] A Sequest HT	Deltam/z [Da] A Sequest HT	RT [min] A Sequest HT
	High	Unambiguous	IEGLIATFPK		1	1	1	W6U1Z7	0	1088.64	1.92	2	544.821	-0.00023	71.334
	High	Unambiguous	LYVLLITTK		1	1	1	W6U1Z7	0	1063.68	1.86	2	532.342	0.00051	79.2209
	High	Unambiguous	ASNILEDLETLR		1	1	1	W6U1Z7	0	1373.73	2.39	3	458.581	0.00017	99.2259
	High	Unambiguous	ESVTLSQIR		1	1	1	W6U1Z7	0	1032.57	2.29	2	516.787	-0.00036	39.8558
W6UL31	Troponin I 4 OS=Echinococcus granulosus OX=6210 GN=EGR_06361 PE=4 SV=1	11.5672	3	3	3	3	1	268	30.8	9.57	8.4
	Confidence	PSM Ambiguity	Sequence	Modifications	# Protein Groups	# Proteins	# PSMs	Master Protein Accessions	# Missed Cleavages	Theo. MH+ [Da]	XCorr A Sequest HT	Charge A Sequest HT	m/z [Da] A Sequest HT	Deltam/z [Da] A Sequest HT	RT [min] A Sequest HT
	High	Unambiguous	VQPLQLDGLDDSALAKK		1	1	1	W6UL31	1	1810.99	2.33	3	604.334	-0.00074	67.4524
	High	Unambiguous	VQPLQLDGLDDSALAK		1	1	1	W6UL31	0	1682.9	2.83	2	841.951	-0.00044	81.0203
	High	Unambiguous	VAQLEGEKYDWEVK		1	1	1	W6UL31	1	1693.84	3.24	3	565.287	0.00071	52.691
W6UFZ8	Glutathione S-transferase class-mu isozyme OS=Echinococcus granulosus OX=6210 GN=EGR_04787 PE=4 SV=1	20.8955	4	5	4	4	1	268	30.4	8	8.31
	Confidence	PSM Ambiguity	Sequence	Modifications	# Protein Groups	# Proteins	# PSMs	Master Protein Accessions	# Missed Cleavages	Theo. MH+ [Da]	XCorr A Sequest HT	Charge A Sequest HT	m/z [Da] A Sequest HT	Deltam/z [Da] A Sequest HT	RT [min] A Sequest HT
	High	Unambiguous	LVLNAAEKDFQDVR		1	1	1	W6UFZ8	1	1617.86	4.48	3	539.96	0.00201	57.9184
	High	Unambiguous	AQMPFNQLPVLEVTTPR	1xOxidation [M3]	1	1	2	W6UFZ8	0	1957.02	2.01	3	653.012	-0.00019	89.1649
	High	Unambiguous	MNSLTSSLLEEIYALGLK		1	1	1	W6UFZ8	0	1982.05	1.8	3	661.356	0.00038	114.054
	High	Unambiguous	LLYFNIR		1	1	1	W6UFZ8	0	938.546	1.81	2	469.777	4e-05	74.5332
W6VA46	Dihydrolipoyl dehydrogenase OS=Echinococcus granulosus OX=6210 GN=EGR_01706 PE=3 SV=1	15.547	4	4	3	4	1	521	55.2	6.77	8.3
	Confidence	PSM Ambiguity	Sequence	Modifications	# Protein Groups	# Proteins	# PSMs	Master Protein Accessions	# Missed Cleavages	Theo. MH+ [Da]	XCorr A Sequest HT	Charge A Sequest HT	m/z [Da] A Sequest HT	Deltam/z [Da] A Sequest HT	RT [min] A Sequest HT
	High	Unambiguous	ANQVESLQGVGSITKPNEVTVTKPDGSTEVINTR		1	1	1	W6VA46	0	3568.85	3	4	892.966	-0.00029	66.2809
	High	Unambiguous	FQTNVPNIYAIGDVIEGPMLAHK	1xOxidation [M19]	1	1	1	W6VA46	0	2543.3	2	3	848.437	-5e-05	97.7346
	High	Unambiguous	TVATLTGGIVHLFK		1	1	1	W6VA46	0	1456.85	3.03	3	486.289	0.00032	80.6004
	High	Unambiguous	EANLAASFGK		1	4	1	W6VA46	0	1007.52	2.27	2	504.264	0.00228	41.1458
U6J2V9	Superoxide dismutase OS=Echinococcus granulosus OX=6210 GN=EGR_10137 PE=3 SV=1	17.1946	3	3	3	3	1	221	24.7	8.25	8.24
	Confidence	PSM Ambiguity	Sequence	Modifications	# Protein Groups	# Proteins	# PSMs	Master Protein Accessions	# Missed Cleavages	Theo. MH+ [Da]	XCorr A Sequest HT	Charge A Sequest HT	m/z [Da] A Sequest HT	Deltam/z [Da] A Sequest HT	RT [min] A Sequest HT
	High	Unambiguous	DFGSFEAFK		1	1	1	U6J2V9	0	1047.48	2.1	2	524.243	-6e-05	79.1301
	High	Unambiguous	GDASTIISLQPAFK		1	1	1	U6J2V9	0	1447.78	2.91	2	724.388	-0.00514	79.5111
	High	Unambiguous	HHAAYVNNLNIVEEK		1	1	1	U6J2V9	0	1750.89	3.24	3	584.301	-2e-05	34.6583
W6V3U6	N-acyl-aliphatic-L-amino acid amidohydrolase OS=Echinococcus granulosus OX=6210 GN=EGR_04365 PE=4 SV=1	8.53432	3	3	3	3	1	539	60.4	5.82	8.19
	Confidence	PSM Ambiguity	Sequence	Modifications	# Protein Groups	# Proteins	# PSMs	Master Protein Accessions	# Missed Cleavages	Theo. MH+ [Da]	XCorr A Sequest HT	Charge A Sequest HT	m/z [Da] A Sequest HT	Deltam/z [Da] A Sequest HT	RT [min] A Sequest HT
	High	Unambiguous	TIYLTFLPDEEVGGGR		1	1	1	W6V3U6	0	1766.9	3.2	2	883.954	0.0028	97.3044
	High	Unambiguous	SPWWVSFLIPGNAGHGSR		1	1	1	W6V3U6	0	1967.99	2.74	3	656.666	-0.00158	108.774
	High	Unambiguous	SVGIQQLEAVRR		1	1	1	W6V3U6	1	1355.78	2.25	3	452.597	0.00034	45.2799
U6IXW6	T-complex protein 1 subunit alpha OS=Echinococcus granulosus OX=6210 GN=EGR_01327 PE=3 SV=1	9.85401	5	5	5	5	1	548	59.5	6.04	8.11
	Confidence	PSM Ambiguity	Sequence	Modifications	# Protein Groups	# Proteins	# PSMs	Master Protein Accessions	# Missed Cleavages	Theo. MH+ [Da]	XCorr A Sequest HT	Charge A Sequest HT	m/z [Da] A Sequest HT	Deltam/z [Da] A Sequest HT	RT [min] A Sequest HT
	High	Unambiguous	YIQNNLVLDSDALGK		1	1	1	U6IXW6	0	1662.87	1.65	2	831.94	0.00168	72.9574
	High	Unambiguous	EQLAVAEFAR		1	1	1	U6IXW6	0	1133.59	2.44	2	567.301	-0.00045	57.9887
	High	Unambiguous	SAASIILR		1	1	1	U6IXW6	0	830.509	2.27	2	415.758	-8e-05	41.1756
	High	Unambiguous	TSLGPVGLDK		1	1	1	U6IXW6	0	986.552	1.75	2	493.779	-0.00067	44.6105
	High	Unambiguous	ELGIFEPLVSK		1	1	1	U6IXW6	0	1231.69	1.38	2	616.35	-5e-05	88.8519
W6U7N2	Lysosomal acid lipase/cholesteryl ester hydrolase OS=Echinococcus granulosus OX=6210 GN=EGR_10760 PE=4 SV=1	3.78486	1	2	1	1	1	502	56.8	7.15	8.06
	Confidence	PSM Ambiguity	Sequence	Modifications	# Protein Groups	# Proteins	# PSMs	Master Protein Accessions	# Missed Cleavages	Theo. MH+ [Da]	XCorr A Sequest HT	Charge A Sequest HT	m/z [Da] A Sequest HT	Deltam/z [Da] A Sequest HT	RT [min] A Sequest HT
	High	Unambiguous	GHVSAFAALAPVAYLEHVR		1	1	2	W6U7N2	0	2008.08	4.35	4	502.775	0.00034	83.265
U6JM50	Proteasome subunit alpha type OS=Echinococcus granulosus OX=6210 GN=EGR_04632 PE=3 SV=1	18.3521	3	4	3	3	1	267	29.9	8.12	8.03
	Confidence	PSM Ambiguity	Sequence	Modifications	# Protein Groups	# Proteins	# PSMs	Master Protein Accessions	# Missed Cleavages	Theo. MH+ [Da]	XCorr A Sequest HT	Charge A Sequest HT	m/z [Da] A Sequest HT	Deltam/z [Da] A Sequest HT	RT [min] A Sequest HT
	High	Unambiguous	LTVEDPVSVEYIAR		1	1	2	U6JM50	0	1590.84	3.03	2	795.921	-0.00136	77.8693
	High	Unambiguous	ISLLDEHIAVAFAGLTADAR		1	1	1	U6JM50	0	2083.12	2.88	3	695.046	0.00152	108.588
	High	Unambiguous	NYSEAAVTTQEATIK		1	1	1	U6JM50	0	1625.8	2.12	2	813.404	-0.0005	43.2165
W6U4R5	Cystatin domain-containing-protein OS=Echinococcus granulosus OX=6210 GN=EGR_09039 PE=4 SV=1	38.0531	2	2	2	2	1	113	12.7	5.47	8.02
	Confidence	PSM Ambiguity	Sequence	Modifications	# Protein Groups	# Proteins	# PSMs	Master Protein Accessions	# Missed Cleavages	Theo. MH+ [Da]	XCorr A Sequest HT	Charge A Sequest HT	m/z [Da] A Sequest HT	Deltam/z [Da] A Sequest HT	RT [min] A Sequest HT
	High	Unambiguous	FQYLLGGVVPLTPEALQSEEVKER		1	1	1	W6U4R5	1	2702.44	3.74	3	901.482	-0.0029	101.302
	High	Unambiguous	VQSALEQLSIQSGSHLAHR		1	1	1	W6U4R5	0	2061.08	4.28	4	516.027	0.00063	51.2286
U6JK90	T-complex protein 1 subunit theta OS=Echinococcus granulosus OX=6210 GN=EGR_04641 PE=3 SV=1	9.3578	4	5	4	4	1	545	59.4	5.54	8
	Confidence	PSM Ambiguity	Sequence	Modifications	# Protein Groups	# Proteins	# PSMs	Master Protein Accessions	# Missed Cleavages	Theo. MH+ [Da]	XCorr A Sequest HT	Charge A Sequest HT	m/z [Da] A Sequest HT	Deltam/z [Da] A Sequest HT	RT [min] A Sequest HT
	High	Unambiguous	IAIYSCPLEALQTETK	1xCarbamidomethyl [C6]	1	1	1	U6JK90	0	1836.94	2.22	2	918.975	0.00124	87.7261
	High	Unambiguous	IINSIADDGVK		1	1	1	U6JK90	0	1144.62	2.15	2	572.814	0.0001	38.5935
	High	Unambiguous	DVEGDVNTVTQSK		1	1	2	U6JK90	0	1391.66	1.73	2	696.337	0.00126	43.198
	High	Unambiguous	FATSAACTVLR	1xCarbamidomethyl [C7]	1	1	1	U6JK90	0	1196.61	1.9	2	598.808	-0.00033	45.8668
W6UJD0	Tubulin beta-3 chain OS=Echinococcus granulosus OX=6210 GN=EGR_03991 PE=3 SV=1	4.86049	4	4	3	3	1	1111	120.6	5.53	7.89
	Confidence	PSM Ambiguity	Sequence	Modifications	# Protein Groups	# Proteins	# PSMs	Master Protein Accessions	# Missed Cleavages	Theo. MH+ [Da]	XCorr A Sequest HT	Charge A Sequest HT	m/z [Da] A Sequest HT	Deltam/z [Da] A Sequest HT	RT [min] A Sequest HT
	High	Unambiguous	LAVNMVPFPR	1xOxidation [M5]	3	16	1	W6V3X7; W6UJD0; W6US08	0	1159.63	1.83	2	580.318	-0.00044	62.3723
	High	Unambiguous	VAGTFIGNTTAIQELFTR		1	1	1	W6UJD0	0	1939.03	3.44	2	970.018	0.00031	108.529
	High	Unambiguous	LHFFVPGFAPLASR		1	1	1	W6UJD0	0	1558.85	2.61	3	520.289	0.00034	91.3765
	High	Unambiguous	INVYYNEGQGGK		1	1	1	W6UJD0	0	1341.64	1.53	2	671.324	-0.00091	34.7952
W6U899	Aspartate aminotransferase OS=Echinococcus granulosus OX=6210 GN=EGR_07719 PE=4 SV=1	7.85219	3	3	3	3	1	433	48.7	8.65	7.85
	Confidence	PSM Ambiguity	Sequence	Modifications	# Protein Groups	# Proteins	# PSMs	Master Protein Accessions	# Missed Cleavages	Theo. MH+ [Da]	XCorr A Sequest HT	Charge A Sequest HT	m/z [Da] A Sequest HT	Deltam/z [Da] A Sequest HT	RT [min] A Sequest HT
	High	Unambiguous	ILIRPIISNPPLYGAR		1	1	1	W6U899	0	1793.08	3.57	3	598.364	-0.00052	73.6838
	High	Unambiguous	IGAAFLGR		1	1	1	W6U899	0	804.473	2.25	2	402.74	-3e-05	47.6539
	High	Unambiguous	DSGIAVQYYR		1	1	1	W6U899	0	1171.57	2.03	2	586.292	0.00076	51.1643
W6UHB9	Dynein light chain OS=Echinococcus granulosus OX=6210 GN=EGR_04650 PE=3 SV=1	12.6316	1	3	1	1	1	95	10.7	5.11	7.79
	Confidence	PSM Ambiguity	Sequence	Modifications	# Protein Groups	# Proteins	# PSMs	Master Protein Accessions	# Missed Cleavages	Theo. MH+ [Da]	XCorr A Sequest HT	Charge A Sequest HT	m/z [Da] A Sequest HT	Deltam/z [Da] A Sequest HT	RT [min] A Sequest HT
	High	Unambiguous	TAIDAATEAISR		1	1	3	W6UHB9	0	1218.63	3.32	2	609.82	2e-05	52.8944
W6UX03	Uncharacterized protein OS=Echinococcus granulosus OX=6210 GN=EGR_07135 PE=4 SV=1	2.83401	3	3	3	3	1	1482	163.8	6.86	7.61
	Confidence	PSM Ambiguity	Sequence	Modifications	# Protein Groups	# Proteins	# PSMs	Master Protein Accessions	# Missed Cleavages	Theo. MH+ [Da]	XCorr A Sequest HT	Charge A Sequest HT	m/z [Da] A Sequest HT	Deltam/z [Da] A Sequest HT	RT [min] A Sequest HT
	High	Unambiguous	IYDSYNEEEGALKDTLTVSR		1	1	1	W6UX03	1	2303.1	2.86	3	768.374	0.00101	71.577
	High	Unambiguous	YFVFDSANPSTLR		1	1	1	W6UX03	0	1516.74	2.57	2	758.875	0.00025	77.5729
	High	Unambiguous	SFAGIYELR		1	1	1	W6UX03	0	1055.55	2.18	2	528.28	0.00032	67.6092
W6UF07	Cytochrome b-c1 complex subunit 7 OS=Echinococcus granulosus OX=6210 GN=EGR_05455 PE=4 SV=1	22.7273	3	3	3	3	1	154	18.1	9.16	7.57
	Confidence	PSM Ambiguity	Sequence	Modifications	# Protein Groups	# Proteins	# PSMs	Master Protein Accessions	# Missed Cleavages	Theo. MH+ [Da]	XCorr A Sequest HT	Charge A Sequest HT	m/z [Da] A Sequest HT	Deltam/z [Da] A Sequest HT	RT [min] A Sequest HT
	High	Unambiguous	TIKDFNFNTGYYNQIGLR		1	1	1	W6UF07	1	2164.08	3.03	3	722.032	-0.00014	79.9375
	High	Unambiguous	NAVVEEAFR		1	1	1	W6UF07	0	1034.53	2.76	2	517.767	0.00031	42.0636
	High	Unambiguous	ATLLSANK		1	1	1	W6UF07	0	817.478	1.78	2	409.243	0.00063	22.6129
W6UTS2	Synaptic vesicle membrane protein VAT-1-like protein OS=Echinococcus granulosus OX=6210 GN=EGR_03318 PE=4 SV=1	6.63984	2	2	2	2	1	497	53.5	6.76	7.52
	Confidence	PSM Ambiguity	Sequence	Modifications	# Protein Groups	# Proteins	# PSMs	Master Protein Accessions	# Missed Cleavages	Theo. MH+ [Da]	XCorr A Sequest HT	Charge A Sequest HT	m/z [Da] A Sequest HT	Deltam/z [Da] A Sequest HT	RT [min] A Sequest HT
	High	Unambiguous	SGDIVLVHSAGGGVGTAIGQLAK		1	1	1	W6UTS2	0	2107.15	5.24	3	703.055	0.00025	71.9065
	High	Unambiguous	SLGLLQPLGR		1	1	1	W6UTS2	0	1053.64	2.28	2	527.325	0.00013	72.3653
W6U8N7	Beta-galactosidase OS=Echinococcus granulosus OX=6210 GN=EGR_08364 PE=3 SV=1	5.27132	6	7	5	6	1	1290	144.6	7.43	7.47
	Confidence	PSM Ambiguity	Sequence	Modifications	# Protein Groups	# Proteins	# PSMs	Master Protein Accessions	# Missed Cleavages	Theo. MH+ [Da]	XCorr A Sequest HT	Charge A Sequest HT	m/z [Da] A Sequest HT	Deltam/z [Da] A Sequest HT	RT [min] A Sequest HT
	High	Unambiguous	GVFHVPFPPMDTFAVVTGFTR	1xOxidation [M10]	1	1	2	W6U8N7	0	2338.17	1.93	3	780.064	0.00325	108.254
	High	Unambiguous	IGLLVLVR		1	1	1	W6U8N7	0	882.614	2.45	2	441.811	0.00013	81.7827
	High	Unambiguous	DVVEFINLAQR		1	1	1	W6U8N7	0	1303.7	1.74	2	652.356	0.0019	91.0602
	High	Unambiguous	YISGSLHYFR		1	3	2	W6U8N7	0	1242.63	3.27	3	414.88	-7e-05	45.1437
	High	Unambiguous	IYWEDR		1	1	1	W6U8N7	0	881.415	1.26	2	441.212	0.00037	40.8495
	High	Unambiguous	SSDPEYLKPVIR		1	1	1	W6U8N7	0	1403.75	1.55	2	702.38	4e-05	43.7906
U6IZC6	Ras protein rab OS=Echinococcus granulosus OX=6210 GN=EGR_01000 PE=4 SV=1	19.9005	3	3	2	3	1	201	22.1	7.96	7.28
	Confidence	PSM Ambiguity	Sequence	Modifications	# Protein Groups	# Proteins	# PSMs	Master Protein Accessions	# Missed Cleavages	Theo. MH+ [Da]	XCorr A Sequest HT	Charge A Sequest HT	m/z [Da] A Sequest HT	Deltam/z [Da] A Sequest HT	RT [min] A Sequest HT
	High	Unambiguous	LVLLGESAVGK		1	5	1	U6IZC6	0	1085.66	2.84	2	543.332	0.00021	59.6442
	High	Unambiguous	GAHAAVVVYDITNLQSFER		1	1	1	U6IZC6	0	2090.07	4.44	3	697.36	-0.0005	82.8925
	High	Unambiguous	YAQENGLLFK		1	1	1	U6IZC6	0	1182.62	1.46	2	591.812	0.00058	54.8458
W6UPZ9	Protein phosphatase 1 regulatory subunit OS=Echinococcus granulosus OX=6210 GN=EGR_02312 PE=4 SV=1	13.8728	4	4	4	4	1	346	39.9	5.22	7.17
	Confidence	PSM Ambiguity	Sequence	Modifications	# Protein Groups	# Proteins	# PSMs	Master Protein Accessions	# Missed Cleavages	Theo. MH+ [Da]	XCorr A Sequest HT	Charge A Sequest HT	m/z [Da] A Sequest HT	Deltam/z [Da] A Sequest HT	RT [min] A Sequest HT
	High	Unambiguous	VLEVLDLSYNR		1	1	1	W6UPZ9	0	1320.72	2.65	2	660.861	-8e-05	81.5736
	High	Unambiguous	LQTLELSR		1	1	1	W6UPZ9	0	959.552	2.05	2	480.279	-0.00041	42.622
	High	Unambiguous	ILLLLPWLR		1	1	1	W6UPZ9	0	1136.76	2.47	2	568.882	0.00049	113.908
	High	Unambiguous	KLENLENFPNLEELFVGNNK		1	1	1	W6UPZ9	1	2361.21	1.51	3	787.743	0.00245	105.583
W6V162	Kinase OS=Echinococcus granulosus OX=6210 GN=EGR_05591 PE=3 SV=1	10.8014	2	2	2	2	1	287	32	6.61	7.06
	Confidence	PSM Ambiguity	Sequence	Modifications	# Protein Groups	# Proteins	# PSMs	Master Protein Accessions	# Missed Cleavages	Theo. MH+ [Da]	XCorr A Sequest HT	Charge A Sequest HT	m/z [Da] A Sequest HT	Deltam/z [Da] A Sequest HT	RT [min] A Sequest HT
	High	Unambiguous	SSLLLAYDQYR		1	1	1	W6V162	0	1328.68	1.76	2	664.847	0.00122	72.6147
	High	Unambiguous	ASDPSGIIHGLNTLIGFLSR		1	1	1	W6V162	0	2068.12	5.3	3	690.045	0.00055	113.88
U6JH31	Proteasome subunit alpha type OS=Echinococcus granulosus OX=6210 GN=EGR_04209 PE=3 SV=1	15.2344	3	3	3	3	1	256	28.4	5.27	7
	Confidence	PSM Ambiguity	Sequence	Modifications	# Protein Groups	# Proteins	# PSMs	Master Protein Accessions	# Missed Cleavages	Theo. MH+ [Da]	XCorr A Sequest HT	Charge A Sequest HT	m/z [Da] A Sequest HT	Deltam/z [Da] A Sequest HT	RT [min] A Sequest HT
	High	Unambiguous	AVENSGTAVALK		1	1	1	U6JH31	0	1159.63	2.34	2	580.32	0.00038	25.5606
	High	Unambiguous	HQVVPPEVHQEAEDYAKR		1	1	1	U6JH31	1	2132.05	3.03	4	533.768	-0.00056	31.7578
	High	Unambiguous	VFQIEYAYK		1	1	1	U6JH31	0	1160.6	1.63	2	580.803	0.00027	63.9481
U6JIW6	T-complex protein 1 subunit zeta OS=Echinococcus granulosus OX=6210 GN=EGR_08500 PE=3 SV=1	7.86106	3	3	3	3	1	547	60	6.76	7
	Confidence	PSM Ambiguity	Sequence	Modifications	# Protein Groups	# Proteins	# PSMs	Master Protein Accessions	# Missed Cleavages	Theo. MH+ [Da]	XCorr A Sequest HT	Charge A Sequest HT	m/z [Da] A Sequest HT	Deltam/z [Da] A Sequest HT	RT [min] A Sequest HT
	High	Unambiguous	GIDPISLDALAR		1	1	1	U6JIW6	0	1240.69	2.03	2	620.849	0.00014	85.103
	High	Unambiguous	NTFDDGCVVPGAGAFEIVAHR	1xCarbamidomethyl [C7]	1	1	1	U6JIW6	0	2232.05	2.97	3	744.688	0.00016	85.6394
	High	Unambiguous	LVTEGFDLAR		1	1	1	U6JIW6	0	1120.6	1.99	2	560.804	0.0001	62.5865
U6IWR1	Expressed conserved protein OS=Echinococcus granulosus OX=6210 GN=EGR_01670 PE=4 SV=1	7.43243	2	2	2	2	1	444	49.8	6.87	6.89
	Confidence	PSM Ambiguity	Sequence	Modifications	# Protein Groups	# Proteins	# PSMs	Master Protein Accessions	# Missed Cleavages	Theo. MH+ [Da]	XCorr A Sequest HT	Charge A Sequest HT	m/z [Da] A Sequest HT	Deltam/z [Da] A Sequest HT	RT [min] A Sequest HT
	High	Unambiguous	FEVIHAPGNETLNQVHDFLFTR		1	1	1	U6IWR1	0	2584.29	4.47	4	646.83	0.00123	91.8012
	High	Unambiguous	NTFQQSNFSVR		1	1	1	U6IWR1	0	1327.64	2.41	2	664.323	0.0002	43.0218
W6UY34	Uncharacterized protein OS=Echinococcus granulosus OX=6210 GN=EGR_06650 PE=4 SV=1	2.65403	3	3	3	3	1	1055	119.9	5.59	6.86
	Confidence	PSM Ambiguity	Sequence	Modifications	# Protein Groups	# Proteins	# PSMs	Master Protein Accessions	# Missed Cleavages	Theo. MH+ [Da]	XCorr A Sequest HT	Charge A Sequest HT	m/z [Da] A Sequest HT	Deltam/z [Da] A Sequest HT	RT [min] A Sequest HT
	High	Unambiguous	ELDDVVEELTR		1	1	1	W6UY34	0	1317.65	3.28	2	659.328	-0.00189	89.7248
	High	Unambiguous	ISQLEVSQR		1	1	1	W6UY34	0	1059.58	1.73	2	530.294	0.00023	27.4252
	High	Unambiguous	EAAASLLR		1	1	1	W6UY34	0	830.473	1.85	2	415.74	-0.00035	32.1714
W6V2B5	Proteasome subunit beta type-3 OS=Echinococcus granulosus OX=6210 GN=EGR_05037 PE=4 SV=1	20.3125	2	2	2	2	1	192	21.8	5.26	6.68
	Confidence	PSM Ambiguity	Sequence	Modifications	# Protein Groups	# Proteins	# PSMs	Master Protein Accessions	# Missed Cleavages	Theo. MH+ [Da]	XCorr A Sequest HT	Charge A Sequest HT	m/z [Da] A Sequest HT	Deltam/z [Da] A Sequest HT	RT [min] A Sequest HT
	High	Unambiguous	FGVGYQTIATNYPK		1	1	1	W6V2B5	0	1558.79	2.44	2	779.899	0.00022	66.8849
	High	Unambiguous	VEQLGPHLFVGFPGLVTDKETVCQR	1xCarbamidomethyl [C23]	1	1	1	W6V2B5	1	2826.46	4.24	4	707.374	0.0029	86.5743
W6UJD3	Actin-depolymerizing factor 2 OS=Echinococcus granulosus OX=6210 GN=EGR_03926 PE=4 SV=1	2.52294	3	3	3	3	1	1744	189.3	7.59	6.67
	Confidence	PSM Ambiguity	Sequence	Modifications	# Protein Groups	# Proteins	# PSMs	Master Protein Accessions	# Missed Cleavages	Theo. MH+ [Da]	XCorr A Sequest HT	Charge A Sequest HT	m/z [Da] A Sequest HT	Deltam/z [Da] A Sequest HT	RT [min] A Sequest HT
	High	Unambiguous	ADLNVNFFMESIPGYRK	1xOxidation [M9]	1	1	1	W6UJD3	1	2016.98	2.04	3	672.999	-0.001	85.2747
	High	Unambiguous	MLYASSTDALK	1xOxidation [M1]	1	1	1	W6UJD3	0	1215.59	2.42	2	608.3	-0.00036	37.6295
	High	Unambiguous	RCTFDDFKAELESLEK	1xCarbamidomethyl [C2]	1	1	1	W6UJD3	2	1987.94	2.21	3	663.317	-0.00197	85.3744
U6JPM4	Aldehyde dehydrogenase family 1 member A3 OS=Echinococcus granulosus OX=6210 GN=EGR_07699 PE=3 SV=1	7.18686	4	4	4	4	1	487	52.2	5.91	6.62
	Confidence	PSM Ambiguity	Sequence	Modifications	# Protein Groups	# Proteins	# PSMs	Master Protein Accessions	# Missed Cleavages	Theo. MH+ [Da]	XCorr A Sequest HT	Charge A Sequest HT	m/z [Da] A Sequest HT	Deltam/z [Da] A Sequest HT	RT [min] A Sequest HT
	High	Unambiguous	GDVNFAIDTIR		1	1	1	U6JPM4	0	1220.63	2.29	2	610.819	0.0016	69.0516
	High	Unambiguous	EEIFGPVQVVLR		1	1	1	U6JPM4	0	1385.78	2.16	2	693.392	-0.00116	91.9996
	High	Unambiguous	IAREEIFGPVQVVLR		1	1	1	U6JPM4	1	1726	2.16	3	576.007	0.00159	80.0271
	High	Unambiguous	FTQIFINNK		1	1	1	U6JPM4	0	1124.61	1.56	2	562.809	0.00057	53.3466
W6UWT9	Dihydropyrimidinase OS=Echinococcus granulosus OX=6210 GN=EGR_02056 PE=4 SV=1	11.8616	5	5	4	5	1	607	65.8	6.95	6.57
	Confidence	PSM Ambiguity	Sequence	Modifications	# Protein Groups	# Proteins	# PSMs	Master Protein Accessions	# Missed Cleavages	Theo. MH+ [Da]	XCorr A Sequest HT	Charge A Sequest HT	m/z [Da] A Sequest HT	Deltam/z [Da] A Sequest HT	RT [min] A Sequest HT
	High	Unambiguous	FIPTPAFSPYVYSK		1	1	1	W6UWT9	0	1616.84	2.37	2	808.923	0.00163	85.5771
	High	Unambiguous	FVAITSTNAAK		1	1	1	W6UWT9	0	1122.62	2.03	2	561.811	3e-05	32.9362
	High	Unambiguous	VFNIYPR		1	7	2	W6UWT9	0	908.499	2.17	2	454.753	0.00029	54.0411
	High	Unambiguous	GILGPEGHSYSRPEECEIEATGR	1xCarbamidomethyl [C16]	1	1	1	W6UWT9	0	2544.18	1.84	4	636.804	0.00391	46.7593
	High	Unambiguous	VCCDYALHVIVPHFDSK	2xCarbamidomethyl [C2; C3]	1	1	1	W6UWT9	0	2059.97	1.72	4	515.749	0.00018	70.3695
W6URJ0	Myosin-2 essential light chain OS=Echinococcus granulosus OX=6210 GN=EGR_09153 PE=4 SV=1	42.4658	4	4	4	4	1	146	16.6	4.75	6.55
	Confidence	PSM Ambiguity	Sequence	Modifications	# Protein Groups	# Proteins	# PSMs	Master Protein Accessions	# Missed Cleavages	Theo. MH+ [Da]	XCorr A Sequest HT	Charge A Sequest HT	m/z [Da] A Sequest HT	Deltam/z [Da] A Sequest HT	RT [min] A Sequest HT
	High	Unambiguous	ALGLVPTEAQIAK		1	1	1	W6URJ0	0	1310.77	2.57	2	655.888	0.0002	63.914
	High	Unambiguous	DKKPNNQEEFIEGFK		1	1	1	W6URJ0	1	1822.9	2.25	3	608.304	4e-05	44.1602
	High	Unambiguous	LSEKEVDVLLAGMEDGQGQVPYEAFVR	1xOxidation [M13]	1	1	1	W6URJ0	1	2995.47	1.35	3	999.165	0.00313	98.636
	High	Unambiguous	FIGDLVR		1	1	1	W6URJ0	0	819.472	1.73	2	410.239	-0.00048	55.5816
W6UAE2	ATP synthase subunit delta OS=Echinococcus granulosus OX=6210 GN=EGR_07651 PE=3 SV=1	18.1287	3	3	3	3	1	171	18.6	8.15	6.49
	Confidence	PSM Ambiguity	Sequence	Modifications	# Protein Groups	# Proteins	# PSMs	Master Protein Accessions	# Missed Cleavages	Theo. MH+ [Da]	XCorr A Sequest HT	Charge A Sequest HT	m/z [Da] A Sequest HT	Deltam/z [Da] A Sequest HT	RT [min] A Sequest HT
	High	Unambiguous	AQSQLSLASTEEK		1	1	1	W6UAE2	0	1391.7	2.67	2	696.354	0.0001	33.1154
	High	Unambiguous	SVFYSNVEVK		1	1	1	W6UAE2	0	1171.6	1.66	2	586.304	0.00021	49.585
	High	Unambiguous	EIDAQLVR		1	1	1	W6UAE2	0	943.521	2.17	2	472.263	-0.00066	38.6491
U6J1U6	Ubiquitin-conjugating enzyme E2 L3 OS=Echinococcus granulosus OX=6210 GN=EGR_00906 PE=4 SV=1	23.7179	2	2	2	2	1	156	17.5	7.37	6.49
	Confidence	PSM Ambiguity	Sequence	Modifications	# Protein Groups	# Proteins	# PSMs	Master Protein Accessions	# Missed Cleavages	Theo. MH+ [Da]	XCorr A Sequest HT	Charge A Sequest HT	m/z [Da] A Sequest HT	Deltam/z [Da] A Sequest HT	RT [min] A Sequest HT
	High	Unambiguous	ISINFGAEYPIKPPK		1	1	1	U6J1U6	0	1673.93	1.68	3	558.647	0.00014	71.3678
	High	Unambiguous	IVDVIQALQALVANPEIEHPLR		1	1	1	U6J1U6	0	2438.38	6.49	3	813.464	0.0004	113.781
W6TZB8	Uncharacterized protein OS=Echinococcus granulosus OX=6210 GN=EGR_11068 PE=4 SV=1	1.59204	3	3	3	3	1	2010	224.6	4.98	6.33
	Confidence	PSM Ambiguity	Sequence	Modifications	# Protein Groups	# Proteins	# PSMs	Master Protein Accessions	# Missed Cleavages	Theo. MH+ [Da]	XCorr A Sequest HT	Charge A Sequest HT	m/z [Da] A Sequest HT	Deltam/z [Da] A Sequest HT	RT [min] A Sequest HT
	High	Unambiguous	LLSTSISLLSSR		1	1	1	W6TZB8	0	1276.75	2.39	2	638.877	-0.00041	75.1102
	High	Unambiguous	FTDTQVVETQTER		1	1	1	W6TZB8	0	1553.74	3.94	2	777.376	0.00055	38.7212
	High	Unambiguous	EFYELFR		1	1	1	W6TZB8	0	1003.49	1.5	2	502.248	-5e-05	79.7152
U6JA54	Calmodulin OS=Echinococcus granulosus OX=6210 GN=EGR_09570 PE=3 SV=1	18.75	3	3	3	3	1	160	18.5	4.75	6.31
	Confidence	PSM Ambiguity	Sequence	Modifications	# Protein Groups	# Proteins	# PSMs	Master Protein Accessions	# Missed Cleavages	Theo. MH+ [Da]	XCorr A Sequest HT	Charge A Sequest HT	m/z [Da] A Sequest HT	Deltam/z [Da] A Sequest HT	RT [min] A Sequest HT
	High	Unambiguous	ESFDLFDKDGNGR		1	1	1	U6JA54	1	1499.68	2.24	3	500.563	-0.00072	57.2163
	High	Unambiguous	LVDLNRDGEIDFSEFVK		1	1	1	U6JA54	1	1996	2.14	3	666.007	0.00119	91.9426
	High	Unambiguous	DGEIDFSEFVK		1	1	1	U6JA54	0	1285.59	1.93	2	643.301	-0.00032	93.954
W6V843	Calcium-binding protein p22 OS=Echinococcus granulosus OX=6210 GN=EGR_02455 PE=4 SV=1	17.5758	2	2	2	2	1	165	18.8	4.7	6.26
	Confidence	PSM Ambiguity	Sequence	Modifications	# Protein Groups	# Proteins	# PSMs	Master Protein Accessions	# Missed Cleavages	Theo. MH+ [Da]	XCorr A Sequest HT	Charge A Sequest HT	m/z [Da] A Sequest HT	Deltam/z [Da] A Sequest HT	RT [min] A Sequest HT
	High	Unambiguous	RQDFLLIPELAINPLGDR		1	1	1	W6V843	1	2080.15	4.04	3	694.056	-0.00023	112.219
	High	Unambiguous	AAVESVDIENK		1	1	1	W6V843	0	1174.6	2.23	2	587.801	-0.00018	32.4531
W6V1V2	Proteasome subunit beta type-1-A OS=Echinococcus granulosus OX=6210 GN=EGR_05345 PE=4 SV=1	20.6751	4	4	4	4	1	237	26	5	6.22
	Confidence	PSM Ambiguity	Sequence	Modifications	# Protein Groups	# Proteins	# PSMs	Master Protein Accessions	# Missed Cleavages	Theo. MH+ [Da]	XCorr A Sequest HT	Charge A Sequest HT	m/z [Da] A Sequest HT	Deltam/z [Da] A Sequest HT	RT [min] A Sequest HT
	High	Unambiguous	DFALVASDTR		1	1	1	W6V1V2	0	1094.55	2.51	2	547.777	-0.00031	58.3551
	High	Unambiguous	EIPLTALANLVSVCLYSR	1xCarbamidomethyl [C14]	1	1	1	W6V1V2	0	2019.09	3.71	3	673.703	0.00011	114.076
	High	Unambiguous	LTDENMGLLFSR		1	1	1	W6V1V2	0	1395.69	1.27	2	698.35	-0.00013	81.2635
	High	Unambiguous	DVFISATER		1	1	1	W6V1V2	0	1037.53	1.46	2	519.266	-0.00063	48.4522
U6JEN8	Glutaredoxin 3 OS=Echinococcus granulosus OX=6210 GN=EGR_04216 PE=4 SV=1	12.8571	2	2	2	2	1	210	23.6	5.05	6.11
	Confidence	PSM Ambiguity	Sequence	Modifications	# Protein Groups	# Proteins	# PSMs	Master Protein Accessions	# Missed Cleavages	Theo. MH+ [Da]	XCorr A Sequest HT	Charge A Sequest HT	m/z [Da] A Sequest HT	Deltam/z [Da] A Sequest HT	RT [min] A Sequest HT
	High	Unambiguous	FDSFNVLSDETVR		1	1	1	U6JEN8	0	1528.73	3.39	2	764.868	0.00019	79.956
	High	Unambiguous	KNEVSSVPVVLFFK		1	1	1	U6JEN8	1	1592.9	2.72	3	531.641	0.00138	81.5104
W6UJJ6	Annexin OS=Echinococcus granulosus OX=6210 GN=EGR_06824 PE=3 SV=1	4.45682	1	2	1	1	1	359	39.3	5.73	6.09
	Confidence	PSM Ambiguity	Sequence	Modifications	# Protein Groups	# Proteins	# PSMs	Master Protein Accessions	# Missed Cleavages	Theo. MH+ [Da]	XCorr A Sequest HT	Charge A Sequest HT	m/z [Da] A Sequest HT	Deltam/z [Da] A Sequest HT	RT [min] A Sequest HT
	High	Unambiguous	GIGTNEAEIIEILGGR		1	1	2	W6UJJ6	0	1641.88	3.92	2	821.445	0.00112	103.793
W6UIM0	Coatomer subunit gamma OS=Echinococcus granulosus OX=6210 GN=EGR_04197 PE=3 SV=1	2.98507	2	2	2	2	1	938	103.9	5.95	6.08
	Confidence	PSM Ambiguity	Sequence	Modifications	# Protein Groups	# Proteins	# PSMs	Master Protein Accessions	# Missed Cleavages	Theo. MH+ [Da]	XCorr A Sequest HT	Charge A Sequest HT	m/z [Da] A Sequest HT	Deltam/z [Da] A Sequest HT	RT [min] A Sequest HT
	High	Unambiguous	LPENASLTTSFANTLR		1	1	1	W6UIM0	0	1734.9	2.88	2	867.953	-0.00168	76.9826
	High	Unambiguous	AAHTLLLAGVFR		1	1	1	W6UIM0	0	1268.75	3.21	3	423.588	0.00061	67.1451
W6V2B8	Stress-70 protein OS=Echinococcus granulosus OX=6210 GN=EGR_05042 PE=3 SV=1	6.38889	3	3	3	3	1	720	78	8.07	6
	Confidence	PSM Ambiguity	Sequence	Modifications	# Protein Groups	# Proteins	# PSMs	Master Protein Accessions	# Missed Cleavages	Theo. MH+ [Da]	XCorr A Sequest HT	Charge A Sequest HT	m/z [Da] A Sequest HT	Deltam/z [Da] A Sequest HT	RT [min] A Sequest HT
	High	Unambiguous	DLVEAINHAEGIAHDTESK		1	1	1	W6V2B8	0	2048.99	3.11	3	683.668	0.00064	71.8697
	High	Unambiguous	DAGQIAGLNVLR		1	1	1	W6V2B8	0	1226.69	2.9	2	613.846	-9e-05	74.3844
	High	Unambiguous	ASDVGDVILVGGMSR	1xOxidation [M13]	1	1	1	W6V2B8	0	1491.75	1.45	2	746.377	-0.00045	62.0318
W6UIF3	Cofilin/actin-depolymerizing factor OS=Echinococcus granulosus OX=6210 GN=EGR_03925 PE=3 SV=1	20.4819	3	3	3	3	1	166	19.1	6.05	5.94
	Confidence	PSM Ambiguity	Sequence	Modifications	# Protein Groups	# Proteins	# PSMs	Master Protein Accessions	# Missed Cleavages	Theo. MH+ [Da]	XCorr A Sequest HT	Charge A Sequest HT	m/z [Da] A Sequest HT	Deltam/z [Da] A Sequest HT	RT [min] A Sequest HT
	High	Unambiguous	MLYASSVDALK		1	1	1	W6UIF3	0	1197.62	1.8	2	599.312	-0.0007	58.3927
	High	Unambiguous	SYLQLNEK		1	1	1	W6UIF3	0	994.52	1.68	2	497.764	5e-05	37.9714
	High	Unambiguous	IEDQKEIVIDQIGDR		1	1	1	W6UIF3	1	1770.92	2.47	3	590.979	0.00011	54.5705
U6JN29	Ubiquitin-conjugating enzyme E2 N OS=Echinococcus granulosus OX=6210 GN=EGR_05250 PE=3 SV=1	22.3602	3	3	3	3	1	161	18.3	7.34	5.94
	Confidence	PSM Ambiguity	Sequence	Modifications	# Protein Groups	# Proteins	# PSMs	Master Protein Accessions	# Missed Cleavages	Theo. MH+ [Da]	XCorr A Sequest HT	Charge A Sequest HT	m/z [Da] A Sequest HT	Deltam/z [Da] A Sequest HT	RT [min] A Sequest HT
	High	Unambiguous	IYHPNIDNLGR		1	1	1	U6JN29	0	1311.68	2.68	3	437.898	-1e-05	42.4193
	High	Unambiguous	SNLGDTSDFR		1	1	1	U6JN29	0	1111.5	1.64	2	556.256	0.00119	34.9057
	High	Unambiguous	LQLFLPEDYPMAAPK	1xOxidation [M11]	1	1	1	U6JN29	0	1748.89	1.62	2	874.953	0.0028	88.6761
W6UNY7	Serine protease HTRA2 OS=Echinococcus granulosus OX=6210 GN=EGR_02598 PE=4 SV=1	6.10526	2	2	2	2	1	475	51.2	6.67	5.93
	Confidence	PSM Ambiguity	Sequence	Modifications	# Protein Groups	# Proteins	# PSMs	Master Protein Accessions	# Missed Cleavages	Theo. MH+ [Da]	XCorr A Sequest HT	Charge A Sequest HT	m/z [Da] A Sequest HT	Deltam/z [Da] A Sequest HT	RT [min] A Sequest HT
	High	Unambiguous	TLTPELVAELISLGHLR		1	1	1	W6UNY7	0	1862.07	3.64	3	621.364	0.00054	113.253
	High	Unambiguous	VSTPSGQEFGAR		1	1	1	W6UNY7	0	1235.6	2.29	2	618.304	6e-05	32.2893
U6IZE6	Cupin 2 barrel domain containing protein OS=Echinococcus granulosus OX=6210 GN=EGR_02662 PE=4 SV=1	23.8095	2	2	2	2	1	105	11.7	6.06	5.75
	Confidence	PSM Ambiguity	Sequence	Modifications	# Protein Groups	# Proteins	# PSMs	Master Protein Accessions	# Missed Cleavages	Theo. MH+ [Da]	XCorr A Sequest HT	Charge A Sequest HT	m/z [Da] A Sequest HT	Deltam/z [Da] A Sequest HT	RT [min] A Sequest HT
	High	Unambiguous	KLEFFDATK		1	1	1	U6IZE6	1	1098.58	2.69	2	549.795	0.00016	46.5043
	High	Unambiguous	SGDALEIPKGEPHSAK		1	1	1	U6IZE6	1	1635.83	3.05	4	409.714	0.00036	22.7058
W6UI15	Actin-related protein 2/3 complex subunit 4 OS=Echinococcus granulosus OX=6210 GN=EGR_03973 PE=3 SV=1	12.5	2	2	1	1	1	176	20.4	7.34	5.69
	Confidence	PSM Ambiguity	Sequence	Modifications	# Protein Groups	# Proteins	# PSMs	Master Protein Accessions	# Missed Cleavages	Theo. MH+ [Da]	XCorr A Sequest HT	Charge A Sequest HT	m/z [Da] A Sequest HT	Deltam/z [Da] A Sequest HT	RT [min] A Sequest HT
	High	Unambiguous	ELLLNPVVISR		1	1	1	W6UI15	0	1252.76	3.32	2	626.884	-0.0006	81.3824
	High	Unambiguous	VLIEGSINSVR		2	2	1	W6UI15; M3WSL5	0	1186.68	2.37	2	593.843	0.00018	50.9915
W6U9V0	Proteasome endopeptidase complex OS=Echinococcus granulosus OX=6210 GN=EGR_07358 PE=4 SV=1	10.3203	2	2	2	2	1	281	31.1	7.39	5.69
	Confidence	PSM Ambiguity	Sequence	Modifications	# Protein Groups	# Proteins	# PSMs	Master Protein Accessions	# Missed Cleavages	Theo. MH+ [Da]	XCorr A Sequest HT	Charge A Sequest HT	m/z [Da] A Sequest HT	Deltam/z [Da] A Sequest HT	RT [min] A Sequest HT
	High	Unambiguous	LGPGLYYVDNDGTR		1	1	1	W6U9V0	0	1539.74	3.29	2	770.377	0.00129	64.417
	High	Unambiguous	GYGLSLGSLIVGYDK		1	1	1	W6U9V0	0	1541.82	2.4	2	771.415	0.00048	102.129
W6UPX7	Protein SET OS=Echinococcus granulosus OX=6210 GN=EGR_04729 PE=3 SV=1	10.3448	2	2	2	2	1	261	30.3	4.44	5.45
	Confidence	PSM Ambiguity	Sequence	Modifications	# Protein Groups	# Proteins	# PSMs	Master Protein Accessions	# Missed Cleavages	Theo. MH+ [Da]	XCorr A Sequest HT	Charge A Sequest HT	m/z [Da] A Sequest HT	Deltam/z [Da] A Sequest HT	RT [min] A Sequest HT
	High	Unambiguous	AVEVQEFDDITSGYK		1	1	1	W6UPX7	0	1700.8	3.3	2	850.904	-0.00064	75.4831
	High	Unambiguous	NAVGDVIGDYIK		1	1	1	W6UPX7	0	1263.66	2.14	2	632.332	-0.00088	81.3886
W6URB1	Neuropeptide OS=Echinococcus granulosus OX=6210 GN=EGR_02030 PE=4 SV=1	23.8095	2	2	2	2	1	105	12.3	8.15	5.39
	Confidence	PSM Ambiguity	Sequence	Modifications	# Protein Groups	# Proteins	# PSMs	Master Protein Accessions	# Missed Cleavages	Theo. MH+ [Da]	XCorr A Sequest HT	Charge A Sequest HT	m/z [Da] A Sequest HT	Deltam/z [Da] A Sequest HT	RT [min] A Sequest HT
	High	Unambiguous	SFDLDAYGTQGR		1	1	1	W6URB1	0	1329.61	2.9	2	665.308	0.00129	59.9985
	High	Unambiguous	SLGGGEVDGDIAR		1	1	1	W6URB1	0	1245.61	2.49	2	623.307	1e-05	39.0456
U6JFN5	26S proteasome non-ATPase regulatory subunit 7 OS=Echinococcus granulosus OX=6210 GN=EGR_04682 PE=4 SV=1	15.3614	3	3	3	3	1	332	37.3	5.73	5.3
	Confidence	PSM Ambiguity	Sequence	Modifications	# Protein Groups	# Proteins	# PSMs	Master Protein Accessions	# Missed Cleavages	Theo. MH+ [Da]	XCorr A Sequest HT	Charge A Sequest HT	m/z [Da] A Sequest HT	Deltam/z [Da] A Sequest HT	RT [min] A Sequest HT
	High	Unambiguous	VTVHPLVLLGVVDHFNR		1	1	1	U6JFN5	0	1915.09	2.95	4	479.528	-0.00049	85.3407
	High	Unambiguous	VVGVLLGALR		1	1	1	U6JFN5	0	996.656	2.35	2	498.832	3e-05	75.0201
	High	Unambiguous	TFDHLLSEIGAEEAEEVGVEHLLR		1	1	1	U6JFN5	0	2693.34	1.16	4	674.092	0.00134	108.499
W6U9E9	Alpha-galactosidase OS=Echinococcus granulosus OX=6210 GN=EGR_08025 PE=3 SV=1	6.59341	3	3	3	3	1	455	50.8	5.39	5.3
	Confidence	PSM Ambiguity	Sequence	Modifications	# Protein Groups	# Proteins	# PSMs	Master Protein Accessions	# Missed Cleavages	Theo. MH+ [Da]	XCorr A Sequest HT	Charge A Sequest HT	m/z [Da] A Sequest HT	Deltam/z [Da] A Sequest HT	RT [min] A Sequest HT
	High	Unambiguous	VSQDKLGKPADLLIPVVGIK		1	1	1	W6U9E9	1	2090.26	1.97	4	523.321	0.00088	76.1212
	High	Unambiguous	EILQAPLVIR		1	1	1	W6U9E9	0	1151.71	2.47	2	576.361	5e-05	73.8202
	High	Unambiguous	LGKPADLLIPVVGIK		1	1	1	W6U9E9	0	1532.98	2.83	3	511.664	0.00016	83.5401
U6JJE1	Enoyl-[acyl-carrier-protein] reductase, mitochondrial OS=Echinococcus granulosus OX=6210 GN=EGR_09361 PE=4 SV=1	7.73481	2	2	2	2	1	362	40.1	8.62	5.27
	Confidence	PSM Ambiguity	Sequence	Modifications	# Protein Groups	# Proteins	# PSMs	Master Protein Accessions	# Missed Cleavages	Theo. MH+ [Da]	XCorr A Sequest HT	Charge A Sequest HT	m/z [Da] A Sequest HT	Deltam/z [Da] A Sequest HT	RT [min] A Sequest HT
	High	Unambiguous	NVAIYDESDLFCLNPR	1xCarbamidomethyl [C12]	1	1	1	U6JJE1	0	1925.91	3.24	2	963.46	0.00317	96.8182
	High	Unambiguous	LDELSNWIIDGK		1	1	1	U6JJE1	0	1402.72	2.03	2	701.864	4e-05	92.7773
U6JKZ7	Large ribosomal subunit protein uL11 OS=Echinococcus granulosus OX=6210 GN=EGR_05898 PE=4 SV=1	28.5714	2	2	2	2	1	112	12.2	10.15	5.25
	Confidence	PSM Ambiguity	Sequence	Modifications	# Protein Groups	# Proteins	# PSMs	Master Protein Accessions	# Missed Cleavages	Theo. MH+ [Da]	XCorr A Sequest HT	Charge A Sequest HT	m/z [Da] A Sequest HT	Deltam/z [Da] A Sequest HT	RT [min] A Sequest HT
	High	Unambiguous	SIGCSIDGETPQAVIEK	1xCarbamidomethyl [C4]	1	1	1	U6JKZ7	0	1803.88	2.81	2	902.442	-0.00091	60.9544
	High	Unambiguous	HNGSITFLDVLEVAR		1	1	1	U6JKZ7	0	1670.89	2.44	3	557.633	-5e-05	95.2961
W6V630	Titin OS=Echinococcus granulosus OX=6210 GN=EGR_03390 PE=4 SV=1	15.3623	3	3	3	3	1	345	38.2	5.21	5.2
	Confidence	PSM Ambiguity	Sequence	Modifications	# Protein Groups	# Proteins	# PSMs	Master Protein Accessions	# Missed Cleavages	Theo. MH+ [Da]	XCorr A Sequest HT	Charge A Sequest HT	m/z [Da] A Sequest HT	Deltam/z [Da] A Sequest HT	RT [min] A Sequest HT
	High	Unambiguous	NTVGQSDFVETKPVSTK		1	1	1	W6V630	0	1836.93	2.22	3	612.983	0.00056	33.0371
	High	Unambiguous	AGTSKPSQPSNAIQLGIPLEFIR		1	1	1	W6V630	0	2424.32	2.98	3	808.777	-0.00235	91.2735
	High	Unambiguous	LQYGPPLSPVNVK		1	1	1	W6V630	0	1411.79	1.42	2	706.402	0.00127	65.3445
U6IX74	Cytochrome b-c1 complex subunit 8 OS=Echinococcus granulosus OX=6210 GN=EGR_08077 PE=4 SV=1	35.8974	2	2	2	2	1	78	9.4	10.58	5.17
	Confidence	PSM Ambiguity	Sequence	Modifications	# Protein Groups	# Proteins	# PSMs	Master Protein Accessions	# Missed Cleavages	Theo. MH+ [Da]	XCorr A Sequest HT	Charge A Sequest HT	m/z [Da] A Sequest HT	Deltam/z [Da] A Sequest HT	RT [min] A Sequest HT
	High	Unambiguous	GFFSQGFPNFVR		1	1	1	U6IX74	0	1402.69	1.77	2	701.848	-0.00056	96.0315
	High	Unambiguous	GVITYSISPYEVNAFK		1	1	1	U6IX74	0	1787.92	3.4	2	894.466	0.00165	88.1348
W6U4M3	Acidic leucine-rich nuclear phosphoprotein32-related protein OS=Echinococcus granulosus OX=6210 GN=EGR_09665 PE=4 SV=1	15.6997	4	4	4	4	1	293	31.5	3.98	5.17
	Confidence	PSM Ambiguity	Sequence	Modifications	# Protein Groups	# Proteins	# PSMs	Master Protein Accessions	# Missed Cleavages	Theo. MH+ [Da]	XCorr A Sequest HT	Charge A Sequest HT	m/z [Da] A Sequest HT	Deltam/z [Da] A Sequest HT	RT [min] A Sequest HT
	High	Unambiguous	FLDGLDQSGVEEVNEK		1	1	1	W6U4M3	0	1778.84	2.77	2	889.925	-0.00104	71.1281
	High	Unambiguous	EVFALLPHLK		1	1	1	W6U4M3	0	1166.69	1.57	2	583.85	-0.00051	74.8215
	High	Unambiguous	LVSVNLSGNK		1	1	1	W6U4M3	0	1030.59	2.4	2	515.798	0.00013	37.2097
	High	Unambiguous	FLDGLDQSGVEEVNEKVTGEVVNGPK		1	1	1	W6U4M3	1	2759.37	1.59	3	920.465	0.0025	87.9506
W6V0C9	Transgelin OS=Echinococcus granulosus OX=6210 GN=EGR_00866 PE=3 SV=1	12.5506	5	5	5	5	1	494	52.5	9.2	5.12
	Confidence	PSM Ambiguity	Sequence	Modifications	# Protein Groups	# Proteins	# PSMs	Master Protein Accessions	# Missed Cleavages	Theo. MH+ [Da]	XCorr A Sequest HT	Charge A Sequest HT	m/z [Da] A Sequest HT	Deltam/z [Da] A Sequest HT	RT [min] A Sequest HT
	High	Unambiguous	NMAQVLSCLLQLGTECQR	2xCarbamidomethyl [C8; C16]; 1xOxidation [M2]	1	1	1	W6V0C9	0	2137.02	3.37	3	713.012	0.00062	105.347
	High	Unambiguous	AGDMGMDVQVNR	2xOxidation [M4; M6]	1	1	1	W6V0C9	0	1324.56	1.34	2	662.784	-0.00022	14.3792
	High	Unambiguous	TSLFQTVDLFEMR	1xOxidation [M12]	1	1	1	W6V0C9	0	1602.78	1.21	2	801.895	-0.00053	103.093
	High	Unambiguous	ENVAAALK		1	1	1	W6V0C9	0	815.462	1.75	2	408.234	-0.00052	23.9719
	High	Unambiguous	EFTEDQLAASK		1	1	1	W6V0C9	0	1238.59	1.39	2	619.799	-8e-05	39.073
W6UVT6	Coatomer subunit epsilon OS=Echinococcus granulosus OX=6210 GN=EGR_02639 PE=4 SV=1	8.40198	3	3	3	3	1	607	67.9	6.19	5.07
	Confidence	PSM Ambiguity	Sequence	Modifications	# Protein Groups	# Proteins	# PSMs	Master Protein Accessions	# Missed Cleavages	Theo. MH+ [Da]	XCorr A Sequest HT	Charge A Sequest HT	m/z [Da] A Sequest HT	Deltam/z [Da] A Sequest HT	RT [min] A Sequest HT
	High	Unambiguous	NKPSTLLLNGQAIALVALGR		1	1	1	W6UVT6	0	2049.22	2.29	3	683.747	0.00256	94.3399
	High	Unambiguous	YNVVINEVSESHERPEYR		1	1	1	W6UVT6	0	2220.07	2.78	4	555.772	-5e-05	44.9791
	High	Unambiguous	ENFILENFQECLK	1xCarbamidomethyl [C11]	1	1	1	W6UVT6	0	1683.8	1.53	2	842.405	-0.00052	97.5471
W6UFG1	ADP-ribosylation factor OS=Echinococcus granulosus OX=6210 GN=EGR_05324 PE=3 SV=1	17.5824	2	4	0	1	1	182	20.7	8.41	4.98
	Confidence	PSM Ambiguity	Sequence	Modifications	# Protein Groups	# Proteins	# PSMs	Master Protein Accessions	# Missed Cleavages	Theo. MH+ [Da]	XCorr A Sequest HT	Charge A Sequest HT	m/z [Da] A Sequest HT	Deltam/z [Da] A Sequest HT	RT [min] A Sequest HT
	High	Unambiguous	LGEIVTTIPTIGFNVETVEYK		1	6	2	W6UFG1	0	2323.24	2.38	3	775.086	3e-05	111.386
	High	Unambiguous	ILMVGLDAAGK		2	8	1	W6UFG1; U6JEY5	0	1087.62	1.38	2	544.313	0.00041	65.1866
	High	Unambiguous	ILMVGLDAAGK	1xOxidation [M3]	2	8	1	W6UFG1; U6JEY5	0	1103.61	2.6	2	552.31	-0.00022	53.0937
W6UMY5	Myosin regulatory light chain A, smooth adductor muscle OS=Echinococcus granulosus OX=6210 GN=EGR_05647 PE=4 SV=1	29.4118	4	4	4	4	1	187	21.4	4.98	4.95
	Confidence	PSM Ambiguity	Sequence	Modifications	# Protein Groups	# Proteins	# PSMs	Master Protein Accessions	# Missed Cleavages	Theo. MH+ [Da]	XCorr A Sequest HT	Charge A Sequest HT	m/z [Da] A Sequest HT	Deltam/z [Da] A Sequest HT	RT [min] A Sequest HT
	High	Unambiguous	DGFIDIEDLKDMYASLGR	1xOxidation [M12]	1	1	1	W6UMY5	1	2073.98	2.46	3	691.998	-0.00042	103.967
	High	Unambiguous	EAPIQGGQVDYEK		1	1	1	W6UMY5	0	1433.69	2.5	2	717.349	-0.00023	34.6433
	High	Unambiguous	FIPEEYLKDLLEHMGDNFTQEEIR	1xOxidation [M14]	1	1	1	W6UMY5	1	2982.42	2.36	4	746.356	-0.00449	107.839
	High	Unambiguous	DLLEHMGDNFTQEEIR	1xOxidation [M6]	1	1	1	W6UMY5	0	1962.89	1.62	3	654.965	-0.00219	62.491
W6UKC0	Ras-related protein Rab-10 OS=Echinococcus granulosus OX=6210 GN=EGR_03430 PE=4 SV=1	10.5	2	2	1	1	1	200	22.4	8.65	4.9
	Confidence	PSM Ambiguity	Sequence	Modifications	# Protein Groups	# Proteins	# PSMs	Master Protein Accessions	# Missed Cleavages	Theo. MH+ [Da]	XCorr A Sequest HT	Charge A Sequest HT	m/z [Da] A Sequest HT	Deltam/z [Da] A Sequest HT	RT [min] A Sequest HT
	High	Unambiguous	LQLWDTAGQER		3	47	4	M3VY25; W6UPH1; W6UKC0	0	1316.66	2.42	2	658.832	-0.00128	58.0063
	High	Unambiguous	FQTITASYYR		1	1	1	W6UKC0	0	1249.62	2.48	2	625.314	-0.00032	52.9477
W6UQM0	Myosin-11 OS=Echinococcus granulosus OX=6210 GN=EGR_01108 PE=3 SV=1	1.64589	2	2	2	2	1	2005	229.2	5.5	4.84
	Confidence	PSM Ambiguity	Sequence	Modifications	# Protein Groups	# Proteins	# PSMs	Master Protein Accessions	# Missed Cleavages	Theo. MH+ [Da]	XCorr A Sequest HT	Charge A Sequest HT	m/z [Da] A Sequest HT	Deltam/z [Da] A Sequest HT	RT [min] A Sequest HT
	High	Unambiguous	LSHLDANNVATIAELK		1	1	1	W6UQM0	0	1708.92	2.57	3	570.313	0.00022	63.635
	High	Unambiguous	VERDEALEEANSALTAK		1	1	1	W6UQM0	1	1845.92	2.27	3	615.978	0.00047	51.2743
W6U588	Acetyl-CoA hydrolase OS=Echinococcus granulosus OX=6210 GN=EGR_08835 PE=4 SV=1	11.7381	3	3	3	3	1	443	47.9	7.24	4.81
	Confidence	PSM Ambiguity	Sequence	Modifications	# Protein Groups	# Proteins	# PSMs	Master Protein Accessions	# Missed Cleavages	Theo. MH+ [Da]	XCorr A Sequest HT	Charge A Sequest HT	m/z [Da] A Sequest HT	Deltam/z [Da] A Sequest HT	RT [min] A Sequest HT
	High	Unambiguous	IYSGFGGQVDFLR		1	1	1	W6U588	0	1458.74	2.77	2	729.873	0.00043	85.6363
	High	Unambiguous	SALEAAEIIVAQINPHVPLCK	1xCarbamidomethyl [C20]	1	1	1	W6U588	0	2273.23	2.04	3	758.416	6e-05	109.167
	High	Unambiguous	NLGVHTELFSDGLVDLFK		1	1	1	W6U588	0	2004.04	1.53	3	668.687	0.00057	109.62
U6JF50	Ras-related protein RABD2A OS=Echinococcus granulosus OX=6210 GN=EGR_05320 PE=4 SV=1	23.1156	4	4	2	4	1	199	21.9	5.44	4.72
	Confidence	PSM Ambiguity	Sequence	Modifications	# Protein Groups	# Proteins	# PSMs	Master Protein Accessions	# Missed Cleavages	Theo. MH+ [Da]	XCorr A Sequest HT	Charge A Sequest HT	m/z [Da] A Sequest HT	Deltam/z [Da] A Sequest HT	RT [min] A Sequest HT
	High	Unambiguous	LLLIGDSGVGK		1	15	2	U6JF50	0	1071.64	2.8	2	536.324	0.00022	65.326
	High	Unambiguous	TITSSYYR		1	4	1	U6JF50	0	990.489	1.92	2	495.749	0.00038	27.7289
	High	Unambiguous	SWLSEIDCYANASVNR	1xCarbamidomethyl [C8]	1	1	1	U6JF50	0	1884.85	1.76	3	628.957	0.00099	101.95
	High	Selected	LQIWDTAGQDR		1	1	1	U6JF50	0	1302.64	1.31	2	651.825	-0.00059	58.9748
W6UNQ7	Galectin domain-containing protein OS=Echinococcus granulosus OX=6210 GN=EGR_01786 PE=4 SV=1	2.0914	2	2	2	2	1	1291	139.1	8.62	4.72
	Confidence	PSM Ambiguity	Sequence	Modifications	# Protein Groups	# Proteins	# PSMs	Master Protein Accessions	# Missed Cleavages	Theo. MH+ [Da]	XCorr A Sequest HT	Charge A Sequest HT	m/z [Da] A Sequest HT	Deltam/z [Da] A Sequest HT	RT [min] A Sequest HT
	High	Unambiguous	DGENAALPLQFTLTNK		1	1	1	W6UNQ7	0	1731.89	2.89	2	866.449	-0.0005	92.619
	High	Unambiguous	VVIVGQSSDFR		1	1	1	W6UNQ7	0	1206.65	1.83	2	603.827	-0.00065	48.4368
W6V1X1	Protein transport protein Sec61 subunit alpha-like protein OS=Echinococcus granulosus OX=6210 GN=EGR_00201 PE=3 SV=1	2.58706	2	2	2	2	1	1005	111.3	7.96	4.7
	Confidence	PSM Ambiguity	Sequence	Modifications	# Protein Groups	# Proteins	# PSMs	Master Protein Accessions	# Missed Cleavages	Theo. MH+ [Da]	XCorr A Sequest HT	Charge A Sequest HT	m/z [Da] A Sequest HT	Deltam/z [Da] A Sequest HT	RT [min] A Sequest HT
	High	Unambiguous	SNNLMGATGEADDVAR	1xOxidation [M5]	1	1	1	W6V1X1	0	1636.72	1.91	2	818.86	-0.00473	33.5297
	High	Unambiguous	LGAGVSLVGR		1	1	1	W6V1X1	0	928.557	2.79	2	464.782	-0.00016	44.027
U6JEY5	ADP-ribosylation factor OS=Echinococcus granulosus OX=6210 GN=EGR_03438 PE=3 SV=1	23.3333	3	4	2	2	1	180	20.4	6.02	4.7
	Confidence	PSM Ambiguity	Sequence	Modifications	# Protein Groups	# Proteins	# PSMs	Master Protein Accessions	# Missed Cleavages	Theo. MH+ [Da]	XCorr A Sequest HT	Charge A Sequest HT	m/z [Da] A Sequest HT	Deltam/z [Da] A Sequest HT	RT [min] A Sequest HT
	High	Unambiguous	IGEAAEELQK		1	1	1	U6JEY5	0	1087.56	2.1	2	544.284	-0.00089	28.3939
	High	Unambiguous	ILMVGLDAAGK		2	8	1	W6UFG1; U6JEY5	0	1087.62	1.38	2	544.313	0.00041	65.1866
	High	Unambiguous	ILMVGLDAAGK	1xOxidation [M3]	2	8	1	W6UFG1; U6JEY5	0	1103.61	2.6	2	552.31	-0.00022	53.0937
	High	Unambiguous	LGEVVTTIPTIGFNVESVEYR		1	1	1	U6JEY5	0	2323.22	1.38	3	775.079	0.00122	108.257
W6ULX7	Kinesin light chain OS=Echinococcus granulosus OX=6210 GN=EGR_03069 PE=4 SV=1	4.60405	2	2	2	2	1	543	60.9	6.15	4.68
	Confidence	PSM Ambiguity	Sequence	Modifications	# Protein Groups	# Proteins	# PSMs	Master Protein Accessions	# Missed Cleavages	Theo. MH+ [Da]	XCorr A Sequest HT	Charge A Sequest HT	m/z [Da] A Sequest HT	Deltam/z [Da] A Sequest HT	RT [min] A Sequest HT
	High	Unambiguous	VVALEEEINNLK		1	1	1	W6ULX7	0	1370.75	1.84	2	685.881	0.00112	74.0338
	High	Unambiguous	AESLEFFIDKIER		1	1	1	W6ULX7	1	1596.83	2.83	3	532.947	0.00033	89.6246
W6UNG8	Murinoglobulin-2 OS=Echinococcus granulosus OX=6210 GN=EGR_01964 PE=4 SV=1	5.18053	3	3	3	3	1	637	72.4	7.5	4.66
	Confidence	PSM Ambiguity	Sequence	Modifications	# Protein Groups	# Proteins	# PSMs	Master Protein Accessions	# Missed Cleavages	Theo. MH+ [Da]	XCorr A Sequest HT	Charge A Sequest HT	m/z [Da] A Sequest HT	Deltam/z [Da] A Sequest HT	RT [min] A Sequest HT
	High	Unambiguous	YFVPIELKPGTR		1	1	1	W6UNG8	0	1419.8	2.78	3	473.94	0.00172	62.224
	High	Unambiguous	AVGEYWEEK		1	1	1	W6UNG8	0	1110.51	1.22	2	555.76	0.00078	42.042
	High	Unambiguous	YGIPIAGQVLYR		1	1	1	W6UNG8	0	1349.76	1.88	2	675.381	-0.00097	79.5462
W6U9T7	DUF4139 domain-containing protein OS=Echinococcus granulosus OX=6210 GN=EGR_09890 PE=4 SV=1	4.79042	2	2	2	2	1	668	74	7.96	4.65
	Confidence	PSM Ambiguity	Sequence	Modifications	# Protein Groups	# Proteins	# PSMs	Master Protein Accessions	# Missed Cleavages	Theo. MH+ [Da]	XCorr A Sequest HT	Charge A Sequest HT	m/z [Da] A Sequest HT	Deltam/z [Da] A Sequest HT	RT [min] A Sequest HT
	High	Unambiguous	TVPHLEETWAQSIADLQTELR		1	1	1	W6U9T7	0	2437.24	2.12	3	813.081	-0.00221	109.308
	High	Unambiguous	GNTPAGLAQVR		1	1	1	W6U9T7	0	1083.59	2.53	2	542.296	-0.00258	30.3609
W6UE16	KH domain-containing, RNA-binding, signal transduction-associated protein 3 OS=Echinococcus granulosus OX=6210 GN=EGR_05889 PE=4 SV=1	7.59494	2	2	2	2	1	395	42.3	9.01	4.59
	Confidence	PSM Ambiguity	Sequence	Modifications	# Protein Groups	# Proteins	# PSMs	Master Protein Accessions	# Missed Cleavages	Theo. MH+ [Da]	XCorr A Sequest HT	Charge A Sequest HT	m/z [Da] A Sequest HT	Deltam/z [Da] A Sequest HT	RT [min] A Sequest HT
	High	Unambiguous	EVQSLDENSFPTLK		1	1	1	W6UE16	0	1606.8	2.75	2	803.902	0.00082	69.0082
	High	Unambiguous	VTIPVEQYPSINFVGK		1	1	1	W6UE16	0	1790.97	1.84	2	895.988	-0.00038	88.5204
W6UPH1	Ras-related protein Rab-14 OS=Echinococcus granulosus OX=6210 GN=EGR_02477 PE=4 SV=1	11.1607	2	2	1	1	1	224	24.6	6.05	4.57
	Confidence	PSM Ambiguity	Sequence	Modifications	# Protein Groups	# Proteins	# PSMs	Master Protein Accessions	# Missed Cleavages	Theo. MH+ [Da]	XCorr A Sequest HT	Charge A Sequest HT	m/z [Da] A Sequest HT	Deltam/z [Da] A Sequest HT	RT [min] A Sequest HT
	High	Unambiguous	SGENVEAAFLETAR		1	1	1	W6UPH1	0	1493.72	2.15	2	747.362	-0.00286	71.6015
	High	Unambiguous	LQLWDTAGQER		3	47	4	M3VY25; W6UPH1; W6UKC0	0	1316.66	2.42	2	658.832	-0.00128	58.0063
W6UUM9	Alanine transaminase OS=Echinococcus granulosus OX=6210 GN=EGR_08047 PE=4 SV=1	5.32319	2	2	2	2	1	526	58.5	6.99	4.53
	Confidence	PSM Ambiguity	Sequence	Modifications	# Protein Groups	# Proteins	# PSMs	Master Protein Accessions	# Missed Cleavages	Theo. MH+ [Da]	XCorr A Sequest HT	Charge A Sequest HT	m/z [Da] A Sequest HT	Deltam/z [Da] A Sequest HT	RT [min] A Sequest HT
	High	Unambiguous	AVLLLLSSSQPGPDR		1	1	1	W6UUM9	0	1552.87	2.81	2	776.938	-0.00026	76.9601
	High	Unambiguous	GICFVPGSGFGQK	1xCarbamidomethyl [C3]	1	1	1	W6UUM9	0	1353.66	1.72	2	677.334	-0.0004	69.8523
U6IWA4	Proteinase inhibitor I25 cystatin OS=Echinococcus granulosus OX=6210 GN=EGR_01530 PE=4 SV=1	10.219	2	2	2	2	1	274	30.8	5.92	4.5
	Confidence	PSM Ambiguity	Sequence	Modifications	# Protein Groups	# Proteins	# PSMs	Master Protein Accessions	# Missed Cleavages	Theo. MH+ [Da]	XCorr A Sequest HT	Charge A Sequest HT	m/z [Da] A Sequest HT	Deltam/z [Da] A Sequest HT	RT [min] A Sequest HT
	High	Unambiguous	LITSCELPEGTILSPK	1xCarbamidomethyl [C5]	1	1	1	U6IWA4	0	1757.94	1.98	2	879.472	0.00097	77.4052
	High	Unambiguous	NLDEVNECHSFR	1xCarbamidomethyl [C8]	1	1	1	U6IWA4	0	1519.66	2.52	3	507.225	0.00029	32.7336
U6JFK1	Epididymal secretory protein E1 OS=Echinococcus granulosus OX=6210 GN=EGR_04634 PE=4 SV=1	22.2222	3	3	3	3	1	189	20.4	6.25	4.43
	Confidence	PSM Ambiguity	Sequence	Modifications	# Protein Groups	# Proteins	# PSMs	Master Protein Accessions	# Missed Cleavages	Theo. MH+ [Da]	XCorr A Sequest HT	Charge A Sequest HT	m/z [Da] A Sequest HT	Deltam/z [Da] A Sequest HT	RT [min] A Sequest HT
	High	Unambiguous	ESYPSIQLTIK		1	1	1	U6JFK1	0	1278.69	2.05	2	639.852	0.00129	69.8141
	High	Unambiguous	GEFIDGEITPCTTDPCVLVK	2xCarbamidomethyl [C11; C16]	1	1	1	U6JFK1	0	2251.06	1.95	3	751.025	-0.0001	86.4646
	High	Unambiguous	FISTDVVTAGR		1	1	1	U6JFK1	0	1165.62	2.39	2	583.314	-0.00013	51.0133
W6UDV3	Nucleoside diphosphate kinase OS=Echinococcus granulosus OX=6210 GN=EGR_05582 PE=3 SV=1	12.2951	3	4	2	2	1	244	26.9	8.15	4.43
	Confidence	PSM Ambiguity	Sequence	Modifications	# Protein Groups	# Proteins	# PSMs	Master Protein Accessions	# Missed Cleavages	Theo. MH+ [Da]	XCorr A Sequest HT	Charge A Sequest HT	m/z [Da] A Sequest HT	Deltam/z [Da] A Sequest HT	RT [min] A Sequest HT
	High	Unambiguous	TFIMVKPDGVQR	1xOxidation [M4]	1	1	1	W6UDV3	0	1406.75	2.53	3	469.587	-0.0002	38.0701
	High	Unambiguous	MILGETDPAK	1xOxidation [M1]	1	1	1	W6UDV3	0	1090.54	1.46	2	545.774	-0.00234	30.3038
	High	Unambiguous	GLVGEIIK		2	6	1	A0A337SIM6; W6UDV3	0	828.519	1.9	2	414.763	-0.0001	54.1564
	High	Unambiguous	MILGETDPAK		1	1	1	W6UDV3	0	1074.55	1.37	2	537.779	0	39.3157
W6UR94	Cytochrome c oxidase subunit 5B OS=Echinococcus granulosus OX=6210 GN=EGR_02000 PE=4 SV=1	9.375	2	2	2	2	1	224	26.1	7.12	4.43
	Confidence	PSM Ambiguity	Sequence	Modifications	# Protein Groups	# Proteins	# PSMs	Master Protein Accessions	# Missed Cleavages	Theo. MH+ [Da]	XCorr A Sequest HT	Charge A Sequest HT	m/z [Da] A Sequest HT	Deltam/z [Da] A Sequest HT	RT [min] A Sequest HT
	High	Unambiguous	LVTFDEYEAAR		1	1	1	W6UR94	0	1313.64	2.27	2	657.322	0.00021	60.4261
	High	Unambiguous	NFIATNDILR		1	1	1	W6UR94	0	1176.64	2.16	2	588.822	-0.0005	67.2274
W6UK03	Epidermal growth factor receptor substrate 15-like protein OS=Echinococcus granulosus OX=6210 GN=EGR_03693 PE=4 SV=1	2.95699	2	2	2	2	1	744	80.3	5.31	4.42
	Confidence	PSM Ambiguity	Sequence	Modifications	# Protein Groups	# Proteins	# PSMs	Master Protein Accessions	# Missed Cleavages	Theo. MH+ [Da]	XCorr A Sequest HT	Charge A Sequest HT	m/z [Da] A Sequest HT	Deltam/z [Da] A Sequest HT	RT [min] A Sequest HT
	High	Unambiguous	GQVTTQQISIR		1	1	1	W6UK03	0	1230.68	2.35	2	615.844	1e-05	35.0978
	High	Unambiguous	LQLTEVSEAAK		1	1	1	W6UK03	0	1188.65	2.08	2	594.827	0.00029	45.4246
U6JNM7	Cytochrome b c1 complex subunit 2 OS=Echinococcus granulosus OX=6210 GN=EGR_06903 PE=4 SV=1	7.67635	3	3	3	3	1	482	52.5	7.61	4.41
	Confidence	PSM Ambiguity	Sequence	Modifications	# Protein Groups	# Proteins	# PSMs	Master Protein Accessions	# Missed Cleavages	Theo. MH+ [Da]	XCorr A Sequest HT	Charge A Sequest HT	m/z [Da] A Sequest HT	Deltam/z [Da] A Sequest HT	RT [min] A Sequest HT
	High	Unambiguous	IVAIFNAGSR		1	1	1	U6JNM7	0	1047.59	2.54	2	524.3	-0.0005	53.761
	High	Unambiguous	SVEDICSAVDR	1xCarbamidomethyl [C6]	1	1	1	U6JNM7	0	1250.57	1.87	2	625.788	0.00038	46.3294
	High	Unambiguous	SCGLSTTNYTAVNLTR	1xCarbamidomethyl [C2]	1	1	1	U6JNM7	0	1757.85	1.6	2	879.425	-0.00317	59.7503
W6UZL9	GDP-L-fucose synthase OS=Echinococcus granulosus OX=6210 GN=EGR_01085 PE=3 SV=1	7.62195	2	2	2	2	1	328	36.2	6.28	4.41
	Confidence	PSM Ambiguity	Sequence	Modifications	# Protein Groups	# Proteins	# PSMs	Master Protein Accessions	# Missed Cleavages	Theo. MH+ [Da]	XCorr A Sequest HT	Charge A Sequest HT	m/z [Da] A Sequest HT	Deltam/z [Da] A Sequest HT	RT [min] A Sequest HT
	High	Unambiguous	VILVTGGSGLVGHGIR		1	1	1	W6UZL9	0	1534.91	4.41	3	512.307	0.00033	56.2032
	High	Unambiguous	LALENYNLK		1	1	1	W6UZL9	0	1077.59	1.43	2	539.301	0.0002	54.5562
U6IX51	Proteasome subunit alpha type-6 OS=Echinococcus granulosus OX=6210 GN=EGR_06724 PE=3 SV=1	6.88259	2	2	2	2	1	247	27.6	6.57	4.36
	Confidence	PSM Ambiguity	Sequence	Modifications	# Protein Groups	# Proteins	# PSMs	Master Protein Accessions	# Missed Cleavages	Theo. MH+ [Da]	XCorr A Sequest HT	Charge A Sequest HT	m/z [Da] A Sequest HT	Deltam/z [Da] A Sequest HT	RT [min] A Sequest HT
	High	Unambiguous	ALTLEEIDSR		1	1	1	U6IX51	0	1146.6	2.75	2	573.803	-0.00046	56.5241
	High	Unambiguous	LFSLTPR		1	1	1	U6IX51	0	833.488	1.61	2	417.247	-0.00021	54.0258
W6UT85	T-complex protein 1 subunit delta OS=Echinococcus granulosus OX=6210 GN=EGR_00428 PE=3 SV=1	2.80957	2	2	2	2	1	961	105.7	6.62	4.34
	Confidence	PSM Ambiguity	Sequence	Modifications	# Protein Groups	# Proteins	# PSMs	Master Protein Accessions	# Missed Cleavages	Theo. MH+ [Da]	XCorr A Sequest HT	Charge A Sequest HT	m/z [Da] A Sequest HT	Deltam/z [Da] A Sequest HT	RT [min] A Sequest HT
	High	Unambiguous	GLHPTVISEAFQLAASK		1	1	1	W6UT85	0	1768.96	2.44	3	590.326	0.00097	81.0018
	High	Unambiguous	IDDVINAVRF		1	1	1	W6UT85	1	1161.63	1.9	2	581.317	0.00044	80.4448
U6JAH9	Tubulin polymerization promoting protein family OS=Echinococcus granulosus OX=6210 GN=EGR_08879 PE=4 SV=1	11.7647	2	2	2	2	1	170	18.2	9.14	4.33
	Confidence	PSM Ambiguity	Sequence	Modifications	# Protein Groups	# Proteins	# PSMs	Master Protein Accessions	# Missed Cleavages	Theo. MH+ [Da]	XCorr A Sequest HT	Charge A Sequest HT	m/z [Da] A Sequest HT	Deltam/z [Da] A Sequest HT	RT [min] A Sequest HT
	High	Unambiguous	GFVEFLEGR		1	1	1	U6JAH9	0	1053.54	2.21	2	527.271	-0.0004	86.1649
	High	Unambiguous	SMVENATPQLR	1xOxidation [M2]	1	1	1	U6JAH9	0	1261.62	2.12	2	631.312	-0.00237	27.752
W6V110	Adenylyl cyclase-associated protein OS=Echinococcus granulosus OX=6210 GN=EGR_00542 PE=3 SV=1	4.40529	2	2	2	2	1	454	49.6	7.97	4.32
	Confidence	PSM Ambiguity	Sequence	Modifications	# Protein Groups	# Proteins	# PSMs	Master Protein Accessions	# Missed Cleavages	Theo. MH+ [Da]	XCorr A Sequest HT	Charge A Sequest HT	m/z [Da] A Sequest HT	Deltam/z [Da] A Sequest HT	RT [min] A Sequest HT
	High	Unambiguous	SVAPAIPTRPDQR		1	1	1	W6V110	0	1407.77	2.28	3	469.928	-3e-05	32.1351
	High	Unambiguous	EIVIEAK		1	1	1	W6V110	0	801.472	2.05	2	401.24	0.00035	28.1889
W6V9H7	Acylphosphatase-2 OS=Echinococcus granulosus OX=6210 GN=EGR_01770 PE=3 SV=1	20.2128	2	2	2	2	1	94	10.4	8.18	4.32
	Confidence	PSM Ambiguity	Sequence	Modifications	# Protein Groups	# Proteins	# PSMs	Master Protein Accessions	# Missed Cleavages	Theo. MH+ [Da]	XCorr A Sequest HT	Charge A Sequest HT	m/z [Da] A Sequest HT	Deltam/z [Da] A Sequest HT	RT [min] A Sequest HT
	High	Unambiguous	IGFEVFGR		1	1	1	W6V9H7	0	924.494	1.64	2	462.751	0.00024	73.6552
	High	Unambiguous	TIDNLTFDSFR		1	1	1	W6V9H7	0	1328.65	2.69	2	664.827	-0.00079	79.817
W6UGX8	Transmembrane protein 256 OS=Echinococcus granulosus OX=6210 GN=EGR_04819 PE=4 SV=1	12.1429	1	1	1	1	1	140	15	9.92	4.32
	Confidence	PSM Ambiguity	Sequence	Modifications	# Protein Groups	# Proteins	# PSMs	Master Protein Accessions	# Missed Cleavages	Theo. MH+ [Da]	XCorr A Sequest HT	Charge A Sequest HT	m/z [Da] A Sequest HT	Deltam/z [Da] A Sequest HT	RT [min] A Sequest HT
	High	Unambiguous	SGADIHILHSLALLGVR		1	1	1	W6UGX8	0	1772.02	4.32	4	443.76	-0.00025	83.9817
U6IY87	Complement component 1 Q subcomponent binding OS=Echinococcus granulosus OX=6210 GN=EGR_08809 PE=4 SV=1	8.26446	2	2	2	2	1	242	27.6	4.79	4.23
	Confidence	PSM Ambiguity	Sequence	Modifications	# Protein Groups	# Proteins	# PSMs	Master Protein Accessions	# Missed Cleavages	Theo. MH+ [Da]	XCorr A Sequest HT	Charge A Sequest HT	m/z [Da] A Sequest HT	Deltam/z [Da] A Sequest HT	RT [min] A Sequest HT
	High	Unambiguous	SFLEEFKDYCKE	1xCarbamidomethyl [C10]	1	1	1	U6IY87	2	1594.71	2.16	3	532.241	8e-05	71.1872
	High	Unambiguous	GVDYDFQR		1	1	1	U6IY87	0	999.453	2.07	2	500.228	-0.00185	39.9396
U6IUA6	Cysteine-rich secretory protein LCCL domain-containing OS=Echinococcus granulosus OX=6210 GN=EGR_07496 PE=4 SV=1	7.25191	2	2	2	2	1	262	28.6	5.16	4.21
	Confidence	PSM Ambiguity	Sequence	Modifications	# Protein Groups	# Proteins	# PSMs	Master Protein Accessions	# Missed Cleavages	Theo. MH+ [Da]	XCorr A Sequest HT	Charge A Sequest HT	m/z [Da] A Sequest HT	Deltam/z [Da] A Sequest HT	RT [min] A Sequest HT
	High	Unambiguous	ACSACPYGYSK	2xCarbamidomethyl [C2; C5]	1	1	1	U6IUA6	0	1263.51	2.21	2	632.259	-0.00106	22.5874
	High	Unambiguous	IAALVVEK		1	1	1	U6IUA6	0	842.535	2	2	421.771	0.00019	36.1755
W6UDK8	Transforming protein RhoA OS=Echinococcus granulosus OX=6210 GN=EGR_06100 PE=4 SV=1	17.9487	3	3	0	3	1	195	21.9	6.25	4.2
	Confidence	PSM Ambiguity	Sequence	Modifications	# Protein Groups	# Proteins	# PSMs	Master Protein Accessions	# Missed Cleavages	Theo. MH+ [Da]	XCorr A Sequest HT	Charge A Sequest HT	m/z [Da] A Sequest HT	Deltam/z [Da] A Sequest HT	RT [min] A Sequest HT
	High	Unambiguous	TCLLIVFSK	1xCarbamidomethyl [C2]	1	7	1	W6UDK8	0	1080.61	1.91	2	540.81	0.00039	81.1028
	High	Unambiguous	LVIVGDGACGK	1xCarbamidomethyl [C9]	1	5	1	W6UDK8	0	1088.58	2.3	2	544.792	-1e-05	37.5908
	High	Unambiguous	HFCPNVPIILVGNKK	1xCarbamidomethyl [C3]	1	4	1	W6UDK8	1	1735.97	1.55	4	434.748	0.00029	55.6866
W6ULR0	Ras-related protein Rab-7a OS=Echinococcus granulosus OX=6210 GN=EGR_06079 PE=4 SV=1	6.28571	2	2	1	2	1	350	39.9	8.48	4.18
	Confidence	PSM Ambiguity	Sequence	Modifications	# Protein Groups	# Proteins	# PSMs	Master Protein Accessions	# Missed Cleavages	Theo. MH+ [Da]	XCorr A Sequest HT	Charge A Sequest HT	m/z [Da] A Sequest HT	Deltam/z [Da] A Sequest HT	RT [min] A Sequest HT
	High	Selected	VIILGDSGVGK		1	5	1	W6ULR0	0	1057.63	2.42	2	529.316	-7e-05	53.6082
	High	Unambiguous	GNIPYFECSAK	1xCarbamidomethyl [C8]	1	1	1	W6ULR0	0	1285.59	1.77	2	643.3	0.00234	54.0381
W6V2J0	T-complex protein 1 subunit eta OS=Echinococcus granulosus OX=6210 GN=EGR_05007 PE=3 SV=1	1.86113	2	2	2	2	1	1397	154.1	6.65	4.18
	Confidence	PSM Ambiguity	Sequence	Modifications	# Protein Groups	# Proteins	# PSMs	Master Protein Accessions	# Missed Cleavages	Theo. MH+ [Da]	XCorr A Sequest HT	Charge A Sequest HT	m/z [Da] A Sequest HT	Deltam/z [Da] A Sequest HT	RT [min] A Sequest HT
	High	Unambiguous	VAGGALEDSLLVDGVAFKK		1	1	1	W6V2J0	1	1889.04	2.5	3	630.352	0.00088	79.9932
	High	Unambiguous	AFEIIPR		1	1	1	W6V2J0	0	845.488	1.67	2	423.249	0.00156	57.5895
W6US08	Tubulin beta chain OS=Echinococcus granulosus OX=6210 GN=EGR_03990 PE=3 SV=1	7.92952	3	3	1	1	1	454	50.8	4.89	4.17
	Confidence	PSM Ambiguity	Sequence	Modifications	# Protein Groups	# Proteins	# PSMs	Master Protein Accessions	# Missed Cleavages	Theo. MH+ [Da]	XCorr A Sequest HT	Charge A Sequest HT	m/z [Da] A Sequest HT	Deltam/z [Da] A Sequest HT	RT [min] A Sequest HT
	High	Unambiguous	LAVNMVPFPR	1xOxidation [M5]	3	16	1	W6V3X7; W6UJD0; W6US08	0	1159.63	1.83	2	580.318	-0.00044	62.3723
	High	Unambiguous	NSSYFVEWIPNNVK		2	15	1	W6V3X7; W6US08	0	1696.83	2.34	2	848.922	0.00152	89.8347
	High	Unambiguous	INVYYSEASGGK		1	1	1	W6US08	0	1287.62	1.43	2	644.313	-0.001	38.1279
W6U8W7	Mannose-6-phosphate isomerase OS=Echinococcus granulosus OX=6210 GN=EGR_07289 PE=3 SV=1	7.15935	2	2	2	2	1	433	47.9	6.25	4.16
	Confidence	PSM Ambiguity	Sequence	Modifications	# Protein Groups	# Proteins	# PSMs	Master Protein Accessions	# Missed Cleavages	Theo. MH+ [Da]	XCorr A Sequest HT	Charge A Sequest HT	m/z [Da] A Sequest HT	Deltam/z [Da] A Sequest HT	RT [min] A Sequest HT
[truncated: 386 more rows]
