# Supplementary material for: First comparative proteomic and in vitro behavioral study of Echinococcus granulosus metacestodes in Felis catus
Source: Front Vet Sci. 2025 Sep 2;12:1546420. doi: 10.3389/fvets.2025.1546420 (PMC12436101; doi:10.3389/fvets.2025.1546420)
Supplement: Supplementary file 2 [file Table_2.xlsx]

## Sheet: Proteins
Supplementary Table 2. Proteins analyzed in metacestode from Cat # 2.
Accession	Description	Coverage	# Peptides	# PSMs	# Protein Unique Peptides	# Unique Peptides	# Protein Groups	# AAs	MW [kDa]	calc. pI	Score A Sequest HT
W6UDZ9	Paramyosin OS=Echinococcus granulosus OX=6210 GN=EGR_05524 PE=4 SV=1	53.6996	51	81	51	51	1	892	101.6	5.31	256.52
	Confidence	PSM Ambiguity	Sequence	Modifications	# Protein Groups	# Proteins	# PSMs	Master Protein Accessions	# Missed Cleavages	Theo. MH+ [Da]	XCorr A Sequest HT	Charge A Sequest HT	m/z [Da] A Sequest HT	Deltam/z [Da] A Sequest HT
	High	Unambiguous	RVDEMTVEINTLNSANNALEGDNMR	2xOxidation [M5; M24]	1	1	2	W6UDZ9	1	2838.3	5.32	3	946.77	-0.00113
	High	Unambiguous	TIEELTTTISEMEVR	1xOxidation [M12]	1	1	2	W6UDZ9	0	1767.87	2.57	2	884.439	0.00153
	High	Unambiguous	TIEELTTTISEMEVR		1	1	1	W6UDZ9	0	1751.87	3.25	3	584.629	-0.00021
	High	Unambiguous	RLEGDIGVMQGDLDEAVNAR	1xOxidation [M9]	1	1	2	W6UDZ9	1	2174.05	6.1	3	725.355	-0.00014
	High	Unambiguous	RLEGDIGVMQGDLDEAVNAR		1	1	1	W6UDZ9	1	2158.06	5.11	3	720.024	0.00075
	High	Unambiguous	VNQEYEAQVVNFSK		1	1	2	W6UDZ9	0	1654.81	4.14	2	827.907	-0.00016
	High	Unambiguous	LAAENFELVR		1	1	1	W6UDZ9	0	1161.63	2.42	2	581.316	-0.00078
	High	Unambiguous	IALTSEVEEIR		1	1	1	W6UDZ9	0	1259.68	3.39	2	630.346	-7e-05
	High	Unambiguous	IALTSEVEEIRSQLELSDR		1	1	2	W6UDZ9	1	2188.15	5.17	3	730.054	0.00052
	High	Unambiguous	DLENANAAFETAEATLR		1	1	2	W6UDZ9	0	1835.88	3.38	2	918.442	6e-05
	High	Unambiguous	MILELQDLLDKTQIK		1	1	1	W6UDZ9	1	1801.01	3.87	3	601.01	0.00027
	High	Unambiguous	LNLQTQLSSLQMDYDNLQAR	1xOxidation [M12]	1	1	2	W6UDZ9	0	2367.16	3.35	3	789.725	0.00013
	High	Unambiguous	SQLEAERDNLASALHDAEEALKELEVK		1	1	2	W6UDZ9	2	3008.52	5.41	5	602.509	0.0001
	High	Unambiguous	LTIEIKDLQAENEALAAENGELTHR		1	1	2	W6UDZ9	1	2778.43	2.97	3	926.815	0.00127
	High	Unambiguous	VRELEDLLDLER		1	1	2	W6UDZ9	1	1499.81	4.2	2	750.406	-0.00034
	High	Unambiguous	DLENANAAFETAEATLRR		1	1	1	W6UDZ9	1	1991.98	3.29	3	664.663	-0.00107
	High	Unambiguous	YEEEAEAAGNLR		1	1	5	W6UDZ9	0	1351.61	3.57	2	676.311	0.00075
	High	Unambiguous	LADELRQEQENYK		1	1	1	W6UDZ9	1	1635.8	2.84	3	545.937	0.0001
	High	Unambiguous	RLTDLEALR		1	1	1	W6UDZ9	1	1086.63	3.83	2	543.817	3e-05
	High	Unambiguous	VQELQTALEDERR		1	1	1	W6UDZ9	1	1586.81	3.93	3	529.61	0.00047
	High	Unambiguous	LEEAEAFATR		1	1	1	W6UDZ9	0	1136.56	2.92	2	568.783	-0.0001
	High	Unambiguous	QAENLANELQR		1	1	1	W6UDZ9	0	1285.65	3.3	2	643.326	-0.00216
	High	Unambiguous	NAESELNDANGR		1	1	1	W6UDZ9	0	1289.57	3.81	2	645.288	-0.00186
	High	Unambiguous	GQVGDLTDR		1	1	1	W6UDZ9	0	960.475	2.17	2	480.74	-0.00044
	High	Unambiguous	LADELRQEQENYKR		1	1	2	W6UDZ9	2	1791.9	3.99	4	448.73	-5e-05
	High	Unambiguous	LKGQVGDLTDR		1	1	1	W6UDZ9	1	1201.65	2.47	2	601.328	-0.00252
	High	Unambiguous	KNAESELNDANGR		1	1	2	W6UDZ9	1	1417.67	3.91	3	473.226	-0.00098
	High	Unambiguous	EAAESNLQVSER		1	1	3	W6UDZ9	0	1332.64	3.77	2	666.823	-8e-05
	High	Unambiguous	AKQAENLANELQR		1	1	2	W6UDZ9	1	1484.78	3.49	3	495.599	-0.00011
	High	Unambiguous	ADRLNAEVLR		1	1	1	W6UDZ9	1	1156.64	3.25	2	578.826	0.00046
	High	Unambiguous	EKDEELENLR		1	1	1	W6UDZ9	1	1274.62	2.25	2	637.815	0.00047
	High	Unambiguous	TEEFEELKR		1	1	1	W6UDZ9	1	1180.58	2.82	2	590.795	-0.00063
	High	Unambiguous	ITELEDIAEHER		1	1	3	W6UDZ9	0	1454.71	3.92	3	485.576	0.00042
	High	Unambiguous	LTDLEALR		1	1	1	W6UDZ9	0	930.525	2.71	2	465.766	1e-05
	High	Unambiguous	SVLEGQLDDLKR		1	1	2	W6UDZ9	1	1372.74	3.4	2	686.875	-0.00011
	High	Unambiguous	RLEGDIGVMQGDLDEAVNARK	1xOxidation [M9]	1	1	1	W6UDZ9	2	2302.15	4.51	4	576.292	8e-05
	High	Unambiguous	QLEIEIR		1	1	1	W6UDZ9	0	900.515	2.36	2	450.761	-4e-05
	High	Unambiguous	VQELQTALEDER		1	1	1	W6UDZ9	0	1430.71	3.7	2	715.86	0.00039
	High	Unambiguous	LEGLDSQLTR		1	1	1	W6UDZ9	0	1131.6	2.72	2	566.304	-2e-05
	High	Unambiguous	ISELTMSVNTLTNDKR	1xOxidation [M6]	1	1	2	W6UDZ9	1	1837.93	3.65	3	613.315	-0.00016
	High	Unambiguous	ISELTMSVNTLTNDKR		1	1	2	W6UDZ9	1	1821.94	4.6	3	607.984	0.0003
	High	Unambiguous	ASAESKLEGLDSQLTR		1	1	2	W6UDZ9	1	1704.88	4.86	3	568.964	0.00032
	High	Unambiguous	VRELEAELDGEIR		1	1	1	W6UDZ9	1	1528.8	2.64	3	510.271	0.00044
	High	Unambiguous	LDELSGTSSQTQDAIR		1	1	1	W6UDZ9	0	1720.83	3.32	2	860.922	0.00066
	High	Unambiguous	SQLELSDR		1	1	1	W6UDZ9	0	947.479	2.32	2	474.243	0.00018
	High	Unambiguous	FNADMAALK	1xOxidation [M5]	1	1	1	W6UDZ9	0	996.482	1.56	2	498.744	-0.00011
	High	Unambiguous	FNADMAALK		1	1	1	W6UDZ9	0	980.487	1.66	2	490.747	-6e-05
	High	Unambiguous	TEEFEELK		1	1	1	W6UDZ9	0	1024.48	2.21	2	512.745	-0.00031
	High	Unambiguous	ALTDDLQR		1	1	1	W6UDZ9	0	931.484	2.23	2	466.246	0.00023
	High	Unambiguous	LNAEVLR		1	1	1	W6UDZ9	0	814.478	2.55	2	407.743	-0.00018
	High	Unambiguous	ELEAELDGEIRR		1	1	1	W6UDZ9	1	1429.73	2.51	3	477.248	0.00039
	High	Unambiguous	DNLASALHDAEEALK		1	1	1	W6UDZ9	0	1596.79	2.28	3	532.934	0.00031
	High	Unambiguous	YVASQNALNHLK		1	1	2	W6UDZ9	0	1357.72	2.57	3	453.246	0
	High	Unambiguous	DNLASALHDAEEALKELEVK		1	1	1	W6UDZ9	1	2195.12	3.08	3	732.377	-0.00078
	High	Unambiguous	SQLEAERDNLASALHDAEEALK		1	1	1	W6UDZ9	1	2410.18	2.77	4	603.301	-0.00018
U6JNP4	Ferritin OS=Echinococcus granulosus OX=6210 GN=EGR_09055 PE=3 SV=1	90.7514	20	55	20	20	1	173	19.7	5.07	185.72
	Confidence	PSM Ambiguity	Sequence	Modifications	# Protein Groups	# Proteins	# PSMs	Master Protein Accessions	# Missed Cleavages	Theo. MH+ [Da]	XCorr A Sequest HT	Charge A Sequest HT	m/z [Da] A Sequest HT	Deltam/z [Da] A Sequest HT
	High	Unambiguous	CGPGLGEYIFDK	1xCarbamidomethyl [C1]	1	1	1	U6JNP4	0	1355.63	2.98	2	678.318	-0.00059
	High	Unambiguous	CGPGLGEYIFDKETLQGGEK	1xCarbamidomethyl [C1]	1	1	2	U6JNP4	1	2198.04	3.66	2	1099.52	-0.00203
	High	Unambiguous	RCGPGLGEYIFDKETLQGGEK	1xCarbamidomethyl [C2]	1	1	3	U6JNP4	2	2354.14	5.38	3	785.384	-0.0022
	High	Unambiguous	RCGPGLGEYIFDK	1xCarbamidomethyl [C2]	1	1	1	U6JNP4	1	1511.73	3.72	3	504.582	-0.00017
	High	Unambiguous	DDVALPGFR		1	1	3	U6JNP4	0	989.505	2.96	2	495.257	0.00033
	High	Unambiguous	DDVALPGFREFFAK		1	1	3	U6JNP4	1	1611.82	3.19	3	537.944	8e-05
	High	Unambiguous	NNDSQFCDFLEGEFLGEQVSDIKK	1xCarbamidomethyl [C7]	1	1	10	U6JNP4	1	2819.28	6.2	4	705.577	0.00043
	High	Unambiguous	GVANKNNDSQFCDFLEGEFLGEQVSDIKK	1xCarbamidomethyl [C12]	1	1	2	U6JNP4	2	3288.55	3.69	4	822.893	0.00061
	High	Unambiguous	IVYQDIAKPQTTEWASGLEAMEMALKIEHEVNESLLALR	2xOxidation [M21; M23]	1	1	2	U6JNP4	1	4459.25	8.19	5	892.658	0.00185
	High	Unambiguous	QINMELYASYLYLAMSQHFDRDDVALPGFR	2xOxidation [M4; M15]	1	1	1	U6JNP4	1	3595.7	3.64	4	899.684	0.00346
	High	Unambiguous	NNDSQFCDFLEGEFLGEQVSDIK	1xCarbamidomethyl [C7]	1	1	2	U6JNP4	0	2691.19	5.63	3	897.735	0.00089
	High	Unambiguous	GVANKNNDSQFCDFLEGEFLGEQVSDIK	1xCarbamidomethyl [C12]	1	1	1	U6JNP4	1	3160.45	1.96	3	1054.15	-0.00539
	High	Unambiguous	IVYQDIAKPQTTEWASGLEAMEMALK	2xOxidation [M21; M23]	1	1	2	U6JNP4	0	2955.45	3.51	3	985.822	0.00105
	High	Unambiguous	IVYQDIAKPQTTEWASGLEAMEMALK	1xOxidation [M21]	1	1	1	U6JNP4	0	2939.45	2.94	3	980.49	0.00102
	High	Unambiguous	IVYQDIAKPQTTEWASGLEAMEMALK		1	1	2	U6JNP4	0	2923.46	4.02	3	975.158	0.0005
	High	Unambiguous	LAGYVTNLK		1	1	1	U6JNP4	0	978.562	2.49	2	489.785	0.00059
	High	Unambiguous	QNFHEECEAGINR	1xCarbamidomethyl [C7]	1	1	2	U6JNP4	0	1603.69	4.38	2	802.347	-0.00297
	High	Unambiguous	KLAGYVTNLKR		1	1	1	U6JNP4	2	1262.76	4.4	3	421.589	-0.00172
	High	Unambiguous	KLAGYVTNLK		1	1	1	U6JNP4	1	1106.66	2.62	2	553.832	4e-05
	High	Unambiguous	LAGYVTNLKR		1	1	1	U6JNP4	1	1134.66	3.21	2	567.835	-0.0001
	High	Unambiguous	IEHEVNESLLALR		1	1	12	U6JNP4	0	1522.82	4.09	3	508.279	0.00023
	High	Unambiguous	ASEEEREHAIK		1	1	1	U6JNP4	1	1298.63	3.14	2	649.819	-0.00124
W6V2K4	Basement membrane-specific heparan sulfate proteoglycan core protein OS=Echinococcus granulosus OX=6210 GN=EGR_05022 PE=4 SV=1	9.88157	59	65	59	59	1	7853	864.9	5.15	162.52
	Confidence	PSM Ambiguity	Sequence	Modifications	# Protein Groups	# Proteins	# PSMs	Master Protein Accessions	# Missed Cleavages	Theo. MH+ [Da]	XCorr A Sequest HT	Charge A Sequest HT	m/z [Da] A Sequest HT	Deltam/z [Da] A Sequest HT
	High	Unambiguous	IGGLSFEIAR		1	1	1	W6V2K4	0	1062.59	2.84	2	531.801	0.00034
	High	Unambiguous	VDVDLEALAGSNK		1	1	1	W6V2K4	0	1330.68	3.59	2	665.845	-0.00099
	High	Unambiguous	FQCNAFDTFEGR	1xCarbamidomethyl [C3]	1	1	1	W6V2K4	0	1491.63	2.01	2	746.32	0.00067
	High	Unambiguous	ALSIVELTPDEK		1	1	1	W6V2K4	0	1314.72	2.33	2	657.862	0.00037
	High	Unambiguous	AELIDEFTNEKADIPEGGDVR		1	1	1	W6V2K4	1	2318.11	5.02	3	773.376	-0.00012
	High	Unambiguous	YEWLANDGSIVGR		1	1	1	W6V2K4	0	1479.72	3.04	2	740.365	-0.00023
	High	Unambiguous	LHLEGLLSTIGK		1	1	1	W6V2K4	0	1280.76	2.14	2	640.882	0.00018
	High	Unambiguous	LPLSGSIADFAK		1	1	1	W6V2K4	0	1218.67	2.18	2	609.84	8e-05
	High	Unambiguous	RPEIPGDVPIPAEIYR		1	1	1	W6V2K4	0	1821.99	3.65	3	608.001	0.00136
	High	Unambiguous	SAYFPISIGGK		1	1	1	W6V2K4	0	1139.61	2.33	2	570.309	0.00019
	High	Unambiguous	IDILETVDAEDEKPGVTVK		1	1	1	W6V2K4	0	2071.08	2.82	3	691.033	0.00085
	High	Unambiguous	IITDPEISIR		1	1	1	W6V2K4	0	1156.66	2.62	2	578.832	-0.00021
	High	Unambiguous	FTVERPFLSGDDTVEK		1	1	1	W6V2K4	0	1839.91	2.82	3	613.976	0.00033
	High	Unambiguous	SFECYAYDPTTGSR	1xCarbamidomethyl [C4]	1	1	1	W6V2K4	0	1653.68	2.64	2	827.347	0.00056
	High	Unambiguous	ANKLPLSGSIADFAK		1	1	1	W6V2K4	1	1531.85	3.81	3	511.287	-0.00012
	High	Unambiguous	AELIDEFTNEK		1	1	1	W6V2K4	0	1308.63	2.69	2	654.82	0.00035
	High	Unambiguous	TYYSPFFTSGEAFDSTTPDGR		1	1	1	W6V2K4	0	2346.02	1.98	2	1173.52	0.00495
	High	Unambiguous	FASPYIYPVLTQDGGGPIK		1	1	1	W6V2K4	0	2023.05	2.6	3	675.023	0.00045
	High	Unambiguous	DASGNAVDSSFFANAVNIESHGSLR		1	1	1	W6V2K4	0	2565.2	4.36	3	855.738	0.00092
	High	Unambiguous	SVDTGEIIPPSLLFGK		1	1	4	W6V2K4	0	1672.92	2.26	2	836.961	-0.00057
	High	Unambiguous	GAPIPLVGVISSSAVAEGSALHLTGARDPVNPVFGR		1	1	1	W6V2K4	1	3511.9	3.89	4	878.73	-0.00079
	High	Unambiguous	FLIDGLDEYGNLAISR		1	1	1	W6V2K4	0	1795.92	1.63	3	599.312	-9e-05
	High	Unambiguous	GAPIPLVGVISSSAVAEGSALHLTGAR		1	1	1	W6V2K4	0	2530.4	3.72	3	844.138	-0.00026
	High	Unambiguous	GPVDVLNFASVK		1	1	1	W6V2K4	0	1245.68	3.7	2	623.346	0.00049
	High	Unambiguous	AYIHGLTEPGVLSGSELDTVGATCVAR	1xCarbamidomethyl [C24]	1	1	1	W6V2K4	0	2773.38	4.62	3	925.133	0.00033
	High	Unambiguous	AVDGELQLFGLK		1	1	1	W6V2K4	0	1289.71	2.44	2	645.359	0.00026
	High	Unambiguous	LPDLRPLVLGLSK		1	1	2	W6V2K4	0	1420.89	3.42	3	474.301	-0.00015
	High	Unambiguous	ADGSPAPLNLIANSAEIDSK		1	1	1	W6V2K4	0	1983	4.21	2	992.005	-0.00058
	High	Unambiguous	NVGADATLTCVAHDTK	1xCarbamidomethyl [C10]	1	1	1	W6V2K4	0	1672.8	2.75	3	558.27	5e-05
	High	Unambiguous	TALYALENSK		1	1	1	W6V2K4	0	1109.58	2.72	2	555.296	0.00028
	High	Unambiguous	DPSGSLEIGEVKEPEREK		1	1	2	W6V2K4	2	1999	2.86	4	500.505	9e-05
	High	Unambiguous	LADSVQFDGSR		1	1	1	W6V2K4	0	1194.57	2.85	2	597.791	-3e-05
	High	Unambiguous	VTSTYTNTESR		1	1	1	W6V2K4	0	1258.59	2.93	2	629.799	0.00025
	High	Unambiguous	ADKSPASLGALAR		1	1	1	W6V2K4	1	1256.7	3.77	3	419.57	-0.00042
	High	Unambiguous	LINTETGEDEADKVR		1	1	1	W6V2K4	1	1689.83	3.92	3	563.948	-3e-05
	High	Unambiguous	GQLLESHSGTYTCTR	1xCarbamidomethyl [C13]	1	1	2	W6V2K4	0	1709.79	2.76	3	570.602	0.00021
	High	Unambiguous	SVTRPHFILR		1	1	1	W6V2K4	0	1225.72	2.92	3	409.244	-0.00012
	High	Unambiguous	DPVNPVFGR		1	1	1	W6V2K4	0	1000.52	2.77	2	500.764	-0.00031
	High	Unambiguous	VYGECIADVPR	1xCarbamidomethyl [C5]	1	1	1	W6V2K4	0	1278.61	2.53	2	639.817	0.00597
	High	Unambiguous	DTNEILTEDVR		1	1	1	W6V2K4	0	1304.63	2.95	2	652.819	-0.00079
	High	Unambiguous	LGESTFSGLTK		1	1	1	W6V2K4	0	1139.59	2.99	2	570.302	0.00104
	High	Unambiguous	LIDPDTGEELPK		1	1	1	W6V2K4	0	1326.68	2.53	2	663.843	7e-05
	High	Unambiguous	LIDPDTGEELPKDASTK		1	1	1	W6V2K4	1	1828.92	2.93	3	610.31	-0.00037
	High	Unambiguous	LSEAGTPVPQLSWYYR		1	1	1	W6V2K4	0	1866.94	2.51	2	933.979	0.00582
	High	Unambiguous	VQVFDENSR		1	1	1	W6V2K4	0	1093.53	2.36	2	547.267	-0.00036
	High	Unambiguous	YYSEYFEIGGTCKPSPEK	1xCarbamidomethyl [C12]	1	1	1	W6V2K4	0	2154.97	2.19	3	718.994	-0.00014
	High	Unambiguous	LIATIESPK		1	1	1	W6V2K4	0	971.577	1.81	2	486.295	0.00245
	High	Unambiguous	YFSPLFR		1	1	1	W6V2K4	0	929.488	2.25	2	465.248	3e-05
	High	Unambiguous	IEGYQGDALSDKANDLFLK		1	1	1	W6V2K4	1	2097.05	2.24	3	699.688	0.00015
	High	Unambiguous	YLDNDPAMTSNVAIGIK	1xOxidation [M8]	1	1	1	W6V2K4	0	1837.9	1.54	2	919.456	0.00191
	High	Unambiguous	ELLPFKPR		1	1	1	W6V2K4	0	999.599	1.52	2	500.301	-0.00175
	High	Unambiguous	VATTVEGVNIK		1	1	1	W6V2K4	0	1130.64	2.22	2	565.825	0.00029
	High	Unambiguous	FASQSIPVK		1	1	1	W6V2K4	0	976.546	1.57	2	488.777	0.00036
	High	Unambiguous	NLPIEVGTR		1	1	1	W6V2K4	0	998.563	2.27	2	499.785	-0.00031
	High	Unambiguous	LSVIQPSAMADGVR		1	1	1	W6V2K4	0	1443.76	1.79	2	722.385	0.00034
	High	Unambiguous	AEGDTLTLTK		1	1	1	W6V2K4	0	1048.55	1.24	2	524.78	-8e-05
	High	Unambiguous	NTIDFTGLR		1	1	1	W6V2K4	0	1036.54	1.91	2	518.775	0.00029
	High	Unambiguous	DALQEVNLVGLLER		1	1	1	W6V2K4	0	1568.86	1.88	3	523.627	0.00038
	High	Unambiguous	DFLVGPLCDPVEDEVVR	1xCarbamidomethyl [C8]	1	1	1	W6V2K4	0	1958.95	1.63	2	979.982	0.00226
W6UEU2	Spectrin alpha chain OS=Echinococcus granulosus OX=6210 GN=EGR_05261 PE=4 SV=1	16.6255	32	33	29	32	1	2430	281.8	5.25	81.52
	Confidence	PSM Ambiguity	Sequence	Modifications	# Protein Groups	# Proteins	# PSMs	Master Protein Accessions	# Missed Cleavages	Theo. MH+ [Da]	XCorr A Sequest HT	Charge A Sequest HT	m/z [Da] A Sequest HT	Deltam/z [Da] A Sequest HT
	High	Unambiguous	NTLTTAWQDLK		1	1	1	W6UEU2	0	1290.67	2.5	2	645.838	0.00014
	High	Unambiguous	ESSLVGTSGDDVDKVDALIK		1	1	1	W6UEU2	1	2048.04	3.86	3	683.351	0.00013
	High	Unambiguous	LQTYSSEDYKDLTNLQSK		1	1	1	W6UEU2	1	2133.03	3.39	3	711.683	0.00035
	High	Unambiguous	LLDSLDLQK		1	1	1	W6UEU2	0	1044.59	2.1	2	522.801	0.00018
	High	Unambiguous	SIPLAIEDCGR	1xCarbamidomethyl [C9]	1	1	1	W6UEU2	0	1230.61	2.41	2	615.811	-0.00026
	High	Unambiguous	DLTLWIADTK		1	1	1	W6UEU2	0	1175.63	1.77	2	588.319	-6e-05
	High	Unambiguous	IAGLNSVWEDLR		1	1	1	W6UEU2	0	1372.72	3.34	2	686.865	0.00075
	High	Unambiguous	LGDVQTLQAFLR		1	1	1	W6UEU2	0	1360.76	3.51	2	680.882	-0.00048
	High	Unambiguous	AGTFDNFDAFGHELVENK		1	1	1	W6UEU2	0	2010.92	3.07	3	670.98	0.00176
	High	Unambiguous	DLSSVQTLLTK		1	7	1	W6UEU2	0	1204.68	1.94	2	602.843	-0.00016
	High	Unambiguous	ADELLKEEFPEEALVIEK		1	1	1	W6UEU2	1	2102.09	3.67	3	701.369	0.00078
	High	Unambiguous	EAFVTSEEFGQDLEHVEALQK		1	1	1	W6UEU2	0	2406.15	2.61	3	802.723	0.00255
	High	Unambiguous	DLIGVQNLIK		1	7	2	W6UEU2	0	1112.67	2.8	2	556.838	0.00019
	High	Unambiguous	LQAILGAGQR		1	1	1	W6UEU2	0	1026.61	2.86	2	513.806	-0.00064
	High	Unambiguous	HQAVLAEIAGHEPR		1	1	1	W6UEU2	0	1527.8	3.56	3	509.939	-0.00032
	High	Unambiguous	NLDDINAVQR		1	1	1	W6UEU2	0	1157.59	2.83	2	579.299	-9e-05
	High	Unambiguous	HYASPEIEK		1	1	1	W6UEU2	0	1073.53	2.59	2	537.266	-0.00044
	High	Unambiguous	DVAGAEAQVER		1	1	1	W6UEU2	0	1144.56	3.14	2	572.783	0.0001
	High	Unambiguous	DLVALGDR		1	1	1	W6UEU2	0	858.468	2.32	2	429.738	0.00015
	High	Unambiguous	LQGSVQAYQLVR		1	1	1	W6UEU2	0	1361.75	2.85	2	681.379	-0.00158
	High	Unambiguous	LTTDDVGKDLTSVQR		1	1	2	W6UEU2	1	1647.85	4.05	3	549.956	-0.00021
	High	Unambiguous	IQDVYQTGENMAQQGHFASEEIR	1xOxidation [M11]	1	1	1	W6UEU2	0	2667.21	2.85	3	889.74	-0.00165
	High	Unambiguous	RLEEQYNNLLK		1	1	1	W6UEU2	1	1419.76	2.86	3	473.925	0.00073
	High	Unambiguous	NLEAFADKLIAGNHYASPEVAERR		1	1	1	W6UEU2	2	2671.36	2.98	5	535.077	-0.00011
	High	Unambiguous	ILVSSEDYGRDLISVR		1	1	1	W6UEU2	1	1821.97	2.11	3	607.997	0.00242
	High	Unambiguous	DLIGVQNLLKK		1	7	2	W6UEU2	1	1240.76	2.01	3	414.259	-9e-05
	High	Unambiguous	DSLLELWEAR		1	1	1	W6UEU2	0	1231.63	2.14	2	616.319	-0.00011
	High	Unambiguous	DADELENWIQEK		1	1	1	W6UEU2	0	1489.68	1.59	2	745.343	-0.00064
	High	Unambiguous	ASLKPAETDFQR		1	1	1	W6UEU2	0	1362.7	1.75	3	454.905	-0.00056
	High	Unambiguous	KHQAVLAEIAGHEPR		1	1	1	W6UEU2	1	1655.9	2.12	4	414.729	-0.00089
	High	Unambiguous	ELGRDEDSTEALLK		1	1	1	W6UEU2	1	1575.79	2.42	3	525.934	0.00091
	High	Unambiguous	EPVAASNNVGR		1	1	1	W6UEU2	0	1113.56	1.54	2	557.291	0.00472
W6UQF7	Spectrin beta chain OS=Echinococcus granulosus OX=6210 GN=EGR_01525 PE=4 SV=1	13.2506	29	32	29	29	1	2981	341.2	5.77	74.85
	Confidence	PSM Ambiguity	Sequence	Modifications	# Protein Groups	# Proteins	# PSMs	Master Protein Accessions	# Missed Cleavages	Theo. MH+ [Da]	XCorr A Sequest HT	Charge A Sequest HT	m/z [Da] A Sequest HT	Deltam/z [Da] A Sequest HT
	High	Unambiguous	NLNTFQAAMPANDEKISQVIAVGR	1xOxidation [M9]	1	1	1	W6UQF7	1	2603.32	3.29	3	868.45	0.00375
	High	Unambiguous	LDGIEDNWIALHK		1	1	1	W6UQF7	0	1523.79	2.28	3	508.6	0
	High	Unambiguous	EGPVSLAGAVAAPATNYEK		1	1	1	W6UQF7	0	1844.94	2.58	2	922.975	0.00239
	High	Unambiguous	IDHLDEQADVLDAAKPEASEVIR		1	1	1	W6UQF7	0	2534.27	3.68	4	634.324	0.00056
	High	Unambiguous	LWDQLADSTVDR		1	1	1	W6UQF7	0	1418.69	2.2	2	709.847	-0.00248
	High	Unambiguous	AQVTVASEDVPNTLPEAEK		1	1	1	W6UQF7	0	1998	3.57	2	999.504	-0.00109
	High	Unambiguous	MYAGLHDLCLER	1xCarbamidomethyl [C9]	1	1	1	W6UQF7	0	1477.69	1.91	3	493.235	-0.00065
	High	Unambiguous	FLCDCQDVLDR	2xCarbamidomethyl [C3; C5]	1	1	1	W6UQF7	0	1440.62	2.88	2	720.816	-0.00027
	High	Unambiguous	DVEAQSFFR		1	1	1	W6UQF7	0	1098.52	2.67	2	549.764	0.0001
	High	Unambiguous	KVVENQTDPQYLFLSER		1	1	1	W6UQF7	1	2066.06	3.94	3	689.357	-5e-05
	High	Unambiguous	FLQDLDHFQVWLR		1	1	1	W6UQF7	0	1716.89	2.62	3	572.966	-0.00104
	High	Unambiguous	GDLEVLLFTLQSK		1	1	1	W6UQF7	0	1462.82	2.39	2	731.913	0.00131
	High	Unambiguous	DVAPTPESVEEALR		1	1	2	W6UQF7	0	1512.75	3.06	2	756.881	-4e-05
	High	Unambiguous	ISQVIAVGR		1	1	1	W6UQF7	0	942.573	3.08	2	471.79	0.00022
	High	Unambiguous	AAYDELCR	1xCarbamidomethyl [C7]	1	1	1	W6UQF7	0	997.441	1.98	2	499.224	-0.00041
	High	Unambiguous	ALEEECGIR	1xCarbamidomethyl [C6]	1	1	1	W6UQF7	0	1076.5	2.26	2	538.756	-0.00013
	High	Unambiguous	SCLNLSLR	1xCarbamidomethyl [C2]	1	1	1	W6UQF7	0	962.509	1.94	2	481.758	-0.00037
	High	Unambiguous	KAQVTVASEDVPNTLPEAEK		1	1	1	W6UQF7	1	2126.1	4.32	3	709.371	-0.0001
	High	Unambiguous	MASSLLINQQLQR	1xOxidation [M1]	1	1	1	W6UQF7	0	1517.81	2.94	2	759.409	-0.00029
	High	Unambiguous	MASSLLINQQLQR		1	1	1	W6UQF7	0	1501.82	2.32	2	751.411	-0.00057
	High	Unambiguous	ELALRDELIR		1	1	1	W6UQF7	1	1227.71	3.33	3	409.907	-9e-05
	High	Unambiguous	SQLMSSPDLGHDLSSVER	1xOxidation [M4]	1	1	1	W6UQF7	0	1973.92	4.09	3	658.646	-0.0002
	High	Unambiguous	TIELLNDRVFANSLTDVQHQLAGFNTYR		1	1	1	W6UQF7	1	3235.65	2.63	4	809.668	0.00015
	High	Unambiguous	MSTTESLIK	1xOxidation [M1]	1	1	1	W6UQF7	0	1025.52	1.52	2	513.263	0.00044
	High	Unambiguous	LLQDHEQFKPEIDGYEDDFMR	1xOxidation [M20]	1	1	1	W6UQF7	0	2641.19	2.6	4	661.052	-0.00039
	High	Unambiguous	AGAIPEDVGR		1	1	1	W6UQF7	0	984.511	1.89	2	492.759	0.00014
	High	Unambiguous	INQELMDNLEK		1	1	1	W6UQF7	0	1346.66	1.7	2	673.833	-0.00165
	High	Unambiguous	VFIDCNFPEIVEGYRPAEPEVVQK	1xCarbamidomethyl [C5]	1	1	1	W6UQF7	0	2835.4	2.01	3	945.807	0.00106
	High	Unambiguous	MSTTESLIK		1	1	1	W6UQF7	0	1009.52	1.03	2	505.266	0.00064
	High	Unambiguous	LLDALSMYK	1xOxidation [M7]	1	1	1	W6UQF7	0	1069.56	1.25	2	535.282	-0.00107
	High	Unambiguous	SPDLGDSLDETLALLKK		1	1	1	W6UQF7	1	1814.97	1.78	3	605.662	-0.001
W6USW1	Annexin OS=Echinococcus granulosus OX=6210 GN=EGR_00675 PE=3 SV=1	41.3876	17	24	17	17	1	418	46.5	5.14	63.45
	Confidence	PSM Ambiguity	Sequence	Modifications	# Protein Groups	# Proteins	# PSMs	Master Protein Accessions	# Missed Cleavages	Theo. MH+ [Da]	XCorr A Sequest HT	Charge A Sequest HT	m/z [Da] A Sequest HT	Deltam/z [Da] A Sequest HT
	High	Unambiguous	AANENSLEKDVVGDTSGYFK		1	1	1	W6USW1	1	2144.01	4.16	3	715.343	0.00034
	High	Unambiguous	DLVDDIKDDTSGDYEK		1	1	2	W6USW1	1	1827.81	3.08	3	609.942	-0.00046
	High	Unambiguous	ILVALLAAQR		1	1	3	W6USW1	0	1067.69	2.8	2	534.351	0.00024
	High	Unambiguous	VTNCGLPCNPTLRPYPNFNANSDVELLKK	2xCarbamidomethyl [C4; C8]	1	1	1	W6USW1	1	3331.66	3.56	4	833.67	0.00097
	High	Unambiguous	YNRDLVDDIKDDTSGDYEK		1	1	2	W6USW1	2	2261.02	3.39	4	566.011	0.00067
	High	Unambiguous	AANENSLEKDVVGDTSGYFKR		1	1	2	W6USW1	2	2300.12	5.84	4	575.785	0.00111
	High	Unambiguous	LGTDEEAFITILCTR	1xCarbamidomethyl [C13]	1	1	2	W6USW1	0	1738.87	4.48	2	869.938	0.00059
	High	Unambiguous	SPWQLIAISK		1	1	1	W6USW1	0	1142.66	2.37	2	571.833	0.00047
	High	Unambiguous	RLGTDEEAFITILCTR	1xCarbamidomethyl [C14]	1	1	1	W6USW1	1	1894.97	3.31	3	632.328	0.00023
	High	Unambiguous	VTNCGLPCNPTLRPYPNFNANSDVELLK	2xCarbamidomethyl [C4; C8]	1	1	1	W6USW1	0	3203.56	1.72	3	1068.52	-0.00158
	High	Unambiguous	LVEAIASETK		1	1	1	W6USW1	0	1060.59	2.91	2	530.798	-2e-05
	High	Unambiguous	HEPTEQQLKDIANR		1	1	1	W6USW1	1	1678.85	3.28	3	560.289	0.00033
	High	Unambiguous	DVVGDTSGYFKR		1	1	1	W6USW1	1	1343.66	2.2	2	672.333	-0.00038
	High	Unambiguous	AMDGMGTDEAMIIEILGTR	2xOxidation [M5; M]	1	1	2	W6USW1	0	2055.94	1.3	3	685.986	0.00084
	High	Unambiguous	VEIAEAYK		1	1	1	W6USW1	0	922.488	2.14	2	461.748	0.00018
	High	Unambiguous	GIDSIIDKK		1	1	1	W6USW1	1	988.567	2.43	2	494.788	0.00029
	High	Unambiguous	VEIAEAYKGSYGEDLR		1	1	1	W6USW1	1	1799.88	2.24	3	600.633	0.00108
W6UN26	Titin OS=Echinococcus granulosus OX=6210 GN=EGR_02049 PE=4 SV=1	7.45225	25	25	25	25	1	5864	643.6	5.53	63.03
	Confidence	PSM Ambiguity	Sequence	Modifications	# Protein Groups	# Proteins	# PSMs	Master Protein Accessions	# Missed Cleavages	Theo. MH+ [Da]	XCorr A Sequest HT	Charge A Sequest HT	m/z [Da] A Sequest HT	Deltam/z [Da] A Sequest HT
	High	Unambiguous	EDSGTYGVTIENPLGQTR		1	1	1	W6UN26	0	1936.92	3.12	2	968.968	0.00198
	High	Unambiguous	GPPSAPVGPLEVTDIR		1	1	1	W6UN26	0	1604.86	2.68	2	802.935	-0.0004
	High	Unambiguous	IATPADGLIDSPR		1	1	1	W6UN26	0	1325.71	3.33	2	663.356	-0.00017
	High	Unambiguous	VTGYVVEYKPAGSDEWIK		1	1	1	W6UN26	0	2041.03	2.54	3	681.014	-0.00041
	High	Unambiguous	NVLANSCTVEWTPPR	1xCarbamidomethyl [C7]	1	1	1	W6UN26	0	1743.85	1.96	2	872.426	-0.00212
	High	Unambiguous	VLGEPDLCQGPLQVTDTTPFSTR	1xCarbamidomethyl [C8]	1	1	1	W6UN26	0	2531.24	2.54	3	844.42	0.00074
	High	Unambiguous	VNVKPIQTLSYNIPNLIEDKSYEFR		1	1	1	W6UN26	1	2980.58	2.79	4	745.897	-0.00264
	High	Unambiguous	VVPINLAGPGEPSEPTENVIVR		1	1	1	W6UN26	0	2287.23	2.84	3	763.08	-0.00143
	High	Unambiguous	ATAGIIPDTTASLTGLEPGREYEFR		1	1	1	W6UN26	1	2665.35	4.86	3	889.122	0.00114
	High	Unambiguous	IITPADGVQGGPGSGVGGLQDITIK		1	1	1	W6UN26	0	2350.26	2.39	3	784.091	-0.00063
	High	Unambiguous	VSAINDLGR		1	1	1	W6UN26	0	944.516	2.99	2	472.761	-0.00033
	High	Unambiguous	AHSGTITGLNTTLR		1	1	1	W6UN26	0	1441.78	3.15	3	481.264	0.00042
	High	Unambiguous	ANLGNVTGNSYTVK		1	1	1	W6UN26	0	1437.73	2.81	2	719.369	-0.00087
	High	Unambiguous	NDGGSPVTGYVVEK		1	1	1	W6UN26	0	1421.69	1.99	2	711.35	0.00056
	High	Unambiguous	GTEFNVSNLDEGKR		1	1	1	W6UN26	1	1565.76	2.93	3	522.589	-0.00052
	High	Unambiguous	AVNEEGEGEPSRPTPPVTAENQPAPPR		1	1	1	W6UN26	0	2826.37	2.87	3	942.793	-0.00043
	High	Unambiguous	NPFDNPDSPQSVK		1	1	1	W6UN26	0	1444.67	2.7	2	722.838	-0.00084
	High	Unambiguous	NDLGQTTSSCR	1xCarbamidomethyl [C10]	1	1	1	W6UN26	0	1238.54	1.89	2	619.776	0.00044
	High	Unambiguous	VSAFLNSPEATVR		1	1	1	W6UN26	0	1390.73	2.65	2	695.871	0.00151
	High	Unambiguous	NPFDAPDAPTSVK		1	1	1	W6UN26	0	1358.66	2.83	2	679.837	0.00394
	High	Unambiguous	DNSVTVGDLVEGKR		1	1	1	W6UN26	1	1488.77	2.54	3	496.926	-0.0004
	High	Unambiguous	SGIGGLKDITVR		1	1	1	W6UN26	1	1215.71	2.94	3	405.907	6e-05
	High	Unambiguous	ALPNLVSGTEATIPNLPFGK		1	1	1	W6UN26	0	2039.12	1.52	2	1020.06	-0.00021
	High	Unambiguous	AADLPPSATTATIEQLEPNAEYEFR		1	1	1	W6UN26	0	2734.32	1.45	3	912.109	-0.00254
	High	Unambiguous	GPVSGYIVEK		1	1	1	W6UN26	0	1048.57	1.71	2	524.788	0.00072
U6JIC8	Heat shock 70 kDa protein 4 OS=Echinococcus granulosus OX=6210 GN=EGR_08863 PE=3 SV=1	22.1198	13	21	5	7	1	651	71	5.86	62.62
	Confidence	PSM Ambiguity	Sequence	Modifications	# Protein Groups	# Proteins	# PSMs	Master Protein Accessions	# Missed Cleavages	Theo. MH+ [Da]	XCorr A Sequest HT	Charge A Sequest HT	m/z [Da] A Sequest HT	Deltam/z [Da] A Sequest HT
	High	Unambiguous	ARFEELCSDLFR	1xCarbamidomethyl [C7]	2	4	1	U6JIC8; A0A337RXE8	1	1542.74	4	3	514.917	0.00026
	High	Unambiguous	ELESVCNPIITK	1xCarbamidomethyl [C6]	1	1	1	U6JIC8	0	1402.72	3.18	2	701.866	1e-05
	High	Unambiguous	FELSGIPPAPR		2	5	2	U6JIC8; A0A337RXE8	0	1183.65	2.42	2	592.325	-0.00169
	High	Unambiguous	DNNLLGKFELSGIPPAPR		1	2	8	U6JIC8	1	1938.04	4.34	3	646.687	0.00041
	High	Unambiguous	LLNEPTAAAIAYGLDK		3	11	3	U6JIC8; M3W8G1; W6UK50	0	1659.9	2.48	2	830.453	0.00145
	High	Unambiguous	WLDGNQQADKEEYEHR		1	1	1	U6JIC8	1	2017.9	2.43	4	505.232	0.00188
	High	Unambiguous	STAGDTHLGGEDFDSR		1	2	1	U6JIC8	0	1664.71	2.59	3	555.577	0.00025
	High	Unambiguous	VEIIANDQGNR		4	14	1	U6JIC8; M3W8G1; A0A337RXE8; W6UK50	0	1228.63	2.84	2	614.817	-0.00082
	High	Unambiguous	NGLESYAFTMK	1xOxidation [M10]	1	1	1	U6JIC8	0	1276.59	1.67	2	638.797	-6e-05
	High	Unambiguous	LDKGAVHDIVLVGGSTR		1	1	1	U6JIC8	1	1736.97	2.89	4	434.997	0.00058
	High	Unambiguous	ITITNDK		3	8	1	U6JIC8; M3W8G1; A0A337RXE8	0	804.446	1.68	2	402.727	9e-05
	High	Unambiguous	LSKEEIER		2	5	1	U6JIC8; A0A337RXE8	1	1003.54	2.08	2	502.276	0.00119
	High	Unambiguous	GAVHDIVLVGGSTR		1	1	1	U6JIC8	0	1380.76	3.02	3	460.925	0.00028
W6U648	Tegumental protein OS=Echinococcus granulosus OX=6210 GN=EGR_08521 PE=4 SV=1	48.4848	10	20	10	10	1	99	11.6	7.25	59.5
	Confidence	PSM Ambiguity	Sequence	Modifications	# Protein Groups	# Proteins	# PSMs	Master Protein Accessions	# Missed Cleavages	Theo. MH+ [Da]	XCorr A Sequest HT	Charge A Sequest HT	m/z [Da] A Sequest HT	Deltam/z [Da] A Sequest HT
	High	Unambiguous	EYNADSSRPIKLESLVTQLGR		1	1	3	W6U648	1	2376.25	5.01	3	792.756	0.0006
	High	Unambiguous	LESLVTQLGR		1	1	1	W6U648	0	1115.64	3.35	2	558.325	0.00024
	High	Unambiguous	NFIIDQVDDTLREYNADSSRPIK		1	1	2	W6U648	1	2709.35	4.56	4	678.093	0.00054
	High	Unambiguous	NFIIDQVDDTLREYNADSSRPIKLESLVTQLGR		1	1	1	W6U648	2	3805.97	5.02	5	762.001	0.00084
	High	Unambiguous	NFIIDQVDDTLR		1	1	4	W6U648	0	1448.74	3.72	2	724.873	0.00048
	High	Unambiguous	SDMPTEMKNFIIDQVDDTLR	2xOxidation [M3; M7]	1	1	1	W6U648	1	2400.11	4.77	3	800.707	8e-05
	High	Unambiguous	SDMPTEMKNFIIDQVDDTLR	1xOxidation [M]	1	1	2	W6U648	1	2384.11	2.74	3	795.373	-0.0019
	High	Unambiguous	EYNADSSRPIK		1	1	2	W6U648	0	1279.63	2.9	3	427.214	6e-05
	High	Unambiguous	SEVEVLKSDMPTEMK	2xOxidation [M10; M14]	1	1	2	W6U648	1	1754.82	2.12	3	585.612	0.0008
	High	Unambiguous	SEVEVLK		1	1	1	W6U648	0	803.451	2.04	2	402.23	0.0008
	High	Unambiguous	SDMPTEMK		1	1	1	W6U648	0	938.396	1.54	2	469.701	-0.00023
W6UCS4	Annexin A7 OS=Echinococcus granulosus OX=6210 GN=EGR_06077 PE=4 SV=1	42.5397	14	24	14	14	1	315	35.6	5.2	59.26
	Confidence	PSM Ambiguity	Sequence	Modifications	# Protein Groups	# Proteins	# PSMs	Master Protein Accessions	# Missed Cleavages	Theo. MH+ [Da]	XCorr A Sequest HT	Charge A Sequest HT	m/z [Da] A Sequest HT	Deltam/z [Da] A Sequest HT
	High	Unambiguous	GLGTDEDAIIDVLSHR		1	1	5	W6UCS4	0	1710.87	4.11	2	855.936	-0.00094
	High	Unambiguous	RSLEQDVIHDVSGDFER		1	1	2	W6UCS4	1	2001.96	4.15	3	667.992	-0.00045
	High	Unambiguous	FGTDEAIFTK		1	1	2	W6UCS4	0	1128.56	2.99	2	564.782	0.00019
	High	Unambiguous	VLVALLQGK		1	1	1	W6UCS4	0	940.619	2.3	2	470.813	0.00017
	High	Unambiguous	LAVLYSFYDK		1	1	1	W6UCS4	0	1218.64	2.7	2	609.824	0.00045
	High	Unambiguous	SLEQDVIHDVSGDFER		1	1	2	W6UCS4	0	1845.86	3.81	2	923.433	-0.00084
	High	Unambiguous	YYAEVLYQSMK	1xOxidation [M10]	1	1	1	W6UCS4	0	1410.66	2.31	2	705.834	0.00016
	High	Unambiguous	YYAEVLYQSMK		1	1	1	W6UCS4	0	1394.67	2.49	2	697.837	0.00012
	High	Unambiguous	DDVVKDCESLYQAGEAK	1xCarbamidomethyl [C7]	1	1	1	W6UCS4	1	1926.87	3.2	3	642.962	-0.00137
	High	Unambiguous	DCESLYQAGEAK	1xCarbamidomethyl [C2]	1	1	1	W6UCS4	0	1370.59	2.05	2	685.799	0.00055
	High	Unambiguous	AVYGMDLK		1	1	1	W6UCS4	0	896.455	1.5	2	448.731	0.00038
	High	Unambiguous	ETSGDYRDALLALLK		1	1	2	W6UCS4	1	1664.89	2.9	3	555.634	0.00024
	High	Unambiguous	DAETLYNAMK	1xOxidation [M9]	1	1	1	W6UCS4	0	1171.53	1.64	2	586.268	-0.00013
	High	Unambiguous	GVGTHDENLVR		1	1	1	W6UCS4	0	1196.6	2.42	2	598.802	-0.00255
	High	Unambiguous	DALLALLK		1	1	1	W6UCS4	0	856.55	2.08	2	428.779	0.00012
	High	Selected	AVYGMDLK	1xOxidation [M5]	1	1	1	W6UCS4	0	912.45	1.04	2	456.732	0.00313
W6UMH9	Actin OS=Echinococcus granulosus OX=6210 GN=EGR_05821 PE=3 SV=1	39.1858	10	20	0	1	1	393	43.5	5.49	57.52
	Confidence	PSM Ambiguity	Sequence	Modifications	# Protein Groups	# Proteins	# PSMs	Master Protein Accessions	# Missed Cleavages	Theo. MH+ [Da]	XCorr A Sequest HT	Charge A Sequest HT	m/z [Da] A Sequest HT	Deltam/z [Da] A Sequest HT
	High	Unambiguous	SYELPDGQVITIGNER		3	12	4	W6UFA4; W6UMH9; M3W6I2	0	1790.89	4.01	2	895.95	-1e-05
	High	Unambiguous	VAPEEHPVLLTEAPLNPK		5	8	2	U6JLF5; W6U4L6; W6UFA4; W6UMH9; M3W6I2	0	1954.06	4.05	3	652.027	0.00029
	High	Unambiguous	LCYVALDFEQEMATAASSSSLEK	1xCarbamidomethyl [C2]	3	6	1	W6UFA4; W6UMH9; M3W6I2	0	2550.17	2.86	3	850.727	-0.00278
	High	Unambiguous	DLYANTVLSGGTTMYPGIADR	1xOxidation [M14]	2	5	1	W6UMH9; M3W6I2	0	2231.06	3.58	3	744.357	-0.00245
	High	Unambiguous	TTGIVLDSGDGVTHSVPIYEGYALPHAILR		1	2	5	W6UMH9	0	3151.64	4.82	4	788.666	0.00036
	High	Unambiguous	GYSFTTTAER		3	6	1	W6UFA4; W6UMH9; M3W6I2	0	1132.53	2.66	2	566.767	0.00029
	High	Unambiguous	IWHHTFYNELR		5	11	1	U6JLF5; W6U4L6; W6UFA4; W6UMH9; M3W6I2	0	1515.75	2.18	3	505.92	-0.00113
	High	Unambiguous	AVFPSLVGRPR		5	12	2	U6JLF5; W6U4L6; W6UFA4; W6UMH9; M3W6I2	0	1198.71	2.81	3	400.239	-0.00064
	High	Unambiguous	DLTDYLMK	1xOxidation [M7]	3	12	2	W6UFA4; W6UMH9; M3W6I2	0	1014.48	1.78	2	507.744	-8e-05
	High	Unambiguous	DLTDYLMK		3	12	1	W6UFA4; W6UMH9; M3W6I2	0	998.486	1.67	2	499.747	0.0004
	High	Unambiguous	LDLAGRDLTDYLMK		3	12	1	W6UFA4; W6UMH9; M3W6I2	1	1623.84	2.17	3	541.952	9e-05
U6J0K5	Citrate synthase OS=Echinococcus granulosus OX=6210 GN=EGR_02955 PE=3 SV=1	34.6237	16	21	15	16	1	465	51.3	8.09	55.36
	Confidence	PSM Ambiguity	Sequence	Modifications	# Protein Groups	# Proteins	# PSMs	Master Protein Accessions	# Missed Cleavages	Theo. MH+ [Da]	XCorr A Sequest HT	Charge A Sequest HT	m/z [Da] A Sequest HT	Deltam/z [Da] A Sequest HT
	High	Unambiguous	GMSPSDDEVLQYIK	1xOxidation [M2]	1	1	1	U6J0K5	0	1597.74	3.4	2	799.373	-0.00154
	High	Unambiguous	GMSPSDDEVLQYIK		1	1	1	U6J0K5	0	1581.75	2.88	2	791.376	-0.00042
	High	Unambiguous	NFAHMMGYKDPLFVELLR	2xOxidation [M5; M6]	1	1	1	U6J0K5	1	2213.09	2.76	4	554.028	0.00039
	High	Unambiguous	GLVTETSVLDPDEGIR		1	1	1	U6J0K5	0	1700.87	3.89	2	850.939	0.00075
	High	Unambiguous	ALGVCSSLVWDR	1xCarbamidomethyl [C5]	1	1	1	U6J0K5	0	1362.68	3.08	2	681.844	-0.00088
	High	Unambiguous	LVPPYLESLGK		1	1	2	U6J0K5	0	1215.7	2.6	2	608.355	0.00229
	High	Unambiguous	DVLEEAITK		1	1	1	U6J0K5	0	1017.55	2	2	509.277	0.00014
	High	Unambiguous	SKGMSPSDDEVLQYIK	1xOxidation [M4]	1	1	1	U6J0K5	1	1812.87	2.73	3	604.961	7e-05
	High	Unambiguous	DPLFVELLR		1	1	1	U6J0K5	0	1101.63	2.04	2	551.32	0.00099
	High	Unambiguous	LPTVAATIYNSSFR		1	1	3	U6J0K5	0	1539.82	4.26	2	770.414	0.00171
	High	Unambiguous	GLVTETSVLDPDEGIRFR		1	1	1	U6J0K5	1	2004.04	4.64	3	668.685	0.00014
	High	Unambiguous	ALGLPIERPK		1	1	1	U6J0K5	0	1093.67	2.37	2	547.34	-0.0005
	High	Unambiguous	SAEVMDPSADWSK	1xOxidation [M5]	1	1	1	U6J0K5	0	1438.62	2.17	2	719.809	-0.00236
	High	Unambiguous	VVPGYGHAVLR		1	3	1	U6J0K5	0	1167.66	1.74	2	584.335	-0.00027
	High	Unambiguous	STSSGSLRDVLEEAITK		1	1	2	U6J0K5	1	1792.93	2.77	2	896.966	-0.00229
	High	Unambiguous	DFALTHMPDDPLIK	1xOxidation [M7]	1	1	1	U6J0K5	0	1628.8	2.27	3	543.605	0.00057
	High	Unambiguous	IVAQCFK	1xCarbamidomethyl [C5]	1	1	1	U6J0K5	0	865.46	1.67	2	433.233	-0.00032
I1WXU1	Ag5 OS=Echinococcus granulosus OX=6210 GN=EGR_04862 PE=2 SV=1	30.5785	10	15	10	10	1	484	54.8	6.77	50.89
	Confidence	PSM Ambiguity	Sequence	Modifications	# Protein Groups	# Proteins	# PSMs	Master Protein Accessions	# Missed Cleavages	Theo. MH+ [Da]	XCorr A Sequest HT	Charge A Sequest HT	m/z [Da] A Sequest HT	Deltam/z [Da] A Sequest HT
	High	Unambiguous	TRNEQESDHVVDLVVIHPDWVAQR		1	1	1	I1WXU1	1	2842.42	5.64	5	569.294	0.00314
	High	Unambiguous	LETPVNIESDGAGVACVPK	1xCarbamidomethyl [C16]	1	1	2	I1WXU1	0	1955.97	4.35	2	978.491	-0.00023
	High	Unambiguous	RCVDDSYTQPVNYLTSSAR	1xCarbamidomethyl [C2]	1	1	1	I1WXU1	1	2232.03	3.26	3	744.683	-0.00044
	High	Unambiguous	LKSENIICGGTLITPR	1xCarbamidomethyl [C8]	1	1	2	I1WXU1	1	1771.97	4.6	3	591.331	0.00159
	High	Unambiguous	SENIICGGTLITPR	1xCarbamidomethyl [C6]	1	1	1	I1WXU1	0	1530.79	3.72	2	765.901	-0.00011
	High	Unambiguous	VDSPFDVALLR		1	1	3	I1WXU1	0	1231.67	3.04	2	616.339	0.00111
	High	Unambiguous	YIAEERPCEDKSNCIINSKPSEELTR	2xCarbamidomethyl [C8; C14]	1	1	2	I1WXU1	1	3138.48	3.99	5	628.503	0.0005
	High	Unambiguous	AGDTVLEGTR		1	1	1	I1WXU1	0	1018.52	3.11	2	509.762	0.00023
	High	Unambiguous	GVCAGDTGGGLFCR	2xCarbamidomethyl [C3; C13]	1	1	1	I1WXU1	0	1426.62	4.12	2	713.814	0.00047
	High	Unambiguous	ENIYDGWSR		1	1	1	I1WXU1	0	1139.51	1.93	2	570.259	-0.00011
W6UHV2	Phosphoenolpyruvate carboxykinase [GTP] OS=Echinococcus granulosus OX=6210 GN=EGR_07484 PE=3 SV=1	30.5732	17	21	17	17	1	628	70.4	6.89	50.15
	Confidence	PSM Ambiguity	Sequence	Modifications	# Protein Groups	# Proteins	# PSMs	Master Protein Accessions	# Missed Cleavages	Theo. MH+ [Da]	XCorr A Sequest HT	Charge A Sequest HT	m/z [Da] A Sequest HT	Deltam/z [Da] A Sequest HT
	High	Unambiguous	RVSGEDIAVDSPIGLLPK		1	1	1	W6UHV2	1	1866.03	3.97	3	622.683	0.00037
	High	Unambiguous	VLDYIEEQNTFVR		1	1	2	W6UHV2	0	1625.82	3.89	2	813.412	0.0003
	High	Unambiguous	LAAYENNFICCTDPKDVAR	2xCarbamidomethyl [C10; C11]	1	1	1	W6UHV2	1	2257.04	3.46	3	753.017	-0.00073
	High	Unambiguous	AINPEAGFFGVAPGTNHK		1	1	1	W6UHV2	0	1826.92	5.4	3	609.645	0.00021
	High	Unambiguous	VSGEDIAVDSPIGLLPK		1	1	3	W6UHV2	0	1709.93	3.11	2	855.47	0.00034
	High	Unambiguous	TLYVIPFSMGPIGSPLAK	1xOxidation [M9]	1	1	2	W6UHV2	0	1907.03	3.13	2	954.022	0.00087
	High	Unambiguous	DIFICDGSKAEADKITDELLK	1xCarbamidomethyl [C5]	1	1	1	W6UHV2	2	2381.19	2.41	3	794.401	-0.00037
	High	Unambiguous	FAWPGFGNNIR		1	1	1	W6UHV2	0	1278.64	2.52	2	639.823	0.00015
	High	Unambiguous	TFICTPDR	1xCarbamidomethyl [C4]	1	1	1	W6UHV2	0	1009.48	1.77	2	505.242	0.00016
	High	Unambiguous	FQTVPHVAEGVK		1	1	1	W6UHV2	0	1311.71	3.36	3	437.906	-0.00061
	High	Unambiguous	RPEGIPLVYEAR		1	1	1	W6UHV2	0	1399.77	3.66	3	467.261	-0.00027
	High	Unambiguous	AEADKITDELLK		1	1	1	W6UHV2	1	1345.72	2.67	2	673.364	-0.00034
	High	Unambiguous	FVCAAFPSACGK	2xCarbamidomethyl [C3; C10]	1	1	1	W6UHV2	0	1314.6	2.64	2	657.802	-5e-05
	High	Unambiguous	DIFICDGSK	1xCarbamidomethyl [C5]	1	1	1	W6UHV2	0	1054.49	1.46	2	527.748	0.00048
	High	Unambiguous	YLEHWLSMEKPGR	1xOxidation [M8]	1	1	1	W6UHV2	0	1661.81	2.24	4	416.208	-0.00024
	High	Unambiguous	AVKEELEEQR		1	1	1	W6UHV2	1	1230.63	1.92	3	410.881	-0.0012
	High	Unambiguous	VIEWALR		1	1	1	W6UHV2	0	886.515	1.92	2	443.761	-6e-05
W6UY59	Filamin-A OS=Echinococcus granulosus OX=6210 GN=EGR_01619 PE=4 SV=1	8.17831	17	18	17	17	1	2849	305.8	6.13	48.88
	Confidence	PSM Ambiguity	Sequence	Modifications	# Protein Groups	# Proteins	# PSMs	Master Protein Accessions	# Missed Cleavages	Theo. MH+ [Da]	XCorr A Sequest HT	Charge A Sequest HT	m/z [Da] A Sequest HT	Deltam/z [Da] A Sequest HT
	High	Unambiguous	EIDPVGEETVSAIIKDPDGRR		1	1	1	W6UY59	2	2296.18	4.24	4	574.8	0.00029
	High	Unambiguous	GLLSVVVDGPSK		1	1	1	W6UY59	0	1170.67	3.32	2	585.841	0.00063
	High	Unambiguous	GVHVPGSPFQLTVGQPVEGGPSK		1	1	1	W6UY59	0	2274.19	5.68	3	758.734	0.00035
	High	Unambiguous	FADEHIPFSPFR		1	1	1	W6UY59	0	1462.71	2.87	3	488.242	-6e-05
	High	Unambiguous	FTVDTFAAGR		1	1	1	W6UY59	0	1084.54	1.91	2	542.775	0.00029
	High	Unambiguous	VPVGLDAAVGGIK		1	1	1	W6UY59	0	1195.7	2.78	2	598.356	7e-05
	High	Unambiguous	YGGNFDIFGSPFTAR		1	1	1	W6UY59	0	1648.78	3.94	2	824.891	-0.00018
	High	Unambiguous	VQITCEERPDGYEFSYIPTLPGDYK	1xCarbamidomethyl [C5]	1	1	1	W6UY59	0	2977.39	3.2	3	993.135	-0.00113
	High	Unambiguous	VNVSSEDVGDPTR		1	1	1	W6UY59	0	1374.65	3.5	2	687.828	-0.00023
	High	Unambiguous	FFVNTANAGR		1	1	1	W6UY59	0	1096.55	2.37	2	548.781	0.00035
	High	Unambiguous	EITGEVYSSSGR		1	1	1	W6UY59	0	1284.61	3.21	2	642.808	0.00066
	High	Unambiguous	ISIHFVPQER		1	1	1	W6UY59	0	1225.67	3.04	3	409.227	-0.00054
	High	Unambiguous	GISQTPGDVIK		1	1	1	W6UY59	0	1114.61	1.63	2	557.808	-0.00067
	High	Unambiguous	RPGEYICSIK	1xCarbamidomethyl [C7]	1	1	2	W6UY59	0	1222.62	2.6	3	408.214	0.00079
	High	Unambiguous	NEFLVDSK		1	1	1	W6UY59	0	951.478	2.35	2	476.243	0
	High	Unambiguous	VTYYPMVPGEYTINLK	1xOxidation [M6]	1	1	1	W6UY59	0	1903.95	1.15	2	952.482	0.00267
	High	Unambiguous	TEFTVDMSGAGK	1xOxidation [M7]	1	1	1	W6UY59	0	1258.56	1.22	2	629.785	0.00015
W6UFA4	Actin, cytoplasmic 2 OS=Echinococcus granulosus OX=6210 GN=EGR_08301 PE=3 SV=1	38.1963	10	17	1	1	1	377	41.8	5.48	48.5
	Confidence	PSM Ambiguity	Sequence	Modifications	# Protein Groups	# Proteins	# PSMs	Master Protein Accessions	# Missed Cleavages	Theo. MH+ [Da]	XCorr A Sequest HT	Charge A Sequest HT	m/z [Da] A Sequest HT	Deltam/z [Da] A Sequest HT
	High	Unambiguous	SYELPDGQVITIGNER		3	12	4	W6UFA4; W6UMH9; M3W6I2	0	1790.89	4.01	2	895.95	-1e-05
	High	Unambiguous	VAPEEHPVLLTEAPLNPK		5	8	2	U6JLF5; W6U4L6; W6UFA4; W6UMH9; M3W6I2	0	1954.06	4.05	3	652.027	0.00029
	High	Unambiguous	TTGIVLDSGDGVTHTVPIYEGYALPHAILR		1	1	2	W6UFA4	0	3165.66	5.3	4	792.17	0.00036
	High	Unambiguous	LCYVALDFEQEMATAASSSSLEK	1xCarbamidomethyl [C2]	3	6	1	W6UFA4; W6UMH9; M3W6I2	0	2550.17	2.86	3	850.727	-0.00278
	High	Unambiguous	GYSFTTTAER		3	6	1	W6UFA4; W6UMH9; M3W6I2	0	1132.53	2.66	2	566.767	0.00029
	High	Unambiguous	IWHHTFYNELR		5	11	1	U6JLF5; W6U4L6; W6UFA4; W6UMH9; M3W6I2	0	1515.75	2.18	3	505.92	-0.00113
	High	Unambiguous	EITALAPSTMK		2	9	1	W6UFA4; M3W6I2	0	1161.62	2.93	2	581.314	0.00113
	High	Unambiguous	AVFPSLVGRPR		5	12	2	U6JLF5; W6U4L6; W6UFA4; W6UMH9; M3W6I2	0	1198.71	2.81	3	400.239	-0.00064
	High	Unambiguous	DLTDYLMK	1xOxidation [M7]	3	12	2	W6UFA4; W6UMH9; M3W6I2	0	1014.48	1.78	2	507.744	-8e-05
	High	Unambiguous	DLTDYLMK		3	12	1	W6UFA4; W6UMH9; M3W6I2	0	998.486	1.67	2	499.747	0.0004
	High	Unambiguous	LDLAGRDLTDYLMK		3	12	1	W6UFA4; W6UMH9; M3W6I2	1	1623.84	2.17	3	541.952	9e-05
W6UJP6	Paramyosin OS=Echinococcus granulosus OX=6210 GN=EGR_03301 PE=3 SV=1	11.1786	19	19	19	19	1	1977	226.6	5.6	46.96
	Confidence	PSM Ambiguity	Sequence	Modifications	# Protein Groups	# Proteins	# PSMs	Master Protein Accessions	# Missed Cleavages	Theo. MH+ [Da]	XCorr A Sequest HT	Charge A Sequest HT	m/z [Da] A Sequest HT	Deltam/z [Da] A Sequest HT
	High	Unambiguous	IAELEEDLEAER		1	1	1	W6UJP6	0	1416.69	3.48	2	708.842	-0.00405
	High	Unambiguous	SEEDQGLINQLQR		1	1	1	W6UJP6	0	1529.76	3.01	2	765.383	0.00177
	High	Unambiguous	NLTSDLDALR		1	1	1	W6UJP6	0	1117.58	2.44	2	559.296	0.00012
	High	Unambiguous	NLSDEIHDLTEQLGEGGR		1	1	1	W6UJP6	0	1982.94	3.47	3	661.652	0.00012
	High	Unambiguous	NFHIFYQLLSDYGK		1	1	1	W6UJP6	0	1744.87	2.25	3	582.295	0.00011
	High	Unambiguous	LFTWLVAR		1	1	1	W6UJP6	0	1005.59	2.17	2	503.298	0.00033
	High	Unambiguous	LQSELAAGVGK		1	1	1	W6UJP6	0	1072.6	2.63	2	536.803	-0.0002
	High	Unambiguous	AQLEEANDQIEAVRR		1	1	1	W6UJP6	1	1741.88	3.51	3	581.3	0.00046
	High	Unambiguous	LAEKEEEFEATR		1	1	1	W6UJP6	1	1451.7	2.52	3	484.572	2e-05
	High	Unambiguous	LQEAESDAESAK		1	1	1	W6UJP6	0	1277.59	2.9	2	639.297	0.00076
	High	Unambiguous	YAESQAELENAQR		1	1	1	W6UJP6	0	1508.7	2.66	2	754.851	-0.00129
	High	Unambiguous	STQENVDDLER		1	1	1	W6UJP6	0	1305.59	2.71	2	653.3	0.00098
	High	Unambiguous	IQNEQQVQALR		1	1	1	W6UJP6	0	1326.71	2.22	2	663.86	0.00025
	High	Unambiguous	LSQDITELQR		1	1	1	W6UJP6	0	1202.64	3.3	2	601.822	-0.0002
	High	Unambiguous	LTDEAIDILGFSNDER		1	1	1	W6UJP6	0	1807.87	1.99	2	904.441	0.00173
	High	Unambiguous	GYSTDVFR		1	1	1	W6UJP6	0	944.447	2.11	2	472.727	-0.00023
	High	Unambiguous	ANGLASQLEK		1	1	1	W6UJP6	0	1030.55	1.91	2	515.785	0.00453
	High	Unambiguous	VAFLLGVNAK		1	1	1	W6UJP6	0	1031.62	1.52	2	516.316	7e-05
	High	Unambiguous	DLEEQLR		1	1	1	W6UJP6	0	902.458	1.69	2	451.733	0.00087
W6UGI7	Filamin-A OS=Echinococcus granulosus OX=6210 GN=EGR_04458 PE=4 SV=1	9.14565	18	20	18	18	1	2657	289.1	5.91	44.19
	Confidence	PSM Ambiguity	Sequence	Modifications	# Protein Groups	# Proteins	# PSMs	Master Protein Accessions	# Missed Cleavages	Theo. MH+ [Da]	XCorr A Sequest HT	Charge A Sequest HT	m/z [Da] A Sequest HT	Deltam/z [Da] A Sequest HT
	High	Unambiguous	ATANTPALFTIDSR		1	1	1	W6UGI7	0	1477.76	3.82	2	739.387	0.00063
	High	Unambiguous	YADEPVPGSPFAVNIGGHPSPR		1	1	1	W6UGI7	0	2264.11	5.55	3	755.374	-0.00077
	High	Unambiguous	AYGPGLQPTGVFK		1	1	1	W6UGI7	0	1334.71	2.39	2	667.858	-0.00046
	High	Unambiguous	VLVGQDDFSDPGLVTASGDGLVR		1	1	2	W6UGI7	0	2317.17	3.49	2	1159.08	-0.00451
	High	Unambiguous	FTPQENGPHLVHVLLDERPIPGSPFR		1	1	1	W6UGI7	0	2952.55	2.67	5	591.316	0.00101
	High	Unambiguous	IPANIVPR		1	1	1	W6UGI7	0	879.541	1.7	2	440.274	0.00031
	High	Unambiguous	LNNCQVPR	1xCarbamidomethyl [C4]	1	1	1	W6UGI7	0	1000.5	1.91	2	500.753	-0.00019
	High	Unambiguous	TACIVQNQGDGTYK	1xCarbamidomethyl [C3]	1	1	2	W6UGI7	0	1554.72	1.9	2	777.865	0.00088
	High	Unambiguous	FTVDAKPIDPVGR		1	1	1	W6UGI7	0	1414.77	2.51	3	472.262	0.00069
	High	Unambiguous	VVAPTGQPAEVHTVALPNGK		1	1	1	W6UGI7	0	1985.08	2.14	3	662.365	-4e-05
	High	Unambiguous	NNEFNIYTR		1	1	1	W6UGI7	0	1170.55	2.63	2	585.781	0.00046
	High	Unambiguous	IYVGESELGNASR		1	1	1	W6UGI7	0	1394.69	2.5	2	697.849	-0.00016
	High	Unambiguous	VYGPGVESITR		1	1	1	W6UGI7	0	1177.62	2.12	2	589.315	0.00036
	High	Unambiguous	FNDEHVPGSPFR		1	1	1	W6UGI7	0	1401.65	2.2	3	467.889	-0.00025
	High	Unambiguous	AYVVTPSGR		1	1	1	W6UGI7	0	949.51	2.13	2	475.26	0.00093
	High	Unambiguous	DLVDVSR		1	1	1	W6UGI7	0	803.426	1.82	2	402.216	-3e-05
	High	Unambiguous	EIGDHLVNVFR		1	1	1	W6UGI7	0	1298.69	1.96	3	433.566	-0.00029
	High	Unambiguous	FYVEPVGSGR		1	1	1	W6UGI7	0	1110.56	1.94	2	555.783	-2e-05
W6UM50	Heat shock protein HSP 90-alpha OS=Echinococcus granulosus OX=6210 GN=EGR_10560 PE=3 SV=1	23.5772	16	18	14	14	1	738	84.4	4.97	40.46
	Confidence	PSM Ambiguity	Sequence	Modifications	# Protein Groups	# Proteins	# PSMs	Master Protein Accessions	# Missed Cleavages	Theo. MH+ [Da]	XCorr A Sequest HT	Charge A Sequest HT	m/z [Da] A Sequest HT	Deltam/z [Da] A Sequest HT
	High	Unambiguous	ESLANSAFIEVLKK		1	1	1	W6UM50	1	1548.86	2.43	3	516.959	4e-05
	High	Unambiguous	NPEDISQEEYGEFYK		1	1	1	W6UM50	0	1847.8	2.85	2	924.403	0.00044
	High	Unambiguous	IIPNKAESTLTIIDTGIGMTK	1xOxidation [M19]	1	1	1	W6UM50	1	2232.22	2.29	3	744.746	0.00242
	High	Unambiguous	GVVDSEDIPLNLSR		3	6	2	W6UM50; A0A337S6T1; M3WC29	0	1513.79	3.77	2	757.397	0.00069
	High	Unambiguous	DIYYITGESK		1	1	1	W6UM50	0	1188.58	2.33	2	594.793	0.00024
	High	Unambiguous	ESLANSAFIEVLK		1	1	1	W6UM50	0	1420.77	3.92	2	710.888	0.00043
	High	Unambiguous	SLTEPSVLDTEPELCIK	1xCarbamidomethyl [C15]	1	1	2	W6UM50	0	1930.97	3.79	2	965.987	-0.00065
	High	Unambiguous	EDQSEYLEER		1	1	1	W6UM50	0	1297.55	2.08	2	649.279	-0.00154
	High	Unambiguous	YYSSQSGDEMTSLKDYVSR	1xOxidation [M10]	1	1	1	W6UM50	1	2231.98	2.76	3	744.665	0.0013
	High	Unambiguous	ELISNGSDALDKIR		1	1	1	W6UM50	1	1530.81	3.26	2	765.911	0.00108
	High	Unambiguous	KLAELLR		1	1	1	W6UM50	1	842.546	1.35	2	421.776	-0.00015
	High	Unambiguous	FYEQFSK		2	3	1	W6UM50; A0A337S6T1	0	948.446	1.49	2	474.727	0.00018
	High	Unambiguous	HSQFISYPIK		1	1	1	W6UM50	0	1219.65	2.35	2	610.327	-4e-05
	High	Unambiguous	LFVEKER		1	1	1	W6UM50	1	920.52	1.99	2	460.764	-5e-05
	High	Unambiguous	AESTLTIIDTGIGMTK	1xOxidation [M14]	1	1	1	W6UM50	0	1666.86	1.64	2	833.932	0.00028
	High	Unambiguous	YYSSQSGDEMTSLKDYVSR		1	1	1	W6UM50	1	2215.98	2.07	3	739.333	0.00115
	High	Unambiguous	YIDEEELNK		1	1	1	W6UM50	0	1152.54	1.2	2	576.775	0.00031
W6ULQ6	Annexin OS=Echinococcus granulosus OX=6210 GN=EGR_06074 PE=3 SV=1	38.0645	10	14	10	10	1	310	34.8	5.54	39.11
	Confidence	PSM Ambiguity	Sequence	Modifications	# Protein Groups	# Proteins	# PSMs	Master Protein Accessions	# Missed Cleavages	Theo. MH+ [Da]	XCorr A Sequest HT	Charge A Sequest HT	m/z [Da] A Sequest HT	Deltam/z [Da] A Sequest HT
	High	Unambiguous	DLTGTVAEMLYR	1xOxidation [M9]	1	1	2	W6ULQ6	0	1384.68	2.4	2	692.843	0.00011
	High	Unambiguous	SLEDDVESETSGDFKR		1	1	2	W6ULQ6	1	1813.81	3.49	2	907.407	-0.00049
	High	Unambiguous	VLVAILQGR		1	1	1	W6ULQ6	0	968.625	2.78	2	484.816	0.00017
	High	Unambiguous	GLGTDEATIIDVLAHR		1	1	2	W6ULQ6	0	1680.89	3.62	3	560.969	0.00036
	High	Unambiguous	LLIDILCTASNK	1xCarbamidomethyl [C7]	1	1	2	W6ULQ6	0	1360.75	3.57	2	680.879	-0.00021
	High	Unambiguous	IILAHSEDDLR		1	1	1	W6ULQ6	0	1281.68	2.81	3	427.898	-0.00021
	High	Unambiguous	LGTDESTFTR		1	1	1	W6ULQ6	0	1126.54	2.88	2	563.772	-5e-05
	High	Unambiguous	ETSGDYEEALCR	1xCarbamidomethyl [C11]	1	1	1	W6ULQ6	0	1429.59	3.37	2	715.297	-0.00152
	High	Unambiguous	GAGTNDDSLIR		1	1	1	W6ULQ6	0	1118.54	2.27	2	559.775	-0.00056
	High	Unambiguous	EAYEEITQK		1	1	1	W6ULQ6	0	1110.53	1.92	2	555.769	-0.00027
U6IUN6	Thioredoxin-dependent peroxiredoxin OS=Echinococcus granulosus OX=6210 GN=TPx PE=2 SV=1	51.2953	9	13	9	9	1	193	21.4	6.2	38.37
	Confidence	PSM Ambiguity	Sequence	Modifications	# Protein Groups	# Proteins	# PSMs	Master Protein Accessions	# Missed Cleavages	Theo. MH+ [Da]	XCorr A Sequest HT	Charge A Sequest HT	m/z [Da] A Sequest HT	Deltam/z [Da] A Sequest HT
	High	Unambiguous	GCQLLACSTDSGYCHLAWNNVSR	3xCarbamidomethyl [C2; C7; C14]	1	1	1	U6IUN6	0	2669.17	4.68	3	890.391	-0.00243
	High	Unambiguous	ALVDGELKDVSLSDYR		1	1	2	U6IUN6	1	1779.91	3.71	3	593.976	0.00088
	High	Unambiguous	GLFIIDDKGVLR		1	1	4	U6IUN6	1	1345.78	3.17	3	449.266	-0.00034
	High	Unambiguous	LLDAFQFTDKHGEVCPANWQPGSK	1xCarbamidomethyl [C15]	1	1	1	U6IUN6	1	2745.31	2.54	4	687.083	-0.00018
	High	Unambiguous	ALVDGELKDVSLSDYRGK		1	1	1	U6IUN6	2	1965.03	3.7	4	492.013	-0.00013
	High	Unambiguous	DYGVLIEDQGIALR		1	1	1	U6IUN6	0	1561.82	4.34	2	781.415	0.00025
	High	Unambiguous	DVSLSDYR		1	1	1	U6IUN6	0	954.453	1.83	2	477.729	-0.00059
	High	Unambiguous	HGEVCPANWQPGSK	1xCarbamidomethyl [C5]	1	1	1	U6IUN6	0	1566.71	2.11	3	522.909	-3e-05
	High	Unambiguous	LAPSFTCK	1xCarbamidomethyl [C7]	1	1	1	U6IUN6	0	923.466	1.99	2	462.237	0.00054
W6V9I3	Titin OS=Echinococcus granulosus OX=6210 GN=EGR_01780 PE=4 SV=1	16.5394	9	10	9	9	1	786	86.4	4.98	35.04
	Confidence	PSM Ambiguity	Sequence	Modifications	# Protein Groups	# Proteins	# PSMs	Master Protein Accessions	# Missed Cleavages	Theo. MH+ [Da]	XCorr A Sequest HT	Charge A Sequest HT	m/z [Da] A Sequest HT	Deltam/z [Da] A Sequest HT
	High	Unambiguous	LQYEPSNDPNLVVHWCK	1xCarbamidomethyl [C16]	1	1	1	W6V9I3	0	2099	3.14	3	700.339	0.00068
	High	Unambiguous	VLSDGGISVLEINK		1	1	1	W6V9I3	0	1443.81	4.05	2	722.407	0.00031
	High	Unambiguous	YVLPSDMGEYVCCVTTEHGR	1xOxidation [M7]; 2xCarbamidomethyl [C12; C13]	1	1	1	W6V9I3	0	2389.03	3.85	3	797.013	-0.00037
	High	Unambiguous	YADEEQTPASPTIDVEPKPAEVILGSPVR		1	1	1	W6V9I3	0	3108.57	4.16	3	1036.86	-0.00247
	High	Unambiguous	VLSDGGISVLEINKTEINLGQHEIR		1	1	1	W6V9I3	1	2734.47	3.95	4	684.375	0.00132
	High	Unambiguous	VDFVWLQNGEPVHFGSR		1	1	1	W6V9I3	0	1986.98	4.16	3	663	0.00082
	High	Unambiguous	TEINLGQHEIR		1	1	1	W6V9I3	0	1309.69	3.97	3	437.234	0.0005
	High	Unambiguous	AETQSAELVVETTK		1	1	2	W6V9I3	0	1505.77	3.07	2	753.387	-0.00141
	High	Unambiguous	GIASLLIR		1	1	1	W6V9I3	0	842.546	2.06	2	421.776	-0.00018
U6JME9	Expressed protein OS=Echinococcus granulosus OX=6210 GN=EGR_07945 PE=4 SV=1	13.8507	12	14	12	12	1	1018	111	5.4	34.77
	Confidence	PSM Ambiguity	Sequence	Modifications	# Protein Groups	# Proteins	# PSMs	Master Protein Accessions	# Missed Cleavages	Theo. MH+ [Da]	XCorr A Sequest HT	Charge A Sequest HT	m/z [Da] A Sequest HT	Deltam/z [Da] A Sequest HT
	High	Unambiguous	STTSACPGGINTIVTLR	1xCarbamidomethyl [C6]	1	1	1	U6JME9	0	1747.9	3.98	2	874.453	-0.00075
	High	Unambiguous	DEVPVFGVR		1	1	1	U6JME9	0	1017.54	2.47	2	509.272	0.00036
	High	Unambiguous	ASSCSPCPDGTFSLPGSGVCSK	3xCarbamidomethyl [C4; C7; C20]	1	1	2	U6JME9	0	2257.95	2.26	3	753.319	-0.00329
	High	Unambiguous	LTDPLSLAYFTVR		1	1	2	U6JME9	0	1495.82	2.44	3	499.277	0.00011
	High	Unambiguous	YDLDELLSSK		1	1	1	U6JME9	0	1182.59	2.83	2	591.797	-0.00083
	High	Unambiguous	YISPLPGTK		1	1	1	U6JME9	0	975.551	1.89	2	488.28	0.00058
	High	Unambiguous	LVEGAEAR		1	1	1	U6JME9	0	844.452	2.12	2	422.729	-0.00033
	High	Unambiguous	SCQACPKDEVPVFGVR	2xCarbamidomethyl [C2; C5]	1	1	1	U6JME9	1	1848.87	3.89	3	616.962	-0.00028
	High	Unambiguous	DASGVGTYLR		1	1	1	U6JME9	0	1038.52	2.5	2	519.765	0.00053
	High	Unambiguous	SSAMSLGDVLLK		1	1	1	U6JME9	0	1220.66	2.27	2	610.832	0.00046
	High	Unambiguous	SHLLLPNYK		1	1	1	U6JME9	0	1084.61	2.26	2	542.811	-2e-05
	High	Unambiguous	ADDIGTDFHLFFQTK		1	1	1	U6JME9	0	1754.84	2.05	3	585.619	0.00148
W6V988	Superoxide dismutase [Cu-Zn] OS=Echinococcus granulosus OX=6210 GN=EGR_01933 PE=3 SV=1	55.9322	7	9	7	7	1	177	18.5	6.96	34.14
	Confidence	PSM Ambiguity	Sequence	Modifications	# Protein Groups	# Proteins	# PSMs	Master Protein Accessions	# Missed Cleavages	Theo. MH+ [Da]	XCorr A Sequest HT	Charge A Sequest HT	m/z [Da] A Sequest HT	Deltam/z [Da] A Sequest HT
	High	Unambiguous	ATLDLTDKVISLSGEHSVIGR		1	1	2	W6V988	1	2211.2	5.99	4	553.555	0.00042
	High	Unambiguous	GVVYFTQVGDSVK		1	1	1	W6V988	0	1398.73	3.08	2	699.866	-0.00085
	High	Unambiguous	SLVVHVDPDDLGLGGHELSLVTGNAGAR		1	1	1	W6V988	0	2798.44	5.21	4	700.37	0.00363
	High	Unambiguous	HVGDLGNVVAGADGK		1	1	2	W6V988	0	1408.72	4.45	3	470.244	-0.00017
	High	Unambiguous	VISLSGEHSVIGR		1	1	1	W6V988	0	1353.75	3.6	3	451.92	-0.00057
	High	Unambiguous	VACGIIGIAK	1xCarbamidomethyl [C3]	1	1	1	W6V988	0	1001.58	3.19	2	501.294	-2e-05
	High	Unambiguous	IHAEFEGLKPGK		1	1	1	W6V988	0	1325.72	1.56	3	442.579	2e-05
U6J0N8	Ornithine aminotransferase OS=Echinococcus granulosus OX=6210 GN=EGR_02924 PE=3 SV=1	38.5922	10	12	10	10	1	412	45.7	6.02	33.87
	Confidence	PSM Ambiguity	Sequence	Modifications	# Protein Groups	# Proteins	# PSMs	Master Protein Accessions	# Missed Cleavages	Theo. MH+ [Da]	XCorr A Sequest HT	Charge A Sequest HT	m/z [Da] A Sequest HT	Deltam/z [Da] A Sequest HT
	High	Unambiguous	YLDFLSAYTAVSQGHCHPK	1xCarbamidomethyl [C16]	1	1	1	U6J0N8	0	2194.04	2.81	4	549.265	-0.00034
	High	Unambiguous	FAPPLVISEEEMKR		1	1	1	U6J0N8	1	1645.86	1.89	3	549.291	-0.00135
	High	Unambiguous	LKNPNVAAFMVEPIQGEAGVR	1xOxidation [M10]	1	1	1	U6J0N8	1	2256.18	3.37	3	752.732	0.00012
	High	Unambiguous	IALAALEILENEHLAER		1	1	1	U6J0N8	0	1905.04	3.49	3	635.686	-0.00015
	High	Unambiguous	AFYTNLLGEYEEYITK		1	1	1	U6J0N8	0	1953.95	2.56	2	977.477	-0.00091
	High	Unambiguous	YNVLWISDEVQTGLGR		1	1	1	U6J0N8	0	1849.94	3.02	2	925.48	0.00408
	High	Unambiguous	LVEALIDQAQQLTLVSR		1	1	2	U6J0N8	0	1897.08	4.1	2	949.042	0.00058
	High	Unambiguous	YGAHNYHPIEVALCR	1xCarbamidomethyl [C14]	1	1	1	U6J0N8	0	1799.86	4.26	4	450.722	1e-05
	High	Unambiguous	VLPMNTGVEGGETALK		1	1	1	U6J0N8	0	1615.84	1.87	2	808.422	-6e-05
	High	Unambiguous	VLPMNTGVEGGETALK	1xOxidation [M4]	1	1	1	U6J0N8	0	1631.83	2.84	2	816.42	0.00047
	High	Unambiguous	ADILILGK		1	1	1	U6J0N8	0	842.535	1.71	2	421.771	-0.00015
U6IXV3	Fructose-bisphosphate aldolase OS=Echinococcus granulosus OX=6210 GN=EGR_00458 PE=3 SV=1	38.292	10	11	10	10	1	363	39.6	8.07	33.74
	Confidence	PSM Ambiguity	Sequence	Modifications	# Protein Groups	# Proteins	# PSMs	Master Protein Accessions	# Missed Cleavages	Theo. MH+ [Da]	XCorr A Sequest HT	Charge A Sequest HT	m/z [Da] A Sequest HT	Deltam/z [Da] A Sequest HT
	High	Unambiguous	VTEQVLSFVYK		1	1	1	U6IXV3	0	1312.71	3.35	2	656.861	0.00026
	High	Unambiguous	VGQAEFLQLAK		1	1	1	U6IXV3	0	1203.67	2.77	2	602.341	0.0007
	High	Unambiguous	VDLGVVPLGGTADECTTQGLDNLAQR	1xCarbamidomethyl [C15]	1	1	1	U6IXV3	0	2699.33	4.99	3	900.449	0.00075
	High	Unambiguous	TVPVAVPGIVFLSGGQSELDATR		1	1	2	U6IXV3	0	2313.24	2.9	3	771.753	0.00027
	High	Unambiguous	ELLFTTDPEFAK		1	1	1	U6IXV3	0	1410.72	2.83	2	705.861	7e-05
	High	Unambiguous	FAAINLENTEENRR		1	1	1	U6IXV3	1	1676.84	4.39	3	559.617	4e-05
	High	Unambiguous	GLLAADESTSTIGKR		1	1	1	U6IXV3	1	1518.81	2.62	2	759.912	0.00194
	High	Unambiguous	GLLAADESTSTIGK		1	1	1	U6IXV3	0	1362.71	2.45	2	681.856	-0.0036
	High	Unambiguous	ALQASAIAAWQGKPENVK		1	1	1	U6IXV3	0	1882.02	3.31	3	628.011	0.00058
	High	Unambiguous	FVPYLCAEK	1xCarbamidomethyl [C6]	1	1	1	U6IXV3	0	1126.56	1.86	2	563.784	-2e-05
U6JEE0	14-3-3 protein epsilon OS=Echinococcus granulosus OX=6210 GN=EGR_01834 PE=3 SV=1	27.0588	7	10	5	5	1	255	29.2	5.07	31.28
	Confidence	PSM Ambiguity	Sequence	Modifications	# Protein Groups	# Proteins	# PSMs	Master Protein Accessions	# Missed Cleavages	Theo. MH+ [Da]	XCorr A Sequest HT	Charge A Sequest HT	m/z [Da] A Sequest HT	Deltam/z [Da] A Sequest HT
	High	Unambiguous	IVDLNDESAPELTVEER		1	1	2	U6JEE0	0	1928.94	5.13	2	964.976	0.00019
	High	Unambiguous	DSTLIMQLLR		7	14	1	M3WVC7; U6JEE0; A0A2I2V3U4; M3VWG1; U6JGI4; U6J5Z8; M3W8I2	0	1189.66	1.9	2	595.335	0.00074
	High	Unambiguous	YLAEIATASERDEVAKR		1	1	2	U6JEE0	2	1922	4.14	4	481.255	0.00044
	High	Unambiguous	VATDIGTAELQPTHPIR		1	1	2	U6JEE0	0	1818.97	4.53	3	606.995	-1e-05
	High	Unambiguous	YLAEIATASER		1	1	1	U6JEE0	0	1223.63	2.8	2	612.316	-0.00092
	High	Unambiguous	YLAEIATASERDEVAK		1	1	1	U6JEE0	1	1765.9	2.27	3	589.305	0.00095
	High	Unambiguous	NLLSVAYK		7	15	1	M3WVC7; U6JEE0; A0A2I2V3U4; M3VWG1; U6JGI4; Q56J98; M3W8I2	0	907.525	1.89	2	454.266	-0.00011
Q56J98	14-3-3 protein OS=Echinococcus granulosus OX=6210 GN=EGR_03128 PE=2 SV=1	34.8178	10	13	9	9	1	247	27.9	5	30.63
	Confidence	PSM Ambiguity	Sequence	Modifications	# Protein Groups	# Proteins	# PSMs	Master Protein Accessions	# Missed Cleavages	Theo. MH+ [Da]	XCorr A Sequest HT	Charge A Sequest HT	m/z [Da] A Sequest HT	Deltam/z [Da] A Sequest HT
	High	Unambiguous	DATLIMQLLR	1xOxidation [M6]	1	1	1	Q56J98	0	1189.66	2.03	2	595.334	7e-05
	High	Unambiguous	DATLIMQLLR		1	1	1	Q56J98	0	1173.67	3.12	2	587.337	0.00021
	High	Unambiguous	EILDLLDKTLLPAASSSESK		1	1	1	Q56J98	1	2130.15	5	3	710.723	0.00011
	High	Unambiguous	KAFDDAVAELDTLPEESYK		1	1	1	Q56J98	1	2141.03	3.53	3	714.345	-0.00307
	High	Unambiguous	YVAEFCTGDER	1xCarbamidomethyl [C6]	1	1	2	Q56J98	0	1346.57	2.17	2	673.787	-0.0006
	High	Unambiguous	YVAEFCTGDERK	1xCarbamidomethyl [C6]	1	1	2	Q56J98	1	1474.66	2.62	3	492.226	-9e-05
	High	Unambiguous	AMKDVLESGADLSVEER	1xOxidation [M2]	1	1	1	Q56J98	1	1864.9	2.56	3	622.303	-0.00013
	High	Unambiguous	AFDDAVAELDTLPEESYK		1	1	1	Q56J98	0	2012.93	1.71	2	1006.97	-0.00097
	High	Unambiguous	EILDLLDK		1	1	1	Q56J98	0	958.546	1.96	2	479.777	0.00026
	High	Unambiguous	NLLSVAYK		7	15	1	M3WVC7; U6JEE0; A0A2I2V3U4; M3VWG1; U6JGI4; Q56J98; M3W8I2	0	907.525	1.89	2	454.266	-0.00011
	High	Unambiguous	TLLPAASSSESK		1	1	1	Q56J98	0	1190.63	1.76	2	595.816	-0.00069
W6UUI4	Severin OS=Echinococcus granulosus OX=6210 GN=EGR_08063 PE=4 SV=1	27.3224	7	9	7	7	1	366	41.3	6.06	28.52
	Confidence	PSM Ambiguity	Sequence	Modifications	# Protein Groups	# Proteins	# PSMs	Master Protein Accessions	# Missed Cleavages	Theo. MH+ [Da]	XCorr A Sequest HT	Charge A Sequest HT	m/z [Da] A Sequest HT	Deltam/z [Da] A Sequest HT
	High	Unambiguous	HDIKPDDVYIILTK		1	1	2	W6UUI4	0	1669.92	4.89	3	557.31	0.00014
	High	Unambiguous	FLQTCPNPFLPITVVTDEQAESFLK	1xCarbamidomethyl [C5]	1	1	1	W6UUI4	0	2894.46	6.45	3	965.494	0.00053
	High	Unambiguous	TVELDTFLDDAAVQHR		1	1	2	W6UUI4	0	1829.9	4.28	3	610.639	0.00034
	High	Unambiguous	DCSVLEKR	1xCarbamidomethyl [C2]	1	1	1	W6UUI4	1	1006.5	1.89	2	503.752	-0.00047
	High	Unambiguous	GGYASGFR		1	1	1	W6UUI4	0	814.384	1.83	2	407.696	-0.0001
	High	Unambiguous	LSDSSGKLELTIVSEGSASK		1	1	1	W6UUI4	1	2008.04	1.58	3	670.02	0.00072
	High	Unambiguous	EGLFVYIGK		1	1	1	W6UUI4	0	1025.57	2.01	2	513.287	0.00035
U6JLF5	Actin cytoplasmic A3 OS=Echinococcus granulosus OX=6210 GN=EGR_09069 PE=3 SV=1	24.2667	5	9	2	2	1	375	41.8	5.48	28.14
	Confidence	PSM Ambiguity	Sequence	Modifications	# Protein Groups	# Proteins	# PSMs	Master Protein Accessions	# Missed Cleavages	Theo. MH+ [Da]	XCorr A Sequest HT	Charge A Sequest HT	m/z [Da] A Sequest HT	Deltam/z [Da] A Sequest HT
	High	Unambiguous	VAPEEHPVLLTEAPLNPK		5	8	2	U6JLF5; W6U4L6; W6UFA4; W6UMH9; M3W6I2	0	1954.06	4.05	3	652.027	0.00029
	High	Selected	TTGIVLDSGDGVSHTVPIYEGYALPHAILR		1	1	4	U6JLF5	0	3151.64	4.72	4	788.666	0.00036
	High	Unambiguous	IWHHTFYNELR		5	11	1	U6JLF5; W6U4L6; W6UFA4; W6UMH9; M3W6I2	0	1515.75	2.18	3	505.92	-0.00113
	High	Unambiguous	AVFPSLVGRPR		5	12	2	U6JLF5; W6U4L6; W6UFA4; W6UMH9; M3W6I2	0	1198.71	2.81	3	400.239	-0.00064
	High	Unambiguous	DLYSNVVLSGGSTMYPGIADR		1	1	1	U6JLF5	0	2215.07	2.23	3	739.027	-0.00077
W6UEU0	Major vault protein OS=Echinococcus granulosus OX=6210 GN=EGR_08488 PE=4 SV=1	36.7589	9	10	9	9	1	253	28.5	5.25	27.83
	Confidence	PSM Ambiguity	Sequence	Modifications	# Protein Groups	# Proteins	# PSMs	Master Protein Accessions	# Missed Cleavages	Theo. MH+ [Da]	XCorr A Sequest HT	Charge A Sequest HT	m/z [Da] A Sequest HT	Deltam/z [Da] A Sequest HT
	High	Unambiguous	EYCIILNPVK	1xCarbamidomethyl [C3]	1	1	1	W6UEU0	0	1248.67	2.02	2	624.837	0.00075
	High	Unambiguous	ILPPNEALLLR		1	1	1	W6UEU0	0	1248.77	2.89	2	624.887	0.0001
	High	Unambiguous	LVTGPLTFIRK		1	1	1	W6UEU0	1	1244.77	2.81	3	415.595	-0.00026
	High	Unambiguous	FAQPPFPLYPGEQLQGEVTPLK		1	1	2	W6UEU0	0	2456.29	3.27	3	819.435	0.00135
	High	Unambiguous	IPGEQWLFEGPGVYKPR		1	1	1	W6UEU0	0	1973.03	4.39	3	658.354	0.00619
	High	Unambiguous	LVTGPLTFIR		1	1	1	W6UEU0	0	1116.68	2.46	2	558.843	0.00036
	High	Unambiguous	EYCIILNPVKR	1xCarbamidomethyl [C3]	1	1	1	W6UEU0	1	1404.77	2.5	3	468.928	0.00084
	High	Unambiguous	AIVAFTDDNGNAR		1	1	1	W6UEU0	0	1363.66	3.66	2	682.337	0.00318
	High	Unambiguous	EVTVLSQR		1	1	1	W6UEU0	0	931.521	2.1	2	466.263	-0.00136
O16058	Glutathione transferase OS=Echinococcus granulosus OX=6210 GN=GSTmu PE=2 SV=1	40.6393	9	12	6	9	1	219	25.5	7.59	27.45
	Confidence	PSM Ambiguity	Sequence	Modifications	# Protein Groups	# Proteins	# PSMs	Master Protein Accessions	# Missed Cleavages	Theo. MH+ [Da]	XCorr A Sequest HT	Charge A Sequest HT	m/z [Da] A Sequest HT	Deltam/z [Da] A Sequest HT
	High	Unambiguous	FENLPALR		1	1	1	O16058	0	959.531	2.55	2	480.269	0.00011
	High	Unambiguous	AVLHMLQCEVVDLR	1xOxidation [M5]; 1xCarbamidomethyl [C8]	1	3	1	O16058	0	1698.87	3.02	3	566.962	0.00154
	High	Unambiguous	LPNFEAYLGEK		1	2	2	O16058	0	1280.65	2.61	2	640.83	0.00031
	High	Unambiguous	LTQSGAILEYIADR		1	2	2	O16058	0	1549.82	4	2	775.415	0.00025
	High	Unambiguous	YLEVEYDDKR		1	1	2	O16058	1	1329.63	2.67	2	665.321	0.0008
	High	Unambiguous	FEPTCLEKYPR	1xCarbamidomethyl [C5]	1	1	1	O16058	1	1439.7	2.55	3	480.573	0.00177
	High	Unambiguous	IGSTPTFDR		1	1	1	O16058	0	993.5	2.73	2	497.254	6e-05
	High	Unambiguous	LKPGLFETLAQK		1	1	1	O16058	0	1344.79	2.4	2	672.897	-0.00137
	High	Unambiguous	FEPTCLEK	1xCarbamidomethyl [C5]	1	1	1	O16058	0	1023.48	1.57	2	512.245	9e-05
U6JIM9	Annexin OS=Echinococcus granulosus OX=6210 GN=EGR_00674 PE=3 SV=1	36.858	8	10	8	8	1	331	37.3	6.28	26.79
	Confidence	PSM Ambiguity	Sequence	Modifications	# Protein Groups	# Proteins	# PSMs	Master Protein Accessions	# Missed Cleavages	Theo. MH+ [Da]	XCorr A Sequest HT	Charge A Sequest HT	m/z [Da] A Sequest HT	Deltam/z [Da] A Sequest HT
	High	Unambiguous	ILCTASVLDIR	1xCarbamidomethyl [C3]	1	1	1	U6JIM9	0	1260.7	3.53	2	630.853	0.00043
	High	Unambiguous	SEIDLPTLK		1	1	1	U6JIM9	0	1015.57	2.39	2	508.288	0.00037
	High	Unambiguous	SLLMTLLGEK		1	1	1	U6JIM9	0	1104.63	2.21	2	552.821	0.00039
	High	Unambiguous	TGSAGGDVNDIICCLSPTEITALK	2xCarbamidomethyl [C13; C14]	1	1	1	U6JIM9	0	2492.2	4.17	3	831.407	0.00232
	High	Unambiguous	LLLVAQLYNSMHGLGTDER	1xOxidation [M11]	1	1	1	U6JIM9	0	2146.1	2.22	3	716.037	0.00028
	High	Unambiguous	DAYNNVIMSAVDLR	1xOxidation [M8]	1	1	1	U6JIM9	0	1596.77	2.26	2	798.889	0.00108
	High	Unambiguous	DAYNNVIMSAVDLR		1	1	2	U6JIM9	0	1580.77	2.03	3	527.596	-8e-05
	High	Unambiguous	AIYDHFKDVYNVSLVDFITK		1	1	1	U6JIM9	1	2387.23	3.31	4	597.561	-0.0014
	High	Unambiguous	GLGTREEDIIQVIGK		1	1	1	U6JIM9	1	1627.9	2.86	3	543.306	0.00091
W6UDU1	Ubiquitin OS=Echinococcus granulosus OX=6210 GN=EGR_06107 PE=4 SV=1	44.3396	5	9	0	1	1	106	11.8	8.76	26.24
	Confidence	PSM Ambiguity	Sequence	Modifications	# Protein Groups	# Proteins	# PSMs	Master Protein Accessions	# Missed Cleavages	Theo. MH+ [Da]	XCorr A Sequest HT	Charge A Sequest HT	m/z [Da] A Sequest HT	Deltam/z [Da] A Sequest HT
	High	Unambiguous	TITLEVEPSDSIENVK		1	3	3	W6UDU1	0	1773.91	3.85	2	887.46	0.00031
	High	Unambiguous	TLSDYNIQKESTLHLVLR		2	6	1	M3WWF6; W6UDU1	1	2130.16	3.23	4	533.296	0.00124
	High	Unambiguous	TLSDYNIQK		2	6	1	M3WWF6; W6UDU1	0	1081.55	2.09	2	541.28	0.00012
	High	Unambiguous	ESTLHLVLR		2	7	1	M3WWF6; W6UDU1	0	1067.62	2.35	2	534.314	0.00019
	High	Unambiguous	IQDKEGIPPDQQR		2	8	3	M3WWF6; W6UDU1	1	1523.78	2.82	3	508.599	0.00067
W6UNG8	Murinoglobulin-2 OS=Echinococcus granulosus OX=6210 GN=EGR_01964 PE=4 SV=1	16.9545	9	9	9	9	1	637	72.4	7.5	22.71
	Confidence	PSM Ambiguity	Sequence	Modifications	# Protein Groups	# Proteins	# PSMs	Master Protein Accessions	# Missed Cleavages	Theo. MH+ [Da]	XCorr A Sequest HT	Charge A Sequest HT	m/z [Da] A Sequest HT	Deltam/z [Da] A Sequest HT
	High	Unambiguous	EAHNFVLPPLNFK		1	1	1	W6UNG8	0	1525.82	3.3	3	509.278	0.00065
	High	Unambiguous	FAVIMGETDKPLYRPGDQVR		1	1	1	W6UNG8	0	2292.18	3.49	4	573.8	-0.00011
	High	Unambiguous	YFVPIELKPGTR		1	1	1	W6UNG8	0	1419.8	2.91	3	473.938	0.00017
	High	Unambiguous	TILPQTEPLTWPR		1	1	1	W6UNG8	0	1551.85	2.31	2	776.43	-0.00012
	High	Unambiguous	YGIPIAGQVLYR		1	1	1	W6UNG8	0	1349.76	2.71	2	675.382	-5e-05
	High	Unambiguous	AVGEYWEEK		1	1	1	W6UNG8	0	1110.51	1.48	2	555.759	0.00041
	High	Unambiguous	NQCPGYHNSITR	1xCarbamidomethyl [C3]	1	1	1	W6UNG8	0	1446.65	3.04	3	482.889	-0.0002
	High	Unambiguous	FLALTSR		1	1	1	W6UNG8	0	807.472	1.94	2	404.239	-0.00051
	High	Unambiguous	RLEIIEPSER		1	1	1	W6UNG8	1	1241.68	3	3	414.566	-0.0003
U6JGI4	14-3-3 protein beta:alpha OS=Echinococcus granulosus OX=6210 GN=EGR_10354 PE=3 SV=1	36.2903	8	12	5	5	1	248	27.8	4.88	22.5
	Confidence	PSM Ambiguity	Sequence	Modifications	# Protein Groups	# Proteins	# PSMs	Master Protein Accessions	# Missed Cleavages	Theo. MH+ [Da]	XCorr A Sequest HT	Charge A Sequest HT	m/z [Da] A Sequest HT	Deltam/z [Da] A Sequest HT
	High	Unambiguous	ATSLAEAELSVTHPIR		1	1	2	U6JGI4	0	1694.91	4.95	3	565.641	0.00029
	High	Unambiguous	DSTLIMQLLR		7	14	1	M3WVC7; U6JEE0; A0A2I2V3U4; M3VWG1; U6JGI4; U6J5Z8; M3W8I2	0	1189.66	1.9	2	595.335	0.00074
	High	Unambiguous	ICNDVLALLSK	1xCarbamidomethyl [C2]	1	1	1	U6JGI4	0	1245.69	3.35	2	623.348	0.00039
	High	Unambiguous	MMGDYYR	2xOxidation [M1; M2]	2	2	3	U6JGI4; U6J5Z8	0	967.365	1.29	2	484.186	2e-05
	High	Unambiguous	STEAAEEAYQK		1	1	1	U6JGI4	0	1226.55	2.23	2	613.78	-0.00026
	High	Unambiguous	TIAEMGNELNNEER	1xOxidation [M5]	1	1	2	U6JGI4	0	1635.73	2.32	2	818.367	-9e-05
	High	Unambiguous	NLLSVAYK		7	15	1	M3WVC7; U6JEE0; A0A2I2V3U4; M3VWG1; U6JGI4; Q56J98; M3W8I2	0	907.525	1.89	2	454.266	-0.00011
	High	Unambiguous	YLAEVQEGEQNDK		1	1	1	U6JGI4	0	1522.7	1.75	2	761.854	-0.00045
W6UY26	Alpha-actinin, sarcomeric OS=Echinococcus granulosus OX=6210 GN=EGR_01584 PE=4 SV=1	13.3998	10	10	10	10	1	903	103.8	5.52	21.28
	Confidence	PSM Ambiguity	Sequence	Modifications	# Protein Groups	# Proteins	# PSMs	Master Protein Accessions	# Missed Cleavages	Theo. MH+ [Da]	XCorr A Sequest HT	Charge A Sequest HT	m/z [Da] A Sequest HT	Deltam/z [Da] A Sequest HT
	High	Unambiguous	LLTNLDGELEAQRPK		1	1	1	W6UY26	0	1696.92	3.65	3	566.313	0.00096
	High	Unambiguous	LNNVGLGEASLEEQVK		1	1	1	W6UY26	0	1699.89	3.13	2	850.447	3e-05
	High	Unambiguous	ELTDLDTSDQLLQSFR		1	1	1	W6UY26	0	1880.92	2.6	3	627.646	0.00019
	High	Unambiguous	TTTLAYWLSR		1	1	1	W6UY26	0	1211.64	2.58	2	606.325	0
	High	Unambiguous	ESIVNPYTNVTTSR		1	1	1	W6UY26	0	1580.79	2.7	2	790.9	0.00022
	High	Unambiguous	IESIAQEIR		1	1	1	W6UY26	0	1058.58	2.69	2	529.796	0.0006
	High	Unambiguous	AFCAIINR	1xCarbamidomethyl [C3]	1	1	1	W6UY26	0	964.503	2.09	2	482.756	0.00024
	High	Unambiguous	AFDVAEESLSIPK		1	1	1	W6UY26	0	1405.72	1.84	2	703.364	-0.00028
	High	Unambiguous	GYLTEADLR		1	1	1	W6UY26	0	1037.53	1.43	2	519.267	-0.00014
	High	Unambiguous	STEPYPEVNVK		1	1	1	W6UY26	0	1262.63	1.51	2	631.815	-0.00161
W6U4L6	Actin-2 OS=Echinococcus granulosus OX=6210 GN=EGR_09068 PE=3 SV=1	21.9949	5	7	2	2	1	391	43.5	5.48	20.94
	Confidence	PSM Ambiguity	Sequence	Modifications	# Protein Groups	# Proteins	# PSMs	Master Protein Accessions	# Missed Cleavages	Theo. MH+ [Da]	XCorr A Sequest HT	Charge A Sequest HT	m/z [Da] A Sequest HT	Deltam/z [Da] A Sequest HT
	High	Unambiguous	VAPEEHPVLLTEAPLNPK		5	8	2	U6JLF5; W6U4L6; W6UFA4; W6UMH9; M3W6I2	0	1954.06	4.05	3	652.027	0.00029
	High	Rejected	TTGVVLDSGDGVTHTVPIYEGYALPHAILR		1	1	2	W6U4L6	0	3151.64	4.64	4	788.666	0.00036
	High	Unambiguous	IWHHTFYNELR		5	11	1	U6JLF5; W6U4L6; W6UFA4; W6UMH9; M3W6I2	0	1515.75	2.18	3	505.92	-0.00113
	High	Unambiguous	AVFPSLVGRPR		5	12	2	U6JLF5; W6U4L6; W6UFA4; W6UMH9; M3W6I2	0	1198.71	2.81	3	400.239	-0.00064
	High	Unambiguous	SYELPDGQLITIGNER		1	1	1	W6U4L6	0	1804.91	1.78	2	902.955	-0.00283
W6UGM0	Calpain OS=Echinococcus granulosus OX=6210 GN=EGR_04488 PE=3 SV=1	9.47666	7	8	7	7	1	707	80.1	6.79	20.86
	Confidence	PSM Ambiguity	Sequence	Modifications	# Protein Groups	# Proteins	# PSMs	Master Protein Accessions	# Missed Cleavages	Theo. MH+ [Da]	XCorr A Sequest HT	Charge A Sequest HT	m/z [Da] A Sequest HT	Deltam/z [Da] A Sequest HT
	High	Unambiguous	RDFFNTNRPISISEFTNTR		1	1	1	W6UGM0	1	2315.15	2.85	4	579.546	0.00244
	High	Unambiguous	DPVTNSINAEQLR		1	1	1	W6UGM0	0	1456.74	2.72	2	728.874	0.00123
	High	Unambiguous	DFFNTNRPISISEFTNTR		1	1	1	W6UGM0	0	2159.05	4.14	3	720.357	0.00142
	High	Unambiguous	DPVTNSINAEQLRDILNK		1	1	1	W6UGM0	1	2040.07	2.57	3	680.696	0.00022
	High	Unambiguous	TLNVTELR		1	1	2	W6UGM0	0	945.536	2.23	2	473.272	-0.0001
	High	Unambiguous	GQTIQGPDYVGVFK		1	1	1	W6UGM0	0	1508.77	2.6	2	754.891	-0.00014
	High	Unambiguous	VFTETIIK		1	1	1	W6UGM0	0	950.556	1.63	2	475.78	-0.00119
U6IY96	Dynein light chain OS=Echinococcus granulosus OX=6210 GN=EGR_09473 PE=3 SV=1	48.913	5	9	2	2	1	92	10.5	7.97	20.12
	Confidence	PSM Ambiguity	Sequence	Modifications	# Protein Groups	# Proteins	# PSMs	Master Protein Accessions	# Missed Cleavages	Theo. MH+ [Da]	XCorr A Sequest HT	Charge A Sequest HT	m/z [Da] A Sequest HT	Deltam/z [Da] A Sequest HT
	High	Unambiguous	EFDKLYSPTWHCIVGR	1xCarbamidomethyl [C12]	1	1	2	U6IY96	1	2007.97	3.26	4	502.75	0.00072
	High	Unambiguous	LYSPTWHCIVGR	1xCarbamidomethyl [C8]	2	2	3	W6U526; U6IY96	0	1488.74	3.13	3	496.919	-6e-05
	High	Unambiguous	NFGSYVTHETK		3	6	2	W6U3G1; W6U526; U6IY96	0	1282.61	2.31	3	428.207	-0.00014
	High	Unambiguous	DAMNQFTIEKDIAAYLK	1xOxidation [M3]	1	1	1	U6IY96	1	1986.98	1.81	3	663	0.00051
	High	Unambiguous	DIAAYLKK		3	5	2	U6J1C5; W6UQG5; U6IY96	1	921.54	1.88	2	461.274	0.00058
W6UQM0	Myosin-11 OS=Echinococcus granulosus OX=6210 GN=EGR_01108 PE=3 SV=1	4.0399	6	7	6	6	1	2005	229.2	5.5	19.68
	Confidence	PSM Ambiguity	Sequence	Modifications	# Protein Groups	# Proteins	# PSMs	Master Protein Accessions	# Missed Cleavages	Theo. MH+ [Da]	XCorr A Sequest HT	Charge A Sequest HT	m/z [Da] A Sequest HT	Deltam/z [Da] A Sequest HT
	High	Unambiguous	ANLSHELEELVSHTDDAGK		1	1	2	W6UQM0	0	2064.98	3.2	3	688.999	-0.00018
	High	Unambiguous	AQAIDDLSTSER		1	1	1	W6UQM0	0	1305.63	3.26	2	653.318	6e-05
	High	Unambiguous	LNDLSTHLTDEEER		1	1	1	W6UQM0	0	1671.78	2.82	3	557.934	0.00146
	High	Unambiguous	AQAELEAANK		1	1	1	W6UQM0	0	1044.53	2.5	2	522.769	-0.0006
	High	Unambiguous	VERDEALEEANSALTAK		1	1	1	W6UQM0	1	1845.92	3.49	3	615.978	0.00028
	High	Unambiguous	ADLQINALK		1	1	1	W6UQM0	0	985.568	1.9	2	493.288	0.00025
W6UFE0	Sj-Ts4 protein OS=Echinococcus granulosus OX=6210 GN=EGR_08263 PE=4 SV=1	22.8758	5	6	5	5	1	306	34.1	8.5	19.56
	Confidence	PSM Ambiguity	Sequence	Modifications	# Protein Groups	# Proteins	# PSMs	Master Protein Accessions	# Missed Cleavages	Theo. MH+ [Da]	XCorr A Sequest HT	Charge A Sequest HT	m/z [Da] A Sequest HT	Deltam/z [Da] A Sequest HT
	High	Unambiguous	AFVAGAISQLHNFTQELR		1	1	1	W6UFE0	0	2002.05	4.1	3	668.023	0.00084
	High	Unambiguous	SIFQLSESAASAIR		1	1	1	W6UFE0	0	1479.78	3.64	2	740.399	0.00532
	High	Unambiguous	GIQDQLASLSAVTSK		1	1	2	W6UFE0	0	1517.82	3.99	2	759.413	0.00066
	High	Unambiguous	LQSALVNSEK		1	1	1	W6UFE0	0	1088.59	2.39	2	544.802	0.00112
	High	Unambiguous	VQAAQNTISNAYK		1	1	1	W6UFE0	0	1407.72	2.52	2	704.364	-0.00059
W6U526	Dynein light chain OS=Echinococcus granulosus OX=6210 GN=EGR_09469 PE=3 SV=1	51.087	5	8	1	3	1	92	10.6	8	19.18
	Confidence	PSM Ambiguity	Sequence	Modifications	# Protein Groups	# Proteins	# PSMs	Master Protein Accessions	# Missed Cleavages	Theo. MH+ [Da]	XCorr A Sequest HT	Charge A Sequest HT	m/z [Da] A Sequest HT	Deltam/z [Da] A Sequest HT
	High	Unambiguous	LYSPTWHCIVGR	1xCarbamidomethyl [C8]	2	2	3	W6U526; U6IY96	0	1488.74	3.13	3	496.919	-6e-05
	High	Unambiguous	YSVEKDIAAHIK		1	2	1	W6U526	1	1373.74	2.54	3	458.586	-0.00012
	High	Unambiguous	NFGSYVTHETK		3	6	2	W6U3G1; W6U526; U6IY96	0	1282.61	2.31	3	428.207	-0.00014
	High	Unambiguous	NADMAEDMQQR		1	1	1	W6U526	0	1308.53	1.79	2	654.769	0.00011
	High	Unambiguous	YSVEKDIAAHIKK		1	2	1	W6U526	2	1501.84	2.16	3	501.285	0.00099
W6U588	Acetyl-CoA hydrolase OS=Echinococcus granulosus OX=6210 GN=EGR_08835 PE=4 SV=1	21.4447	7	8	7	7	1	443	47.9	7.24	19.11
	Confidence	PSM Ambiguity	Sequence	Modifications	# Protein Groups	# Proteins	# PSMs	Master Protein Accessions	# Missed Cleavages	Theo. MH+ [Da]	XCorr A Sequest HT	Charge A Sequest HT	m/z [Da] A Sequest HT	Deltam/z [Da] A Sequest HT
	High	Unambiguous	IVSSFIIGTK		1	1	1	W6U588	0	1064.64	2.09	2	532.822	0.00057
	High	Unambiguous	AHAHYVVTEHGIAFLFGK		1	1	1	W6U588	0	1997.04	2.85	4	500.016	0.00095
	High	Unambiguous	SALEAAEIIVAQINPHVPLCK	1xCarbamidomethyl [C20]	1	1	2	W6U588	0	2273.23	2.73	4	569.064	0.00021
	High	Unambiguous	IYSGFGGQVDFLR		1	1	1	W6U588	0	1458.74	3.61	2	729.873	0.00074
	High	Unambiguous	STSLFTGGNCR	1xCarbamidomethyl [C10]	1	1	1	W6U588	0	1199.55	1.77	2	600.277	3e-05
	High	Unambiguous	DGLGVPIIALASTTK		1	1	1	W6U588	0	1455.84	1.78	2	728.425	0.00025
	High	Unambiguous	DAFEILK		1	1	1	W6U588	0	835.456	1.67	2	418.232	-1e-05
W6U828	Thioredoxin domain-containing protein OS=Echinococcus granulosus OX=6210 GN=EGR_07846 PE=4 SV=1	39.8148	5	8	5	5	1	108	12.6	8.9	18.66
	Confidence	PSM Ambiguity	Sequence	Modifications	# Protein Groups	# Proteins	# PSMs	Master Protein Accessions	# Missed Cleavages	Theo. MH+ [Da]	XCorr A Sequest HT	Charge A Sequest HT	m/z [Da] A Sequest HT	Deltam/z [Da] A Sequest HT
	High	Unambiguous	LIILAVDATR		1	1	2	W6U828	0	1084.67	2.65	2	542.84	-9e-05
	High	Unambiguous	DLNVTACPTFLFFR	1xCarbamidomethyl [C7]	1	1	2	W6U828	0	1700.85	4.15	2	850.925	-0.00196
	High	Unambiguous	TFIACPQERE	1xCarbamidomethyl [C5]	1	1	1	W6U828	1	1250.58	2.18	2	625.796	0.00026
	High	Unambiguous	KLIILAVDATR		1	1	1	W6U828	1	1212.77	2.69	3	404.927	-0.00011
	High	Unambiguous	LIMVAFVK	1xOxidation [M3]	1	1	1	W6U828	0	936.559	1.89	2	468.783	-0.00011
	High	Unambiguous	LIMVAFVK		1	1	1	W6U828	0	920.564	1.46	2	460.786	0.00024
W6U948	Transgelin OS=Echinococcus granulosus OX=6210 GN=EGR_08102 PE=3 SV=1	6.56934	6	7	6	6	1	822	89.8	6.24	18.08
	Confidence	PSM Ambiguity	Sequence	Modifications	# Protein Groups	# Proteins	# PSMs	Master Protein Accessions	# Missed Cleavages	Theo. MH+ [Da]	XCorr A Sequest HT	Charge A Sequest HT	m/z [Da] A Sequest HT	Deltam/z [Da] A Sequest HT
	High	Unambiguous	GYGVPVADLFQTVDLFEKK		1	1	1	W6U948	1	2126.12	3.29	3	709.377	0.00031
	High	Unambiguous	GYGVPVADLFQTVDLFEK		1	1	1	W6U948	0	1998.02	4.22	2	999.513	-0.00157
	High	Unambiguous	TCQTHPEYSGPVLGPK	1xCarbamidomethyl [C2]	1	1	2	W6U948	0	1770.85	3.74	3	590.954	0
	High	Unambiguous	INENATMPFK	1xOxidation [M7]	1	1	1	W6U948	0	1180.57	1.96	2	590.789	0.00184
	High	Unambiguous	SKLYEDILK		1	1	1	W6U948	1	1108.62	2.19	2	554.816	0.00034
	High	Unambiguous	LYEDILK		1	1	1	W6U948	0	893.498	1.36	2	447.253	3e-05
W6UIT3	Clathrin heavy chain OS=Echinococcus granulosus OX=6210 GN=EGR_04104 PE=3 SV=1	5.33573	7	7	5	7	1	1668	190	5.72	18.05
	Confidence	PSM Ambiguity	Sequence	Modifications	# Protein Groups	# Proteins	# PSMs	Master Protein Accessions	# Missed Cleavages	Theo. MH+ [Da]	XCorr A Sequest HT	Charge A Sequest HT	m/z [Da] A Sequest HT	Deltam/z [Da] A Sequest HT
	High	Unambiguous	GQFSTDELVAEVEKR		1	5	1	W6UIT3	1	1707.85	3.07	3	569.954	-0.0026
	High	Unambiguous	LLLPWLESR		1	4	1	W6UIT3	0	1126.66	1.66	2	563.835	0.00086
	High	Unambiguous	AGDPTNYDEVIR		1	1	1	W6UIT3	0	1349.63	3.3	2	675.318	-0.0023
	High	Unambiguous	AASAANNYEDLVR		1	1	1	W6UIT3	0	1393.67	3.7	2	697.34	0.00083
	High	Unambiguous	IVLDNSVFSDHR		1	1	1	W6UIT3	0	1401.71	2.6	3	467.909	-0.00016
	High	Unambiguous	YAVVFLITK		1	1	1	W6UIT3	0	1053.63	2	2	527.321	0.00032
	High	Unambiguous	LPVVVGGLLDVDCADDVIK	1xCarbamidomethyl [C13]	1	1	1	W6UIT3	0	1997.06	1.72	2	999.034	-0.00064
W6V3D8	Thioredoxin OS=Echinococcus granulosus OX=6210 GN=EGR_04568 PE=3 SV=1	49.5327	5	7	5	5	1	107	11.6	4.92	18.03
	Confidence	PSM Ambiguity	Sequence	Modifications	# Protein Groups	# Proteins	# PSMs	Master Protein Accessions	# Missed Cleavages	Theo. MH+ [Da]	XCorr A Sequest HT	Charge A Sequest HT	m/z [Da] A Sequest HT	Deltam/z [Da] A Sequest HT
	High	Unambiguous	VTAMPTLIVFK	1xOxidation [M4]	1	1	2	W6V3D8	0	1235.71	2.49	2	618.358	0.00081
	High	Unambiguous	VTAMPTLIVFK		1	1	1	W6V3D8	0	1219.71	2.01	2	610.36	0.00028
	High	Unambiguous	LDVDECQDVAEK	1xCarbamidomethyl [C6]	1	1	1	W6V3D8	0	1420.63	2.2	2	710.818	0.00115
	High	Unambiguous	VVGANEAGIR		1	1	1	W6V3D8	0	985.543	2.94	2	493.273	-0.00192
	High	Unambiguous	LDVDECQDVAEKYR	1xCarbamidomethyl [C6]	1	1	1	W6V3D8	1	1739.79	3.97	3	580.602	0.00031
	High	Unambiguous	GDKLLVCDFFATWCGPCK	3xCarbamidomethyl [C7; C14; C17]	1	1	1	W6V3D8	1	2173.99	2.06	3	725.334	9e-05
W6US48	Glutamine--fructose-6-phosphate transaminase [isomerizing] OS=Echinococcus granulosus OX=6210 GN=EGR_08869 PE=4 SV=1	12.4118	7	8	6	7	1	709	79	6.44	17.57
	Confidence	PSM Ambiguity	Sequence	Modifications	# Protein Groups	# Proteins	# PSMs	Master Protein Accessions	# Missed Cleavages	Theo. MH+ [Da]	XCorr A Sequest HT	Charge A Sequest HT	m/z [Da] A Sequest HT	Deltam/z [Da] A Sequest HT
	High	Unambiguous	VIYLEDNDIAAVR		1	1	1	W6US48	0	1490.78	3.06	2	745.895	-0.00078
	High	Unambiguous	LPEQVDSILHKDDEIVK		1	1	2	W6US48	1	1978.05	3.81	4	495.268	5e-05
	High	Unambiguous	GYHYATCLEGALK	1xCarbamidomethyl [C7]	1	3	1	W6US48	0	1482.7	3.31	3	494.906	-0.0001
	High	Unambiguous	YYPGEIVATR		1	1	1	W6US48	0	1168.6	1.75	2	584.803	-2e-05
	High	Unambiguous	EIFEQPDSILNTMR	1xOxidation [M13]	1	1	1	W6US48	0	1708.82	1.95	2	854.914	-5e-05
	High	Unambiguous	VNFNDMTVVLGGIK	1xOxidation [M6]	1	1	1	W6US48	0	1522.79	1.63	2	761.901	0.00018
	High	Unambiguous	IIMVVTK	1xOxidation [M3]	1	1	1	W6US48	0	819.501	1.52	2	410.254	6e-05
U6J063	Calpain-A OS=Echinococcus granulosus OX=6210 GN=EGR_00412 PE=3 SV=1	8.63747	7	7	7	7	1	822	92	5.31	16.05
	Confidence	PSM Ambiguity	Sequence	Modifications	# Protein Groups	# Proteins	# PSMs	Master Protein Accessions	# Missed Cleavages	Theo. MH+ [Da]	XCorr A Sequest HT	Charge A Sequest HT	m/z [Da] A Sequest HT	Deltam/z [Da] A Sequest HT
	High	Unambiguous	LFGSYESLR		1	1	1	U6J063	0	1071.55	2.54	2	536.277	-0.00031
	High	Unambiguous	SGSLDFEEFK		1	1	1	U6J063	0	1158.53	2.21	2	579.77	0.00077
	High	Unambiguous	NFLDTFWTNPQYR		1	1	1	U6J063	0	1701.8	2.62	2	851.402	-0.00253
	High	Unambiguous	ILWEILR		1	1	1	U6J063	0	942.577	1.86	2	471.793	0.00087
	High	Unambiguous	SLISMLDVDR		1	1	1	U6J063	0	1148.6	2.11	2	574.802	-0.00087
	High	Unambiguous	FNDYVICCAR	2xCarbamidomethyl [C7; C8]	1	1	1	U6J063	0	1317.57	2.47	2	659.289	-0.0003
	High	Unambiguous	APAPAPVPVTVR		1	1	1	U6J063	0	1174.69	2.24	2	587.851	0
W6UI25	Proactivator polypeptide OS=Echinococcus granulosus OX=6210 GN=EGR_04531 PE=4 SV=1	9.30481	8	9	8	8	1	935	104.2	5.59	15.85
	Confidence	PSM Ambiguity	Sequence	Modifications	# Protein Groups	# Proteins	# PSMs	Master Protein Accessions	# Missed Cleavages	Theo. MH+ [Da]	XCorr A Sequest HT	Charge A Sequest HT	m/z [Da] A Sequest HT	Deltam/z [Da] A Sequest HT
	High	Unambiguous	ESLCESFGYFK	1xCarbamidomethyl [C4]	1	1	1	W6UI25	0	1366.6	2.94	2	683.803	0.00027
	High	Unambiguous	KAFCYELPLQVVDICK	2xCarbamidomethyl [C4; C15]	1	1	1	W6UI25	1	1983.01	2.59	3	661.675	0.00099
	High	Unambiguous	IRDQTKDPVFDQALK		1	1	1	W6UI25	2	1773.95	4.4	3	591.988	-0.00037
	High	Unambiguous	ALVQDNDTK		1	1	1	W6UI25	0	1003.51	2.22	2	502.257	0.00034
	High	Unambiguous	VEGLLEYLCK	1xCarbamidomethyl [C9]	1	1	1	W6UI25	0	1223.63	1.62	2	612.321	0.00045
	High	Unambiguous	FVEAYSDVIIR		1	1	1	W6UI25	0	1311.69	2.07	2	656.355	0.00393
	High	Unambiguous	AFCYELPLQVVDICK	2xCarbamidomethyl [C3; C14]	1	1	2	W6UI25	0	1854.91	1.95	3	618.976	9e-05
	High	Unambiguous	ALESVCDYLPNEGLK	1xCarbamidomethyl [C6]	1	1	1	W6UI25	0	1707.83	1.6	2	854.418	0.00155
W6UBQ8	Lysosomal aspartic protease OS=Echinococcus granulosus OX=6210 GN=EGR_07173 PE=3 SV=1	12.4706	5	6	5	5	1	425	47.3	6.07	15.55
	Confidence	PSM Ambiguity	Sequence	Modifications	# Protein Groups	# Proteins	# PSMs	Master Protein Accessions	# Missed Cleavages	Theo. MH+ [Da]	XCorr A Sequest HT	Charge A Sequest HT	m/z [Da] A Sequest HT	Deltam/z [Da] A Sequest HT
	High	Unambiguous	LSDIQAPDQTFAEATK		1	1	1	W6UBQ8	0	1734.85	3.74	2	867.931	-0.00027
	High	Unambiguous	SISVDNVEPVFYNLVR		1	1	2	W6UBQ8	0	1850.96	3.69	2	925.986	-0.0002
	High	Unambiguous	YYSIFDLGLK		1	1	1	W6UBQ8	0	1218.64	1.6	2	609.824	0.00033
	High	Unambiguous	YYSIFDLGLKR		1	1	1	W6UBQ8	1	1374.74	2.74	3	458.919	4e-05
	High	Unambiguous	FDGILGMGFR		1	1	1	W6UBQ8	0	1112.56	2.38	2	556.782	0.00036
W6U831	Malate dehydrogenase, cytoplasmic OS=Echinococcus granulosus OX=6210 GN=EGR_08628 PE=4 SV=1	18.7354	6	6	6	6	1	427	46.9	8.16	15.12
	Confidence	PSM Ambiguity	Sequence	Modifications	# Protein Groups	# Proteins	# PSMs	Master Protein Accessions	# Missed Cleavages	Theo. MH+ [Da]	XCorr A Sequest HT	Charge A Sequest HT	m/z [Da] A Sequest HT	Deltam/z [Da] A Sequest HT
	High	Unambiguous	EGEWVSMSVYSTGDHYGAPK	1xOxidation [M7]	1	1	1	W6U831	0	2215.96	2.82	3	739.323	-0.002
	High	Unambiguous	SLFNLSADELVDER		1	1	1	W6U831	0	1607.79	3.3	2	804.399	-0.00041
	High	Unambiguous	SLFNLSADELVDEREVALASFK		1	1	1	W6U831	1	2453.26	2.1	3	818.422	-0.0011
	High	Unambiguous	VVDGLSMDEWSR	1xOxidation [M7]	1	1	1	W6U831	0	1409.64	2.81	2	705.322	0.00053
	High	Unambiguous	DIYFSFPVTIK		1	1	1	W6U831	0	1329.71	2.02	2	665.358	-0.00055
	High	Unambiguous	YAPSIPKENFTALTR		1	1	1	W6U831	1	1707.91	2.08	3	569.974	0.00033
A5YTY7	Calreticulin OS=Echinococcus granulosus OX=6210 GN=EGR_08108 PE=2 SV=1	26.5823	6	8	6	6	1	395	45.3	4.63	15.01
	Confidence	PSM Ambiguity	Sequence	Modifications	# Protein Groups	# Proteins	# PSMs	Master Protein Accessions	# Missed Cleavages	Theo. MH+ [Da]	XCorr A Sequest HT	Charge A Sequest HT	m/z [Da] A Sequest HT	Deltam/z [Da] A Sequest HT
	High	Unambiguous	GQWKPPQIPNPDYFEDDELYAR		1	1	2	A5YTY7	0	2678.25	3.04	3	893.423	0.00098
	High	Unambiguous	YSAPFTKPLSSK		1	1	2	A5YTY7	0	1325.71	2.41	3	442.575	-8e-05
	High	Unambiguous	TIDDPDAEKPEDWVDVAEIPDPDDRKPDDWDQPK		1	1	1	A5YTY7	1	3961.79	2.73	5	793.164	0.0007
	High	Unambiguous	GDFDDREDGGIR		1	1	1	A5YTY7	1	1351.59	2.28	3	451.201	4e-05
	High	Unambiguous	TIVDTNAK		1	1	1	A5YTY7	0	861.468	2.35	2	431.237	-0.00024
	High	Unambiguous	TSETGSLVADFDMIPSK	1xOxidation [M13]	1	1	1	A5YTY7	0	1813.85	1.2	2	907.428	-0.00205
W6U1C9	Thioredoxin-dependent peroxiredoxin OS=Echinococcus granulosus OX=6210 GN=EGR_10291 PE=4 SV=1	20.8791	5	5	5	5	1	273	30.6	9.39	14.99
	Confidence	PSM Ambiguity	Sequence	Modifications	# Protein Groups	# Proteins	# PSMs	Master Protein Accessions	# Missed Cleavages	Theo. MH+ [Da]	XCorr A Sequest HT	Charge A Sequest HT	m/z [Da] A Sequest HT	Deltam/z [Da] A Sequest HT
	High	Unambiguous	SMTINDLPVGR		1	1	1	W6U1C9	0	1202.62	2.69	2	601.814	0.00062
	High	Unambiguous	EYEVLLEDAGVALR		1	1	1	W6U1C9	0	1576.82	2.91	3	526.279	0.00042
	High	Unambiguous	EISREYEVLLEDAGVALR		1	1	1	W6U1C9	1	2062.08	3.04	3	688.031	-0.00138
	High	Unambiguous	APNFAGTAVVDGQFKEIELR		1	1	1	W6U1C9	1	2162.12	4.16	3	721.38	0.00023
	High	Unambiguous	GLFIIDQK		1	1	1	W6U1C9	0	933.54	2.18	2	467.274	0.00037
W6UK50	Glucose-regulated protein OS=Echinococcus granulosus OX=6210 GN=EGR_06658 PE=3 SV=1	10.1382	5	6	2	2	1	651	71.8	5.21	14.97
	Confidence	PSM Ambiguity	Sequence	Modifications	# Protein Groups	# Proteins	# PSMs	Master Protein Accessions	# Missed Cleavages	Theo. MH+ [Da]	XCorr A Sequest HT	Charge A Sequest HT	m/z [Da] A Sequest HT	Deltam/z [Da] A Sequest HT
	High	Unambiguous	ANLESVVQPIVSK		1	1	1	W6UK50	0	1383.78	3.55	2	692.396	0.00019
	High	Unambiguous	VEVRNDLESLAYSIK		1	1	1	W6UK50	1	1735.92	3.8	3	579.312	-9e-05
	High	Unambiguous	LLNEPTAAAIAYGLDK		3	11	3	U6JIC8; M3W8G1; W6UK50	0	1659.9	2.48	2	830.453	0.00145
	High	Unambiguous	VEIIANDQGNR		4	14	1	U6JIC8; M3W8G1; A0A337RXE8; W6UK50	0	1228.63	2.84	2	614.817	-0.00082
	High	Unambiguous	FDLTGIPPAPR		2	3	2	M3W8G1; W6UK50	0	1183.65	2.3	2	592.327	0.00014
W6U646	Tegumental protein OS=Echinococcus granulosus OX=6210 GN=EGR_08411 PE=4 SV=1	6.7757	2	5	2	2	1	428	48.4	8.27	14.52
	Confidence	PSM Ambiguity	Sequence	Modifications	# Protein Groups	# Proteins	# PSMs	Master Protein Accessions	# Missed Cleavages	Theo. MH+ [Da]	XCorr A Sequest HT	Charge A Sequest HT	m/z [Da] A Sequest HT	Deltam/z [Da] A Sequest HT
	High	Unambiguous	SEEGLLEYVVSVVK		1	1	2	W6U646	0	1550.83	4.17	2	775.92	0.00037
	High	Unambiguous	SANMQDFDKESSFAR	1xOxidation [M4]	1	1	2	W6U646	1	1748.75	2.99	3	583.589	-0.00055
	High	Unambiguous	SANMQDFDKESSFAR		1	1	1	W6U646	1	1732.76	2.49	3	578.258	9e-05
W6V2P2	Hydatid disease diagnostic antigen P-29 OS=Echinococcus granulosus OX=6210 GN=P29 PE=4 SV=1	24.7899	4	4	4	4	1	238	27.1	5.81	14.04
	Confidence	PSM Ambiguity	Sequence	Modifications	# Protein Groups	# Proteins	# PSMs	Master Protein Accessions	# Missed Cleavages	Theo. MH+ [Da]	XCorr A Sequest HT	Charge A Sequest HT	m/z [Da] A Sequest HT	Deltam/z [Da] A Sequest HT
	High	Unambiguous	NFLNTTLSEAQK		1	1	1	W6V2P2	0	1365.7	2.65	2	683.355	0.00066
	High	Unambiguous	KDESDFDRVHQESLTIFEK		1	1	1	W6V2P2	2	2323.12	3.97	5	465.43	-0.00018
	High	Unambiguous	EFDGLSVQLLDLIR		1	1	1	W6V2P2	0	1617.88	4.03	2	809.452	0.006
	High	Unambiguous	LGTALEQVASQSEK		1	1	1	W6V2P2	0	1460.76	3.39	2	730.888	0.00468
W6UWX8	Tropomyosin OS=Echinococcus granulosus OX=6210 GN=EGR_02101 PE=4 SV=1	13.7466	4	5	4	4	1	371	42.2	4.91	13.95
	Confidence	PSM Ambiguity	Sequence	Modifications	# Protein Groups	# Proteins	# PSMs	Master Protein Accessions	# Missed Cleavages	Theo. MH+ [Da]	XCorr A Sequest HT	Charge A Sequest HT	m/z [Da] A Sequest HT	Deltam/z [Da] A Sequest HT
	High	Unambiguous	LQNEVDRLEDELLSEKER		1	1	2	W6UWX8	2	2215.12	3.48	3	739.044	-0.00093
	High	Unambiguous	SLEVSEQESLQR		1	1	1	W6UWX8	0	1404.7	1.89	2	702.851	-0.0007
	High	Unambiguous	EESYEETIR		1	1	1	W6UWX8	0	1155.52	1.81	2	578.262	0.00048
	High	Unambiguous	LLEEDFEQSSGR		1	1	1	W6UWX8	0	1409.65	3.33	2	705.331	8e-05
W6UDK8	Transforming protein RhoA OS=Echinococcus granulosus OX=6210 GN=EGR_06100 PE=4 SV=1	17.9487	3	5	0	3	1	195	21.9	6.25	13.62
	Confidence	PSM Ambiguity	Sequence	Modifications	# Protein Groups	# Proteins	# PSMs	Master Protein Accessions	# Missed Cleavages	Theo. MH+ [Da]	XCorr A Sequest HT	Charge A Sequest HT	m/z [Da] A Sequest HT	Deltam/z [Da] A Sequest HT
	High	Unambiguous	TCLLIVFSK	1xCarbamidomethyl [C2]	1	7	1	W6UDK8	0	1080.61	2.26	2	540.81	0.00033
	High	Unambiguous	LVIVGDGACGK	1xCarbamidomethyl [C9]	1	5	2	W6UDK8	0	1088.58	2.69	2	544.792	-7e-05
	High	Unambiguous	HFCPNVPIILVGNKK	1xCarbamidomethyl [C3]	1	4	2	W6UDK8	1	1735.97	3.14	3	579.327	-0.00079
U6JRP2	Peptidyl-prolyl cis-trans isomerase OS=Echinococcus granulosus OX=6210 GN=EGR_03303 PE=3 SV=1	32.0988	3	6	3	3	1	162	17.3	6.9	13.57
	Confidence	PSM Ambiguity	Sequence	Modifications	# Protein Groups	# Proteins	# PSMs	Master Protein Accessions	# Missed Cleavages	Theo. MH+ [Da]	XCorr A Sequest HT	Charge A Sequest HT	m/z [Da] A Sequest HT	Deltam/z [Da] A Sequest HT
	High	Unambiguous	HVVFGEVESGEDVVKDMEAVGSSSGK	1xOxidation [M17]	1	1	2	U6JRP2	1	2694.26	4.09	4	674.32	0.00035
	High	Unambiguous	IVFALFDDVPK		1	1	3	U6JRP2	0	1263.7	2.92	2	632.353	0.0004
	High	Unambiguous	SIYGSKFEDENFNHK		1	1	1	U6JRP2	1	1814.83	2.38	4	454.463	-0.00068
W6V630	Titin OS=Echinococcus granulosus OX=6210 GN=EGR_03390 PE=4 SV=1	22.3188	5	5	5	5	1	345	38.2	5.21	12.56
	Confidence	PSM Ambiguity	Sequence	Modifications	# Protein Groups	# Proteins	# PSMs	Master Protein Accessions	# Missed Cleavages	Theo. MH+ [Da]	XCorr A Sequest HT	Charge A Sequest HT	m/z [Da] A Sequest HT	Deltam/z [Da] A Sequest HT
	High	Unambiguous	TVELSTPVESLSVDK		1	1	1	W6V630	0	1603.84	2.95	2	802.426	0.00064
	High	Unambiguous	LQYGPPLSPVNVK		1	1	1	W6V630	0	1411.79	2.6	2	706.401	0.00048
	High	Unambiguous	AGTSKPSQPSNAIQLGIPLEFIR		1	1	1	W6V630	0	2424.32	3.1	3	808.779	-0.00064
	High	Unambiguous	NTVGQSDFVETKPVSTK		1	1	1	W6V630	0	1836.93	3.91	3	612.982	-0.0003
	High	Unambiguous	SYIFAVAAK		1	1	1	W6V630	0	969.54	1.52	2	485.273	-0.00079
W6UU91	Peptidyl-prolyl cis-trans isomerase OS=Echinococcus granulosus OX=6210 GN=EGR_00765 PE=3 SV=1	24.8908	6	6	6	6	1	229	25.6	7.05	12.48
	Confidence	PSM Ambiguity	Sequence	Modifications	# Protein Groups	# Proteins	# PSMs	Master Protein Accessions	# Missed Cleavages	Theo. MH+ [Da]	XCorr A Sequest HT	Charge A Sequest HT	m/z [Da] A Sequest HT	Deltam/z [Da] A Sequest HT
	High	Unambiguous	DTNGSQFFITLVK		1	1	1	W6UU91	0	1469.76	2.64	2	735.386	0.00055
	High	Unambiguous	IVIGLFGNTVPK		1	1	1	W6UU91	0	1257.76	2.95	2	629.383	0.00066
	High	Unambiguous	DGQIYGFADSIFHR		1	1	1	W6UU91	0	1625.77	4.01	3	542.595	-0.00053
	High	Unambiguous	AFVEGYEKDGQIYGFADSIFHR		1	1	1	W6UU91	1	2549.21	2.88	4	638.058	0.0002
	High	Unambiguous	AFVEGYEK		1	1	1	W6UU91	0	942.457	1.53	2	471.732	-0.0001
	High	Unambiguous	VIEGMDLVEK		1	1	1	W6UU91	0	1132.59	1.6	2	566.8	0.00031
W6UFT0	Tropomyosin-2 OS=Echinococcus granulosus OX=6210 GN=EGR_08179 PE=4 SV=1	8.3958	4	4	4	4	1	667	75.8	5.97	12.43
	Confidence	PSM Ambiguity	Sequence	Modifications	# Protein Groups	# Proteins	# PSMs	Master Protein Accessions	# Missed Cleavages	Theo. MH+ [Da]	XCorr A Sequest HT	Charge A Sequest HT	m/z [Da] A Sequest HT	Deltam/z [Da] A Sequest HT
	High	Unambiguous	LLEDDLESTDTRLTDATAK		1	1	1	W6UFT0	1	2107.04	3.34	3	703.017	-0.00076
	High	Unambiguous	SLEISEQEAAQREEAYEENIRDLTER		1	1	1	W6UFT0	2	3108.47	3.76	4	777.873	-0.00068
	High	Unambiguous	LLEDDLESTDTR		1	1	1	W6UFT0	0	1406.66	2.96	2	703.835	-0.00046
	High	Unambiguous	KLAMSEVDLER	1xOxidation [M4]	1	1	1	W6UFT0	1	1306.67	2.37	3	436.227	0.00022
W6UKH2	L-lactate dehydrogenase OS=Echinococcus granulosus OX=6210 GN=EGR_11159 PE=3 SV=1	15.445	5	5	5	5	1	382	40.4	7.77	12.27
	Confidence	PSM Ambiguity	Sequence	Modifications	# Protein Groups	# Proteins	# PSMs	Master Protein Accessions	# Missed Cleavages	Theo. MH+ [Da]	XCorr A Sequest HT	Charge A Sequest HT	m/z [Da] A Sequest HT	Deltam/z [Da] A Sequest HT
	High	Unambiguous	IVIPVSTSLK		1	1	1	W6UKH2	0	1056.67	1.94	2	528.837	0.00042
	High	Unambiguous	AVVDSAYEIIR		1	1	1	W6UKH2	0	1235.66	3.17	2	618.335	0.00017
	High	Unambiguous	VLGSGTMLDTAR	1xOxidation [M7]	1	1	1	W6UKH2	0	1236.63	1.76	2	618.816	0.0002
	High	Unambiguous	LIPTLVEQSPK		1	1	1	W6UKH2	0	1224.72	2.79	2	612.863	-0.00033
	High	Unambiguous	IGQAGDPDDFASIHK		1	1	1	W6UKH2	0	1570.75	2.6	3	524.255	-2e-05
U6JDG7	Tegumental protein OS=Echinococcus granulosus OX=6210 GN=EGR_05835 PE=4 SV=1	24.4444	3	4	3	3	1	180	20.9	7.15	11.9
	Confidence	PSM Ambiguity	Sequence	Modifications	# Protein Groups	# Proteins	# PSMs	Master Protein Accessions	# Missed Cleavages	Theo. MH+ [Da]	XCorr A Sequest HT	Charge A Sequest HT	m/z [Da] A Sequest HT	Deltam/z [Da] A Sequest HT
	High	Unambiguous	VILDEHNIPAVDAINK		1	1	2	U6JDG7	0	1760.95	2.86	3	587.656	0.00021
	High	Unambiguous	NPASPGPTDIKEIVDYK		1	1	1	U6JDG7	1	1843.94	4.45	3	615.318	-0.00109
	High	Unambiguous	EQNIPDAFVQR		1	1	1	U6JDG7	0	1316.66	2.47	2	658.834	0.00037
W6UDQ6	2-amino-3-ketobutyrate coenzyme A ligase OS=Echinococcus granulosus OX=6210 GN=EGR_05620 PE=3 SV=1	13.0719	6	6	6	6	1	459	49.6	7.81	11.87
	Confidence	PSM Ambiguity	Sequence	Modifications	# Protein Groups	# Proteins	# PSMs	Master Protein Accessions	# Missed Cleavages	Theo. MH+ [Da]	XCorr A Sequest HT	Charge A Sequest HT	m/z [Da] A Sequest HT	Deltam/z [Da] A Sequest HT
	High	Unambiguous	GTEEYYGLQGK		1	1	1	W6UDQ6	0	1244.58	2.02	2	622.794	0.00032
	High	Unambiguous	VTIINSTLGK		1	1	1	W6UDQ6	0	1045.63	1.69	2	523.316	-0.00044
	High	Unambiguous	LPQILELAEEHK		1	1	1	W6UDQ6	0	1419.78	2.09	3	473.933	0.00049
	High	Unambiguous	VVESAAQCLK	1xCarbamidomethyl [C8]	1	1	1	W6UDQ6	0	1104.57	2.29	2	552.79	0.00015
	High	Unambiguous	AIDAFTSVGR		1	1	1	W6UDQ6	0	1036.54	1.96	2	518.775	0.00035
	High	Unambiguous	ELVALLR		1	1	1	W6UDQ6	0	813.519	1.83	2	407.264	0.00031
W6U4R5	Cystatin domain-containing protein OS=Echinococcus granulosus OX=6210 GN=EGR_09039 PE=4 SV=1	46.0177	3	3	3	3	1	113	12.7	5.47	11.84
	Confidence	PSM Ambiguity	Sequence	Modifications	# Protein Groups	# Proteins	# PSMs	Master Protein Accessions	# Missed Cleavages	Theo. MH+ [Da]	XCorr A Sequest HT	Charge A Sequest HT	m/z [Da] A Sequest HT	Deltam/z [Da] A Sequest HT
	High	Unambiguous	FQYLLGGVVPLTPEALQSEEVKER		1	1	1	W6U4R5	1	2702.44	3.23	3	901.488	0.00277
	High	Unambiguous	VQSALEQLSIQSGSHLAHR		1	1	1	W6U4R5	0	2061.08	6.38	4	516.027	0.00044
	High	Unambiguous	VEIYEPASR		1	1	1	W6U4R5	0	1063.54	2.23	2	532.274	-0.00021
W6UBP8	Peroxidasin OS=Echinococcus granulosus OX=6210 GN=EGR_06372 PE=4 SV=1	8.9838	4	4	0	4	1	679	75.5	6.02	11.76
	Confidence	PSM Ambiguity	Sequence	Modifications	# Protein Groups	# Proteins	# PSMs	Master Protein Accessions	# Missed Cleavages	Theo. MH+ [Da]	XCorr A Sequest HT	Charge A Sequest HT	m/z [Da] A Sequest HT	Deltam/z [Da] A Sequest HT
	High	Unambiguous	IPAFLDGPQGGALQYFAITNTK		1	2	1	W6UBP8	0	2322.21	3.95	3	774.744	0.00106
	High	Unambiguous	YTCYAANR	1xCarbamidomethyl [C3]	1	2	1	W6UBP8	0	1018.44	1.95	2	509.724	-0.00025
	High	Unambiguous	ATVGEPGGDIELTCTAR	1xCarbamidomethyl [C14]	1	2	1	W6UBP8	0	1746.83	3.44	2	873.92	6e-05
	High	Unambiguous	VFFVCQATGVPRPK	1xCarbamidomethyl [C5]	1	2	1	W6UBP8	0	1605.86	2.42	3	535.958	0.0004
W6UP55	Isocitrate dehydrogenase [NADP] OS=Echinococcus granulosus OX=6210 GN=EGR_05070 PE=3 SV=1	15.5814	5	7	5	5	1	430	48.4	7.8	11.5
	Confidence	PSM Ambiguity	Sequence	Modifications	# Protein Groups	# Proteins	# PSMs	Master Protein Accessions	# Missed Cleavages	Theo. MH+ [Da]	XCorr A Sequest HT	Charge A Sequest HT	m/z [Da] A Sequest HT	Deltam/z [Da] A Sequest HT
	High	Unambiguous	GFANSCFNYALAK	1xCarbamidomethyl [C6]	1	1	1	W6UP55	0	1462.68	1.3	2	731.842	-0.00108
	High	Unambiguous	FKDIFAEIYESTYRR		1	1	2	W6UP55	2	1937.98	3.11	4	485.25	0.00034
	High	Unambiguous	NIIGGTIFREPIICSNIPR	1xCarbamidomethyl [C14]	1	1	1	W6UP55	1	2170.18	2.5	3	724.065	0.00011
	High	Unambiguous	YFDLGLENR		1	1	1	W6UP55	0	1126.55	2.07	2	563.781	0.00087
	High	Unambiguous	LIDDMVAQALK		1	1	1	W6UP55	0	1216.66	1.67	2	608.834	0.00036
	High	Unambiguous	LIDDMVAQALK	1xOxidation [M5]	1	1	1	W6UP55	0	1232.66	1.45	2	616.831	-0.00052
U6JGN1	Elongation factor 1-gamma OS=Echinococcus granulosus OX=6210 GN=EGR_04125 PE=4 SV=1	15.9524	5	5	5	5	1	420	47.7	5.64	11.23
	Confidence	PSM Ambiguity	Sequence	Modifications	# Protein Groups	# Proteins	# PSMs	Master Protein Accessions	# Missed Cleavages	Theo. MH+ [Da]	XCorr A Sequest HT	Charge A Sequest HT	m/z [Da] A Sequest HT	Deltam/z [Da] A Sequest HT
	High	Unambiguous	TYFVGEHITQADLTVFSALR		1	1	1	U6JGN1	0	2268.17	2.75	3	756.728	0.00115
	High	Unambiguous	ALTFLNDFLASK		1	1	1	U6JGN1	0	1339.73	2.01	2	670.367	0.00025
	High	Unambiguous	SNPLVQLPAGTFNYNDFKK		1	1	1	U6JGN1	1	2153.1	3.3	3	718.373	0.0003
	High	Unambiguous	LLDEAGREPYPHLVR		1	1	1	U6JGN1	1	1764.94	3.15	4	441.99	-0.00044
	High	Unambiguous	KALTFLNDFLASK		1	1	1	U6JGN1	1	1467.82	1.74	3	489.946	0.00051
U6J3W8	Tetraspanin OS=Echinococcus granulosus OX=6210 GN=EGR_04249 PE=3 SV=1	15.1111	5	9	4	5	1	225	23.7	8.03	11.04
	Confidence	PSM Ambiguity	Sequence	Modifications	# Protein Groups	# Proteins	# PSMs	Master Protein Accessions	# Missed Cleavages	Theo. MH+ [Da]	XCorr A Sequest HT	Charge A Sequest HT	m/z [Da] A Sequest HT	Deltam/z [Da] A Sequest HT
	High	Unambiguous	EAIKGLGSGSLSGSDPTLK		1	1	1	U6J3W8	1	1816.97	3.49	3	606.326	-0.00013
	High	Unambiguous	GLGSGSLSGSDPTLK		1	1	2	U6J3W8	0	1375.71	3.12	2	688.357	-6e-05
	High	Unambiguous	ALYELQMK		1	2	2	U6J3W8	0	995.523	1.87	2	498.266	0.00133
	High	Unambiguous	AIYELQMK	1xOxidation [M7]	1	2	6	U6J3W8	0	1011.52	1.52	2	506.263	0.00024
	High	Unambiguous	LKEAIKGLGSGSLSGSDPTLK		1	1	1	U6J3W8	2	2058.14	2.14	4	515.292	0.00087
	High	Unambiguous	LVGEKLKEAIK		1	1	1	U6J3W8	2	1227.77	1.54	3	409.927	-0.00025
W6U3G1	Dynein light chain OS=Echinococcus granulosus OX=6210 GN=EGR_09471 PE=3 SV=1	24.7312	2	4	1	1	1	93	10.7	7.44	10.69
	Confidence	PSM Ambiguity	Sequence	Modifications	# Protein Groups	# Proteins	# PSMs	Master Protein Accessions	# Missed Cleavages	Theo. MH+ [Da]	XCorr A Sequest HT	Charge A Sequest HT	m/z [Da] A Sequest HT	Deltam/z [Da] A Sequest HT
	High	Unambiguous	LFNPTWHCIVGR	1xCarbamidomethyl [C8]	1	1	2	W6U3G1	0	1499.76	3.46	3	500.591	0.00019
	High	Unambiguous	NFGSYVTHETK		3	6	2	W6U3G1; W6U526; U6IY96	0	1282.61	2.31	3	428.207	-0.00014
U6IX85	Gelsolin OS=Echinococcus granulosus OX=6210 GN=EGR_08065 PE=4 SV=1	9.61538	4	4	4	4	1	364	42	7.8	10.41
	Confidence	PSM Ambiguity	Sequence	Modifications	# Protein Groups	# Proteins	# PSMs	Master Protein Accessions	# Missed Cleavages	Theo. MH+ [Da]	XCorr A Sequest HT	Charge A Sequest HT	m/z [Da] A Sequest HT	Deltam/z [Da] A Sequest HT
	High	Unambiguous	SILEINSEVLK		1	1	1	U6IX85	0	1244.71	3.05	2	622.858	-0.00024
	High	Unambiguous	TRIEVTEVPISR		1	1	1	U6IX85	1	1399.79	4.37	3	467.268	-2e-05
	High	Unambiguous	IEVTEVPISR		1	1	1	U6IX85	0	1142.64	2.99	2	571.825	0.00035
	High	Selected	NSVWTQADKFLK		1	1	1	U6IX85	1	1436.75	1.57	3	479.589	9e-05
W6UDI6	Tubulin alpha-1C chain OS=Echinococcus granulosus OX=6210 GN=EGR_08757 PE=3 SV=1	2.82175	3	4	1	1	1	1453	161.8	7.24	10.13
	Confidence	PSM Ambiguity	Sequence	Modifications	# Protein Groups	# Proteins	# PSMs	Master Protein Accessions	# Missed Cleavages	Theo. MH+ [Da]	XCorr A Sequest HT	Charge A Sequest HT	m/z [Da] A Sequest HT	Deltam/z [Da] A Sequest HT
	High	Unambiguous	ELIDQVLDR		1	1	1	W6UDI6	0	1100.59	2.71	2	550.801	0.00026
	High	Unambiguous	VGINYQPPTVVPGGDLAK		4	15	1	W6UDI6; W6UST3; M3WFX6; A0A2I2UZ20	0	1824.99	2.62	2	912.998	0.00157
	High	Unambiguous	LISQIVSSITASLR		3	8	2	W6UDI6; M3WFX6; A0A2I2UZ20	0	1487.88	2.79	2	744.443	0.00026
W6US59	Calmodulin OS=Echinococcus granulosus OX=6210 GN=EGR_01226 PE=3 SV=1	15.9722	3	3	1	3	1	288	32.1	4.69	10.03
	Confidence	PSM Ambiguity	Sequence	Modifications	# Protein Groups	# Proteins	# PSMs	Master Protein Accessions	# Missed Cleavages	Theo. MH+ [Da]	XCorr A Sequest HT	Charge A Sequest HT	m/z [Da] A Sequest HT	Deltam/z [Da] A Sequest HT
	High	Unambiguous	EAFSLFDKDGDGTITTK		1	5	1	W6US59	1	1844.89	3.57	3	615.636	0.00035
	High	Unambiguous	DTDSEEEIREAFR		1	4	1	W6US59	1	1596.71	3.4	3	532.909	-3e-05
	High	Unambiguous	VFDKDGNGLISAAELR		1	1	1	W6US59	1	1704.89	3.06	3	568.969	6e-05
U6IWR1	Expressed conserved protein OS=Echinococcus granulosus OX=6210 GN=EGR_01670 PE=4 SV=1	7.43243	2	3	2	2	1	444	49.8	6.87	9.97
	Confidence	PSM Ambiguity	Sequence	Modifications	# Protein Groups	# Proteins	# PSMs	Master Protein Accessions	# Missed Cleavages	Theo. MH+ [Da]	XCorr A Sequest HT	Charge A Sequest HT	m/z [Da] A Sequest HT	Deltam/z [Da] A Sequest HT
	High	Unambiguous	FEVIHAPGNETLNQVHDFLFTR		1	1	2	U6IWR1	0	2584.29	3.68	4	646.829	0.00025
	High	Unambiguous	NTFQQSNFSVR		1	1	1	U6IWR1	0	1327.64	3.1	2	664.323	-0.00023
W6U744	Protein disulfide-isomerase OS=Echinococcus granulosus OX=6210 GN=EGR_08944 PE=3 SV=1	16.1491	6	6	6	6	1	483	55.1	5.11	9.81
	Confidence	PSM Ambiguity	Sequence	Modifications	# Protein Groups	# Proteins	# PSMs	Master Protein Accessions	# Missed Cleavages	Theo. MH+ [Da]	XCorr A Sequest HT	Charge A Sequest HT	m/z [Da] A Sequest HT	Deltam/z [Da] A Sequest HT
	High	Unambiguous	ASILLAEENSEIR		1	1	1	W6U744	0	1444.76	2.93	2	722.886	0
	High	Unambiguous	FKPEVVEFTFESIK		1	1	1	W6U744	0	1699.89	1.97	3	567.303	-4e-05
	High	Unambiguous	ILSFFGIK		1	1	1	W6U744	0	924.555	1.54	2	462.781	-0.0002
	High	Unambiguous	TGPAVLTIESADEYEDIVEKNR		1	1	1	W6U744	1	2449.21	3	3	817.076	0.00095
	High	Unambiguous	EGNPTEFDGER		1	1	1	W6U744	0	1250.53	2.09	2	625.768	0.00066
	High	Unambiguous	SAEGIISWLK		1	1	1	W6U744	0	1103.61	1.79	2	552.309	0.00025
U6JFK1	Epididymal secretory protein E1 OS=Echinococcus granulosus OX=6210 GN=EGR_04634 PE=4 SV=1	22.2222	3	4	3	3	1	189	20.4	6.25	9.76
	Confidence	PSM Ambiguity	Sequence	Modifications	# Protein Groups	# Proteins	# PSMs	Master Protein Accessions	# Missed Cleavages	Theo. MH+ [Da]	XCorr A Sequest HT	Charge A Sequest HT	m/z [Da] A Sequest HT	Deltam/z [Da] A Sequest HT
	High	Unambiguous	ESYPSIQLTIK		1	1	1	U6JFK1	0	1278.69	2.34	2	639.851	1e-05
	High	Unambiguous	GEFIDGEITPCTTDPCVLVK	2xCarbamidomethyl [C11; C16]	1	1	2	U6JFK1	0	2251.06	2.47	3	751.024	-0.00107
	High	Unambiguous	FISTDVVTAGR		1	1	1	U6JFK1	0	1165.62	2.65	2	583.315	0.00048
W6UST3	Tubulin alpha chain OS=Echinococcus granulosus OX=6210 GN=EGR_00635 PE=3 SV=1	10.8911	4	4	0	2	1	505	56.2	5.2	9.73
	Confidence	PSM Ambiguity	Sequence	Modifications	# Protein Groups	# Proteins	# PSMs	Master Protein Accessions	# Missed Cleavages	Theo. MH+ [Da]	XCorr A Sequest HT	Charge A Sequest HT	m/z [Da] A Sequest HT	Deltam/z [Da] A Sequest HT
	High	Unambiguous	VGINYQPPTVVPGGDLAK		4	15	1	W6UDI6; W6UST3; M3WFX6; A0A2I2UZ20	0	1824.99	2.62	2	912.998	0.00157
	High	Unambiguous	AVFVDLEPTVVDEVR		1	3	1	W6UST3	0	1687.89	2.61	2	844.449	-9e-05
	High	Unambiguous	EIVDLVLDR		1	6	1	W6UST3	0	1071.6	2.71	2	536.306	-0.0002
	High	Unambiguous	TIQFVDWCPTGFK	1xCarbamidomethyl [C8]	2	16	1	W6UST3; M3WFX6	0	1598.77	1.79	2	799.888	0.0012
W6TZB8	Uncharacterized protein OS=Echinococcus granulosus OX=6210 GN=EGR_11068 PE=4 SV=1	2.1393	4	4	4	4	1	2010	224.6	4.98	9.7
	Confidence	PSM Ambiguity	Sequence	Modifications	# Protein Groups	# Proteins	# PSMs	Master Protein Accessions	# Missed Cleavages	Theo. MH+ [Da]	XCorr A Sequest HT	Charge A Sequest HT	m/z [Da] A Sequest HT	Deltam/z [Da] A Sequest HT
	High	Unambiguous	ADATFVLNTVNR		1	1	1	W6TZB8	0	1320.69	3.4	2	660.849	-0.00033
	High	Unambiguous	EYSSAVEEVEK		1	1	1	W6TZB8	0	1269.58	2.1	2	635.296	0.00056
	High	Unambiguous	FTDTQVVETQTER		1	1	1	W6TZB8	0	1553.74	4.2	2	777.375	-0.00055
	High	Unambiguous	EFYELFR		1	1	1	W6TZB8	0	1003.49	1.5	2	502.248	-5e-05
U6J0Q2	Elongation factor 1-beta OS=Echinococcus granulosus OX=6210 GN=EGR_02060 PE=3 SV=1	18.1818	3	3	3	3	1	220	24.5	4.64	9.59
	Confidence	PSM Ambiguity	Sequence	Modifications	# Protein Groups	# Proteins	# PSMs	Master Protein Accessions	# Missed Cleavages	Theo. MH+ [Da]	XCorr A Sequest HT	Charge A Sequest HT	m/z [Da] A Sequest HT	Deltam/z [Da] A Sequest HT
	High	Unambiguous	ADAVVFDAVADAPDAK		1	1	1	U6J0Q2	0	1574.77	3.52	2	787.888	-5e-05
	High	Unambiguous	SYIEGFQPSKADAVVFDAVADAPDAK		1	1	1	U6J0Q2	1	2711.32	2.3	3	904.447	0.00184
	High	Unambiguous	SEGLECLNAFLLTR	1xCarbamidomethyl [C6]	1	1	1	U6J0Q2	0	1622.82	3.77	2	811.914	9e-05
W6UDJ5	Annexin OS=Echinococcus granulosus OX=6210 GN=EGR_06075 PE=3 SV=1	17.4419	5	5	5	5	1	344	38.7	4.96	9.37
	Confidence	PSM Ambiguity	Sequence	Modifications	# Protein Groups	# Proteins	# PSMs	Master Protein Accessions	# Missed Cleavages	Theo. MH+ [Da]	XCorr A Sequest HT	Charge A Sequest HT	m/z [Da] A Sequest HT	Deltam/z [Da] A Sequest HT
	High	Unambiguous	SDSFELYQAGVGK		1	1	1	W6UDJ5	0	1400.67	2.32	2	700.838	0.00024
	High	Unambiguous	GIGSDAQAIIDILAHR		1	1	1	W6UDJ5	0	1649.9	2.56	3	550.637	-0.00063
	High	Unambiguous	GVGTNDDSLIR		1	1	1	W6UDJ5	0	1146.57	2.85	2	573.791	3e-05
	High	Unambiguous	DLQDELGHELSGK		1	1	1	W6UDJ5	0	1440.7	1.64	2	720.854	0.00205
	High	Unambiguous	EIECVYK	1xCarbamidomethyl [C4]	1	1	1	W6UDJ5	0	940.444	1.5	2	470.726	6e-05
U6JAM8	Proteasome subunit beta OS=Echinococcus granulosus OX=6210 GN=EGR_01125 PE=3 SV=1	18.4615	3	3	3	3	1	195	22.1	6.39	9.11
	Confidence	PSM Ambiguity	Sequence	Modifications	# Protein Groups	# Proteins	# PSMs	Master Protein Accessions	# Missed Cleavages	Theo. MH+ [Da]	XCorr A Sequest HT	Charge A Sequest HT	m/z [Da] A Sequest HT	Deltam/z [Da] A Sequest HT
	High	Unambiguous	NGYELRPYAAASFTR		1	1	1	U6JAM8	0	1715.85	2.78	3	572.623	0.00135
	High	Unambiguous	NPYNVNLLLAGYDPDAGPK		1	1	1	U6JAM8	0	2031.02	2.06	3	677.678	0.00058
	High	Unambiguous	SRNPYNVNLLLAGYDPDAGPK		1	1	1	U6JAM8	1	2274.15	4.26	3	758.722	0.00027
W6V6R7	Serine protease inhibitor OS=Echinococcus granulosus OX=6210 GN=EGR_03125 PE=3 SV=1	12.2616	3	4	3	3	1	367	40.2	6.07	9.09
	Confidence	PSM Ambiguity	Sequence	Modifications	# Protein Groups	# Proteins	# PSMs	Master Protein Accessions	# Missed Cleavages	Theo. MH+ [Da]	XCorr A Sequest HT	Charge A Sequest HT	m/z [Da] A Sequest HT	Deltam/z [Da] A Sequest HT
	High	Unambiguous	TLVEANGVFIQAGSR		1	1	1	W6V6R7	0	1561.83	3.77	2	781.423	0.00245
	High	Unambiguous	ASYPMADFVDLEVR	1xOxidation [M5]	1	1	1	W6V6R7	0	1628.76	2.69	2	814.883	-0.00158
	High	Unambiguous	SLGEDLQAVADGDAKK		1	1	2	W6V6R7	1	1616.81	2.63	3	539.61	0.00093
W6UJD0	Tubulin beta-3 chain OS=Echinococcus granulosus OX=6210 GN=EGR_03991 PE=3 SV=1	4.59046	4	4	4	4	1	1111	120.6	5.53	8.99
	Confidence	PSM Ambiguity	Sequence	Modifications	# Protein Groups	# Proteins	# PSMs	Master Protein Accessions	# Missed Cleavages	Theo. MH+ [Da]	XCorr A Sequest HT	Charge A Sequest HT	m/z [Da] A Sequest HT	Deltam/z [Da] A Sequest HT
	High	Unambiguous	LHFFVPGFAPLASR		1	1	1	W6UJD0	0	1558.85	2.36	3	520.291	0.00144
	High	Unambiguous	VAGTFIGNTTAIQELFTR		1	1	1	W6UJD0	0	1939.03	2.96	3	647.015	0.00102
	High	Unambiguous	INVYYNEGQGGK		1	1	1	W6UJD0	0	1341.64	1.73	2	671.327	0.00122
	High	Selected	ILETQTR		1	1	1	W6UJD0	0	860.484	1.93	2	430.746	0.00013
W6UZ71	Titin OS=Echinococcus granulosus OX=6210 GN=EGR_06230 PE=4 SV=1	14.9083	4	4	4	4	1	436	47.5	5.17	8.94
	Confidence	PSM Ambiguity	Sequence	Modifications	# Protein Groups	# Proteins	# PSMs	Master Protein Accessions	# Missed Cleavages	Theo. MH+ [Da]	XCorr A Sequest HT	Charge A Sequest HT	m/z [Da] A Sequest HT	Deltam/z [Da] A Sequest HT
	High	Unambiguous	FTSPPQFLRPLLPQIGLKENER		1	1	1	W6UZ71	1	2580.43	3.69	4	645.864	0.00083
	High	Unambiguous	NNAGSTPSNVVELNCK	1xCarbamidomethyl [C15]	1	1	1	W6UZ71	0	1703.8	3.18	2	852.405	0.00047
	High	Unambiguous	FTSPPQFLRPLLPQIGLK		1	1	1	W6UZ71	0	2052.2	2.07	3	684.738	0.00013
	High	Unambiguous	AKFETFVQPANDPSLIVDWFKDGEPLK		1	1	1	W6UZ71	2	3091.58	1.17	4	773.649	-0.00048
U6JEY5	ADP-ribosylation factor OS=Echinococcus granulosus OX=6210 GN=EGR_03438 PE=3 SV=1	23.3333	3	5	2	2	1	180	20.4	6.02	8.93
	Confidence	PSM Ambiguity	Sequence	Modifications	# Protein Groups	# Proteins	# PSMs	Master Protein Accessions	# Missed Cleavages	Theo. MH+ [Da]	XCorr A Sequest HT	Charge A Sequest HT	m/z [Da] A Sequest HT	Deltam/z [Da] A Sequest HT
	High	Unambiguous	IGEAAEELQK		1	1	1	U6JEY5	0	1087.56	2.18	2	544.286	0.00052
	High	Unambiguous	ILMVGLDAAGK	1xOxidation [M3]	3	8	2	A0A2I2V4J6; A0A2I2U8Y1; U6JEY5	0	1103.61	2.29	2	552.31	3e-05
	High	Unambiguous	ILMVGLDAAGK		3	8	1	A0A2I2V4J6; A0A2I2U8Y1; U6JEY5	0	1087.62	2.58	2	544.313	0.00054
	High	Unambiguous	LGEVVTTIPTIGFNVESVEYR		1	1	1	U6JEY5	0	2323.22	1.96	3	775.078	0.0003
U6JQF4	AntigenB OS=Echinococcus granulosus OX=6210 GN=EGR_06805 PE=4 SV=1	25.8824	3	5	3	3	1	85	9.7	8.84	8.88
	Confidence	PSM Ambiguity	Sequence	Modifications	# Protein Groups	# Proteins	# PSMs	Master Protein Accessions	# Missed Cleavages	Theo. MH+ [Da]	XCorr A Sequest HT	Charge A Sequest HT	m/z [Da] A Sequest HT	Deltam/z [Da] A Sequest HT
	High	Unambiguous	YFFERDPLGQK		1	1	2	U6JQF4	1	1399.7	3.54	2	700.354	0.00013
	High	Unambiguous	ELEEVFQLLR		1	1	2	U6JQF4	0	1275.69	2.77	2	638.351	3e-05
	High	Unambiguous	ELEEVFQLLRK		1	1	1	U6JQF4	1	1403.79	2.57	3	468.601	0.00019
W6V4D7	Annexin OS=Echinococcus granulosus OX=6210 GN=EGR_04230 PE=3 SV=1	6.43939	4	4	4	4	1	792	87.6	6.55	8.68
	Confidence	PSM Ambiguity	Sequence	Modifications	# Protein Groups	# Proteins	# PSMs	Master Protein Accessions	# Missed Cleavages	Theo. MH+ [Da]	XCorr A Sequest HT	Charge A Sequest HT	m/z [Da] A Sequest HT	Deltam/z [Da] A Sequest HT
	High	Unambiguous	GGDIMVNQNEVTR	1xOxidation [M5]	1	1	1	W6V4D7	0	1448.68	2.32	2	724.844	0.00039
	High	Unambiguous	GDNPDPTPEQLQTIK		1	1	1	W6V4D7	0	1652.81	1.89	2	826.91	0.00052
	High	Unambiguous	ELAHDLDGDLSGHFR		1	1	1	W6V4D7	0	1681.79	2.4	4	421.204	3e-05
	High	Unambiguous	LQIVDLYK		1	1	1	W6V4D7	0	991.582	2.07	2	496.295	3e-05
U6IWA4	Proteinase inhibitor I25 cystatin OS=Echinococcus granulosus OX=6210 GN=EGR_01530 PE=4 SV=1	8.39416	2	3	2	2	1	274	30.8	5.92	8.67
	Confidence	PSM Ambiguity	Sequence	Modifications	# Protein Groups	# Proteins	# PSMs	Master Protein Accessions	# Missed Cleavages	Theo. MH+ [Da]	XCorr A Sequest HT	Charge A Sequest HT	m/z [Da] A Sequest HT	Deltam/z [Da] A Sequest HT
	High	Unambiguous	NLDEVNECHSFR	1xCarbamidomethyl [C8]	1	1	2	U6IWA4	0	1519.66	3.76	3	507.226	0.00093
	High	Unambiguous	GIVGGITPITK		1	1	1	U6IWA4	0	1055.65	2	2	528.326	-0.00031
W6UE99	Phosphoglycerate kinase OS=Echinococcus granulosus OX=6210 GN=EGR_05752 PE=3 SV=1	13.012	4	4	4	4	1	415	44.2	7.91	8.52
	Confidence	PSM Ambiguity	Sequence	Modifications	# Protein Groups	# Proteins	# PSMs	Master Protein Accessions	# Missed Cleavages	Theo. MH+ [Da]	XCorr A Sequest HT	Charge A Sequest HT	m/z [Da] A Sequest HT	Deltam/z [Da] A Sequest HT
	High	Unambiguous	SLTALGDIYVNDAFGTAHR		1	1	1	W6UE99	0	2021.01	2.31	3	674.34	-0.00062
	High	Unambiguous	SLFDEAGAK		1	1	1	W6UE99	0	937.463	1.7	2	469.236	0.00066
	High	Unambiguous	EFADVISR		1	1	1	W6UE99	0	936.479	1.85	2	468.743	0.00051
	High	Unambiguous	VHLPSDFITGDKFAEDAK		1	1	1	W6UE99	1	1989.99	2.66	4	498.255	0.00201
W6UCY9	Metallo-beta-lactamase domain-containing protein OS=Echinococcus granulosus OX=6210 GN=EGR_05903 PE=4 SV=1	17.551	3	3	3	3	1	245	27	6.52	8.29
	Confidence	PSM Ambiguity	Sequence	Modifications	# Protein Groups	# Proteins	# PSMs	Master Protein Accessions	# Missed Cleavages	Theo. MH+ [Da]	XCorr A Sequest HT	Charge A Sequest HT	m/z [Da] A Sequest HT	Deltam/z [Da] A Sequest HT
	High	Unambiguous	AAFTGDALLIR		1	1	1	W6UCY9	0	1147.65	2.27	2	574.327	-0.00035
	High	Unambiguous	IFSLPDDYFLFPAHEYSGR		1	1	1	W6UCY9	0	2274.09	3.26	3	758.701	0.00024
	High	Unambiguous	AVLIDPVLETVQR		1	1	1	W6UCY9	0	1452.84	2.76	2	726.923	-0.00145
W6V2B8	Stress-70 protein OS=Echinococcus granulosus OX=6210 GN=EGR_05042 PE=3 SV=1	5.13889	3	3	3	3	1	720	78	8.07	8.21
	Confidence	PSM Ambiguity	Sequence	Modifications	# Protein Groups	# Proteins	# PSMs	Master Protein Accessions	# Missed Cleavages	Theo. MH+ [Da]	XCorr A Sequest HT	Charge A Sequest HT	m/z [Da] A Sequest HT	Deltam/z [Da] A Sequest HT
	High	Unambiguous	DLVEAINHAEGIAHDTESK		1	1	1	W6V2B8	0	2048.99	3.7	3	683.667	-0.00021
	High	Unambiguous	ATDELQQSSLK		1	1	1	W6V2B8	0	1219.62	2.74	2	610.312	0.00014
	High	Unambiguous	LFEIAYK		1	1	1	W6V2B8	0	883.492	1.78	2	442.25	-4e-05
U6J6Z7	Kinesin-like protein OS=Echinococcus granulosus OX=6210 GN=EGR_02990 PE=3 SV=1	4.004	3	3	3	3	1	999	112.8	5.92	8.06
	Confidence	PSM Ambiguity	Sequence	Modifications	# Protein Groups	# Proteins	# PSMs	Master Protein Accessions	# Missed Cleavages	Theo. MH+ [Da]	XCorr A Sequest HT	Charge A Sequest HT	m/z [Da] A Sequest HT	Deltam/z [Da] A Sequest HT
	High	Unambiguous	VNQLEEERVQNVQLLR		1	1	1	U6J6Z7	1	1967.07	3.61	3	656.361	0.00037
	High	Unambiguous	ANEQLLAGSGSTNK		1	1	1	U6J6Z7	0	1389.7	2.25	2	695.352	-0.00026
	High	Unambiguous	ANEQLLAGSGSTNKEILAGQSEIR		1	1	1	U6J6Z7	1	2486.28	2.2	3	829.434	0.00087
W6U753	DnaJ subfamily A member OS=Echinococcus granulosus OX=6210 GN=EGR_08156 PE=3 SV=1	9.09091	3	3	3	3	1	396	44.1	6.47	8.06
	Confidence	PSM Ambiguity	Sequence	Modifications	# Protein Groups	# Proteins	# PSMs	Master Protein Accessions	# Missed Cleavages	Theo. MH+ [Da]	XCorr A Sequest HT	Charge A Sequest HT	m/z [Da] A Sequest HT	Deltam/z [Da] A Sequest HT
	High	Unambiguous	YYDILGVSPTATLSEIR		1	1	1	W6U753	0	1897.99	2.42	2	949.502	0.00272
	High	Unambiguous	FFVDFPESLSLHTVEALK		1	1	1	W6U753	0	2079.08	2.37	3	693.701	0.00253
	High	Unambiguous	YYDILGVSPTATLSEIRK		1	1	1	W6U753	1	2026.09	3.27	3	676.034	0.00033
W6UGZ7	Deferrochelatase/peroxidase YfeX OS=Echinococcus granulosus OX=6210 GN=EGR_07721 PE=4 SV=1	11.399	3	3	3	3	1	386	42.3	6.21	8.04
	Confidence	PSM Ambiguity	Sequence	Modifications	# Protein Groups	# Proteins	# PSMs	Master Protein Accessions	# Missed Cleavages	Theo. MH+ [Da]	XCorr A Sequest HT	Charge A Sequest HT	m/z [Da] A Sequest HT	Deltam/z [Da] A Sequest HT
	High	Unambiguous	VAQMPSTGGDILVHAVCGEQGK	1xOxidation [M4]; 1xCarbamidomethyl [C17]	1	1	1	W6UGZ7	0	2270.09	2.92	3	757.37	0.00193
	High	Unambiguous	GAVQSTEETYGFTYR		1	1	1	W6UGZ7	0	1708.78	3.41	2	854.895	0.00061
	High	Unambiguous	DCVQALR	1xCarbamidomethyl [C2]	1	1	1	W6UGZ7	0	861.425	1.71	2	431.217	0.00074
U6J8Q0	Transgelin OS=Echinococcus granulosus OX=6210 GN=EGR_08243 PE=3 SV=1	5.78512	2	3	2	2	1	363	39.5	8.51	7.96
	Confidence	PSM Ambiguity	Sequence	Modifications	# Protein Groups	# Proteins	# PSMs	Master Protein Accessions	# Missed Cleavages	Theo. MH+ [Da]	XCorr A Sequest HT	Charge A Sequest HT	m/z [Da] A Sequest HT	Deltam/z [Da] A Sequest HT
	High	Unambiguous	TSLFQTVDLYESR		1	1	2	U6J8Q0	0	1558.77	3.51	2	779.892	0.00125
	High	Unambiguous	LIDAVYER		1	1	1	U6J8Q0	0	978.525	2.05	2	489.767	0.00023
W6UGV8	Fatty acid-binding protein OS=Echinococcus granulosus OX=6210 GN=EGR_04946 PE=3 SV=1	34.3137	3	3	3	3	1	102	11.4	7.94	7.96
	Confidence	PSM Ambiguity	Sequence	Modifications	# Protein Groups	# Proteins	# PSMs	Master Protein Accessions	# Missed Cleavages	Theo. MH+ [Da]	XCorr A Sequest HT	Charge A Sequest HT	m/z [Da] A Sequest HT	Deltam/z [Da] A Sequest HT
	High	Unambiguous	MGNLVKPNLIVTDLGGGK	1xOxidation [M1]	1	1	1	W6UGV8	0	1842.02	2.78	3	614.677	0.00037
	High	Unambiguous	VDEVVCVR	1xCarbamidomethyl [C6]	1	1	1	W6UGV8	0	975.493	2.8	2	488.25	0.00039
	High	Unambiguous	FKEVTPDSR		1	1	1	W6UGV8	1	1078.55	2.38	2	539.781	0.00105
W6U8N7	Beta-galactosidase OS=Echinococcus granulosus OX=6210 GN=EGR_08364 PE=3 SV=1	2.32558	3	3	2	3	1	1290	144.6	7.43	7.91
	Confidence	PSM Ambiguity	Sequence	Modifications	# Protein Groups	# Proteins	# PSMs	Master Protein Accessions	# Missed Cleavages	Theo. MH+ [Da]	XCorr A Sequest HT	Charge A Sequest HT	m/z [Da] A Sequest HT	Deltam/z [Da] A Sequest HT
	High	Unambiguous	IGLLVLVR		1	1	1	W6U8N7	0	882.614	2.27	2	441.81	1e-05
	High	Unambiguous	YISGSIHYFR		1	3	2	W6U8N7	0	1242.63	3.36	3	414.88	-0.0001
	High	Unambiguous	SSDPEYLKPVIR		1	1	1	W6U8N7	0	1403.75	2.28	3	468.589	-1e-05
W6U881	L-threonine 3-dehydrogenase OS=Echinococcus granulosus OX=6210 GN=EGR_07758 PE=4 SV=1	10.1781	2	3	2	2	1	393	44.4	7.78	7.91
	Confidence	PSM Ambiguity	Sequence	Modifications	# Protein Groups	# Proteins	# PSMs	Master Protein Accessions	# Missed Cleavages	Theo. MH+ [Da]	XCorr A Sequest HT	Charge A Sequest HT	m/z [Da] A Sequest HT	Deltam/z [Da] A Sequest HT
	High	Unambiguous	LPGVISADVEPGGGTTDYAIHIFK		1	1	1	W6U881	0	2457.27	2.84	3	819.758	-0.00207
	High	Unambiguous	LFIPSTIGAFGPNSPR		1	1	2	W6U881	0	1673.9	2.63	2	837.454	-0.00039
W6UZ29	Calcium-binding protein OS=Echinococcus granulosus OX=6210 GN=EGR_06273 PE=4 SV=1	3.80711	3	3	3	3	1	788	86	9.22	7.88
	Confidence	PSM Ambiguity	Sequence	Modifications	# Protein Groups	# Proteins	# PSMs	Master Protein Accessions	# Missed Cleavages	Theo. MH+ [Da]	XCorr A Sequest HT	Charge A Sequest HT	m/z [Da] A Sequest HT	Deltam/z [Da] A Sequest HT
	High	Unambiguous	ILQNEQDEEDLRQAFR		1	1	1	W6UZ29	1	2003.98	3.41	3	668.666	0.00186
	High	Unambiguous	ISTNDLGPAFSALK		1	1	1	W6UZ29	0	1433.76	1.9	2	717.385	-0.00012
	High	Unambiguous	ILQNEQDEEDLR		1	1	1	W6UZ29	0	1501.71	2.57	2	751.359	-0.00095
U6JIQ5	Protein DJ-1 OS=Echinococcus granulosus OX=6210 GN=EGR_07383 PE=4 SV=1	19.0217	3	3	3	3	1	184	19.3	6.55	7.87
	Confidence	PSM Ambiguity	Sequence	Modifications	# Protein Groups	# Proteins	# PSMs	Master Protein Accessions	# Missed Cleavages	Theo. MH+ [Da]	XCorr A Sequest HT	Charge A Sequest HT	m/z [Da] A Sequest HT	Deltam/z [Da] A Sequest HT
	High	Unambiguous	LAELLTDR		1	1	1	U6JIQ5	0	930.525	2.55	2	465.766	-8e-05
	High	Unambiguous	VVVAGVGGPSVVTCSR	1xCarbamidomethyl [C14]	1	1	1	U6JIQ5	0	1543.83	2.58	2	772.416	-0.00061
	High	Unambiguous	GPGTATAFGLR		1	1	1	U6JIQ5	0	1047.56	2.74	2	524.284	0.00121
W6UJJ6	Annexin OS=Echinococcus granulosus OX=6210 GN=EGR_06824 PE=3 SV=1	15.5989	3	4	3	3	1	359	39.3	5.73	7.8
	Confidence	PSM Ambiguity	Sequence	Modifications	# Protein Groups	# Proteins	# PSMs	Master Protein Accessions	# Missed Cleavages	Theo. MH+ [Da]	XCorr A Sequest HT	Charge A Sequest HT	m/z [Da] A Sequest HT	Deltam/z [Da] A Sequest HT
	High	Unambiguous	GIGTNEAEIIEILGGR		1	1	2	W6UJJ6	0	1641.88	4.07	2	821.443	-0.00059
	High	Unambiguous	YKPTITPTPGFSPTADAEHLKR		1	1	1	W6UJJ6	1	2427.27	3.73	5	486.259	0.00018
	High	Unambiguous	VLNEIIAGCSKEDIPHLK	1xCarbamidomethyl [C9]	1	1	1	W6UJJ6	1	2036.08	2.03	4	509.776	-0.00104
W6UY34	Uncharacterized protein OS=Echinococcus granulosus OX=6210 GN=EGR_06650 PE=4 SV=1	2.8436	3	3	3	3	1	1055	119.9	5.59	7.59
	Confidence	PSM Ambiguity	Sequence	Modifications	# Protein Groups	# Proteins	# PSMs	Master Protein Accessions	# Missed Cleavages	Theo. MH+ [Da]	XCorr A Sequest HT	Charge A Sequest HT	m/z [Da] A Sequest HT	Deltam/z [Da] A Sequest HT
	High	Unambiguous	ISQLEVSQR		1	1	1	W6UY34	0	1059.58	2.75	2	530.293	-0.00014
	High	Unambiguous	NADLSAEVER		1	1	1	W6UY34	0	1103.53	2.05	2	552.268	-0.00194
	High	Unambiguous	LSDLETSANKR		1	1	1	W6UY34	1	1233.64	2.79	3	411.886	-0.00035
W6UK78	Lysosomal alpha-mannosidase OS=Echinococcus granulosus OX=6210 GN=EGR_03620 PE=4 SV=1	5.92824	3	3	3	3	1	641	72	7.05	7.51
	Confidence	PSM Ambiguity	Sequence	Modifications	# Protein Groups	# Proteins	# PSMs	Master Protein Accessions	# Missed Cleavages	Theo. MH+ [Da]	XCorr A Sequest HT	Charge A Sequest HT	m/z [Da] A Sequest HT	Deltam/z [Da] A Sequest HT
	High	Unambiguous	ATIVDDGLGVGEPLTER		1	1	1	W6UK78	0	1741.9	3.77	2	871.452	-0.00037
	High	Unambiguous	AFGEGIVVR		1	1	1	W6UK78	0	947.531	1.76	2	474.269	-0.00047
	High	Unambiguous	GTDYAFGVYTDR		1	1	1	W6UK78	0	1364.61	1.98	2	682.811	0.00141
U6JF40	Fatty acid-binding protein OS=Echinococcus granulosus OX=6210 GN=EGR_04938 PE=4 SV=1	15.2778	3	3	3	3	1	144	16.6	8.41	7.44
	Confidence	PSM Ambiguity	Sequence	Modifications	# Protein Groups	# Proteins	# PSMs	Master Protein Accessions	# Missed Cleavages	Theo. MH+ [Da]	XCorr A Sequest HT	Charge A Sequest HT	m/z [Da] A Sequest HT	Deltam/z [Da] A Sequest HT
	High	Unambiguous	LGVDFLTR		1	1	1	U6JF40	0	920.52	2.15	2	460.764	0.00013
	High	Unambiguous	LQEPFLETTPDGR		1	1	1	U6JF40	0	1502.75	2.86	2	751.876	-0.00194
	High	Unambiguous	LQEPFLETTPDGRK		1	1	1	U6JF40	1	1630.84	2.43	3	544.286	-0.00019
W6UL37	Peroxidasin OS=Echinococcus granulosus OX=6210 GN=EGR_06371 PE=4 SV=1	12.8079	4	4	4	4	1	406	45.9	6.48	7.43
	Confidence	PSM Ambiguity	Sequence	Modifications	# Protein Groups	# Proteins	# PSMs	Master Protein Accessions	# Missed Cleavages	Theo. MH+ [Da]	XCorr A Sequest HT	Charge A Sequest HT	m/z [Da] A Sequest HT	Deltam/z [Da] A Sequest HT
	High	Unambiguous	LWYESPGLFTTAQLAEIR		1	1	1	W6UL37	0	2095.09	1.52	3	699.034	0.0001
	High	Unambiguous	RPSLNPELTER		1	1	1	W6UL37	0	1311.7	3.04	3	437.905	0
	High	Unambiguous	DAGSYLSR		1	1	1	W6UL37	0	868.416	2.25	2	434.712	0.00056
	High	Unambiguous	MGPTFACIIADQFKR	1xOxidation [M1]; 1xCarbamidomethyl [C7]	1	1	1	W6UL37	1	1770.87	2.14	3	590.961	0.00026
W6UAD5	Stress-induced-phosphoprotein 1 OS=Echinococcus granulosus OX=6210 GN=EGR_07136 PE=4 SV=1	4.26929	2	3	2	2	1	609	68	6.89	7.37
	Confidence	PSM Ambiguity	Sequence	Modifications	# Protein Groups	# Proteins	# PSMs	Master Protein Accessions	# Missed Cleavages	Theo. MH+ [Da]	XCorr A Sequest HT	Charge A Sequest HT	m/z [Da] A Sequest HT	Deltam/z [Da] A Sequest HT
	High	Unambiguous	DLLNDSVYVR		1	1	1	W6UAD5	0	1193.62	2.44	2	597.313	0.00162
	High	Unambiguous	LDPSNVSILESLTSVR		1	1	2	W6UAD5	0	1729.93	2.83	2	865.471	0.00042
U6J8V5	Proteasome subunit alpha type OS=Echinococcus granulosus OX=6210 GN=EGR_05556 PE=3 SV=1	19.1489	4	4	4	4	1	235	26	5.3	7.19
	Confidence	PSM Ambiguity	Sequence	Modifications	# Protein Groups	# Proteins	# PSMs	Master Protein Accessions	# Missed Cleavages	Theo. MH+ [Da]	XCorr A Sequest HT	Charge A Sequest HT	m/z [Da] A Sequest HT	Deltam/z [Da] A Sequest HT
	High	Unambiguous	LLQIEYALK		1	1	1	U6J8V5	0	1090.65	2.39	2	545.829	0.00037
	High	Unambiguous	YSFSLTTFSPSGK		1	1	1	U6J8V5	0	1421.69	2.51	2	711.353	0.00203
	High	Unambiguous	AAECGAPSVGIR	1xCarbamidomethyl [C4]	1	1	1	U6J8V5	0	1187.58	2.29	2	594.296	3e-05
	High	Unambiguous	ASNGVVLAVEK		1	1	1	U6J8V5	0	1086.62	1.55	2	543.811	-0.00052
W6U787	SH3 domain-binding glutamic acid-rich-like protein OS=Echinococcus granulosus OX=6210 GN=EGR_08041 PE=4 SV=1	20.8696	2	2	2	2	1	115	13	7.99	7.18
	Confidence	PSM Ambiguity	Sequence	Modifications	# Protein Groups	# Proteins	# PSMs	Master Protein Accessions	# Missed Cleavages	Theo. MH+ [Da]	XCorr A Sequest HT	Charge A Sequest HT	m/z [Da] A Sequest HT	Deltam/z [Da] A Sequest HT
	High	Unambiguous	VQSVLDSLNIK		1	1	1	W6U787	0	1215.69	3.62	2	608.351	-0.00022
	High	Unambiguous	YQLVDIAADENAK		1	1	1	W6U787	0	1449.72	3.57	2	725.365	5e-05
U6JD45	Dynein light chain OS=Echinococcus granulosus OX=6210 GN=EGR_05427 PE=3 SV=1	28.8889	2	3	2	2	1	90	10.2	6.28	7.12
	Confidence	PSM Ambiguity	Sequence	Modifications	# Protein Groups	# Proteins	# PSMs	Master Protein Accessions	# Missed Cleavages	Theo. MH+ [Da]	XCorr A Sequest HT	Charge A Sequest HT	m/z [Da] A Sequest HT	Deltam/z [Da] A Sequest HT
	High	Unambiguous	DFSSSFAYEK		1	1	2	U6JD45	0	1180.52	2.39	2	590.762	0.00017
	High	Unambiguous	YFDEHHGASWTCIVGR	1xCarbamidomethyl [C12]	1	1	1	U6JD45	0	1934.86	3.08	4	484.471	0.00019
U6JJ13	Threonine-- tRNA ligase OS=Echinococcus granulosus OX=6210 GN=EGR_06754 PE=3 SV=1	3.61111	3	3	2	3	1	720	82.8	6.95	7.04
	Confidence	PSM Ambiguity	Sequence	Modifications	# Protein Groups	# Proteins	# PSMs	Master Protein Accessions	# Missed Cleavages	Theo. MH+ [Da]	XCorr A Sequest HT	Charge A Sequest HT	m/z [Da] A Sequest HT	Deltam/z [Da] A Sequest HT
	High	Unambiguous	LPIEITLR		1	1	1	U6JJ13	0	954.598	2.36	2	477.803	0
	High	Unambiguous	IDIVLFDALR		1	1	1	U6JJ13	0	1174.68	2.97	2	587.846	0.00049
	High	Unambiguous	AILGSVER		1	5	1	U6JJ13	0	844.489	1.71	2	422.748	-0.00033
U6J231	Glutamate dehydrogenase OS=Echinococcus granulosus OX=6210 GN=EGR_07368 PE=3 SV=1	6.13027	3	3	3	3	1	522	57.7	7.02	6.88
	Confidence	PSM Ambiguity	Sequence	Modifications	# Protein Groups	# Proteins	# PSMs	Master Protein Accessions	# Missed Cleavages	Theo. MH+ [Da]	XCorr A Sequest HT	Charge A Sequest HT	m/z [Da] A Sequest HT	Deltam/z [Da] A Sequest HT
	High	Unambiguous	TSAYISAIEK		1	1	1	U6J231	0	1082.57	2.73	2	541.79	5e-05
	High	Unambiguous	RVDIQPTEDFKER		1	1	1	U6J231	2	1632.83	2.38	3	544.95	0.00013
	High	Unambiguous	AVDNATEFR		1	1	1	U6J231	0	1022.49	1.77	2	511.751	0.00196
W6UT22	UTP--glucose-1-phosphate uridylyltransferase OS=Echinococcus granulosus OX=6210 GN=EGR_01474 PE=3 SV=1	7.12946	3	3	3	3	1	533	59.9	6.99	6.38
	Confidence	PSM Ambiguity	Sequence	Modifications	# Protein Groups	# Proteins	# PSMs	Master Protein Accessions	# Missed Cleavages	Theo. MH+ [Da]	XCorr A Sequest HT	Charge A Sequest HT	m/z [Da] A Sequest HT	Deltam/z [Da] A Sequest HT
	High	Unambiguous	SFPTVPLVK		1	1	1	W6UT22	0	987.587	1.93	2	494.297	-0.00019
	High	Unambiguous	ALSHELELLTSGIPDSLER		1	1	1	W6UT22	0	2080.09	2.74	3	694.036	0.00041
	High	Unambiguous	GGTLVGYEGR		1	1	1	W6UT22	0	1008.51	1.72	2	504.759	-0.00011
W6UFZ8	Glutathione S-transferase class-mu isozyme OS=Echinococcus granulosus OX=6210 GN=EGR_04787 PE=4 SV=1	7.83582	2	2	2	2	1	268	30.4	8	6.31
	Confidence	PSM Ambiguity	Sequence	Modifications	# Protein Groups	# Proteins	# PSMs	Master Protein Accessions	# Missed Cleavages	Theo. MH+ [Da]	XCorr A Sequest HT	Charge A Sequest HT	m/z [Da] A Sequest HT	Deltam/z [Da] A Sequest HT
	High	Unambiguous	LLYFNIR		1	1	1	W6UFZ8	0	938.546	2.13	2	469.777	7e-05
	High	Unambiguous	LVLNAAEKDFQDVR		1	1	1	W6UFZ8	1	1617.86	4.18	3	539.958	-0.00013
W6UHC6	Reticulon-like protein OS=Echinococcus granulosus OX=6210 GN=EGR_04657 PE=4 SV=1	13.8889	3	3	3	3	1	216	25.1	8.66	6.26
	Confidence	PSM Ambiguity	Sequence	Modifications	# Protein Groups	# Proteins	# PSMs	Master Protein Accessions	# Missed Cleavages	Theo. MH+ [Da]	XCorr A Sequest HT	Charge A Sequest HT	m/z [Da] A Sequest HT	Deltam/z [Da] A Sequest HT
	High	Unambiguous	NDIVYICPAIER	1xCarbamidomethyl [C7]	1	1	1	W6UHC6	0	1462.74	2.5	2	731.872	0.00062
	High	Unambiguous	VYYDLITSK		1	1	1	W6UHC6	0	1101.58	1.77	2	551.295	0.00038
	High	Unambiguous	TESTFQDLR		1	1	1	W6UHC6	0	1096.53	1.98	2	548.767	0.00011
W6UIM0	Coatomer subunit gamma OS=Echinococcus granulosus OX=6210 GN=EGR_04197 PE=3 SV=1	2.98507	2	2	2	2	1	938	103.9	5.95	6.19
	Confidence	PSM Ambiguity	Sequence	Modifications	# Protein Groups	# Proteins	# PSMs	Master Protein Accessions	# Missed Cleavages	Theo. MH+ [Da]	XCorr A Sequest HT	Charge A Sequest HT	m/z [Da] A Sequest HT	Deltam/z [Da] A Sequest HT
	High	Unambiguous	LPENASLTTSFANTLR		1	1	1	W6UIM0	0	1734.9	3.03	2	867.953	-0.00162
	High	Unambiguous	AAHTLLLAGVFR		1	1	1	W6UIM0	0	1268.75	3.16	3	423.587	-0.00033
W6UYQ6	Myosin essential light chain, striated adductor muscle OS=Echinococcus granulosus OX=6210 GN=EGR_01405 PE=4 SV=1	20.1117	2	2	2	2	1	179	20.2	4.98	6.15
	Confidence	PSM Ambiguity	Sequence	Modifications	# Protein Groups	# Proteins	# PSMs	Master Protein Accessions	# Missed Cleavages	Theo. MH+ [Da]	XCorr A Sequest HT	Charge A Sequest HT	m/z [Da] A Sequest HT	Deltam/z [Da] A Sequest HT
	High	Unambiguous	LSDEEIDEIIK		1	1	1	W6UYQ6	0	1303.66	2.46	2	652.334	-0.00085
	High	Unambiguous	TFDREGQGVVSAAELGHVLSGYGER		1	1	1	W6UYQ6	1	2634.29	3.69	4	659.328	0.00012
W6URJ0	Myosin-2 essential light chain OS=Echinococcus granulosus OX=6210 GN=EGR_09153 PE=4 SV=1	19.863	3	3	3	3	1	146	16.6	4.75	6.1
	Confidence	PSM Ambiguity	Sequence	Modifications	# Protein Groups	# Proteins	# PSMs	Master Protein Accessions	# Missed Cleavages	Theo. MH+ [Da]	XCorr A Sequest HT	Charge A Sequest HT	m/z [Da] A Sequest HT	Deltam/z [Da] A Sequest HT
	High	Unambiguous	ALGLVPTEAQIAK		1	1	1	W6URJ0	0	1310.77	2.5	2	655.888	0.0002
	High	Unambiguous	FIGDLVR		1	1	1	W6URJ0	0	819.472	1.76	2	410.24	0.00026
	High	Unambiguous	HLLTQLGER		1	1	1	W6URJ0	0	1066.6	1.84	2	533.804	0.00025
W6U450	Receptor expression-enhancing protein OS=Echinococcus granulosus OX=6210 GN=EGR_09758 PE=3 SV=1	11.6402	3	4	3	3	1	189	21.6	7.72	5.96
	Confidence	PSM Ambiguity	Sequence	Modifications	# Protein Groups	# Proteins	# PSMs	Master Protein Accessions	# Missed Cleavages	Theo. MH+ [Da]	XCorr A Sequest HT	Charge A Sequest HT	m/z [Da] A Sequest HT	Deltam/z [Da] A Sequest HT
	High	Unambiguous	NAFTDALGTIQDK		1	1	1	W6U450	0	1393.7	1.88	2	697.358	0.00644
	High	Unambiguous	YENDIDR		1	1	2	W6U450	0	924.406	1.8	2	462.706	-0.00015
	High	Unambiguous	EKNAFTDALGTIQDK		1	1	1	W6U450	1	1650.83	2.28	3	550.949	-8e-05
A5LIC3	Elongation factor 1-alpha OS=Echinococcus granulosus OX=6210 GN=ef1a PE=3 SV=1	3.57143	2	2	2	2	1	448	48.8	9.17	5.77
	Confidence	PSM Ambiguity	Sequence	Modifications	# Protein Groups	# Proteins	# PSMs	Master Protein Accessions	# Missed Cleavages	Theo. MH+ [Da]	XCorr A Sequest HT	Charge A Sequest HT	m/z [Da] A Sequest HT	Deltam/z [Da] A Sequest HT
	High	Unambiguous	YLVTIIDAPGHR		1	1	1	A5LIC3	0	1354.75	2.87	3	452.254	-0.00017
	High	Unambiguous	YLVTIIDAPGHRDFIK		1	1	1	A5LIC3	1	1858.02	2.9	4	465.261	0.00033
W6UE44	DUF5734 domain-containing protein OS=Echinococcus granulosus OX=6210 GN=EGR_05994 PE=4 SV=1	7.21649	3	3	3	3	1	388	41.9	10.58	5.71
	Confidence	PSM Ambiguity	Sequence	Modifications	# Protein Groups	# Proteins	# PSMs	Master Protein Accessions	# Missed Cleavages	Theo. MH+ [Da]	XCorr A Sequest HT	Charge A Sequest HT	m/z [Da] A Sequest HT	Deltam/z [Da] A Sequest HT
	High	Unambiguous	VIVAAIDGDAK		1	1	1	W6UE44	0	1071.6	1.98	2	536.306	-0.00014
	High	Unambiguous	TLTANIQTAK		1	1	1	W6UE44	0	1060.6	2.02	2	530.803	-0.00014
	High	Unambiguous	TYIVALR		1	1	1	W6UE44	0	835.504	1.7	2	418.255	-0.00026
U6J5Z8	14-3-3 protein zeta OS=Echinococcus granulosus OX=6210 GN=EGR_03190 PE=3 SV=1	12.8906	4	6	2	2	1	256	29.4	4.88	5.71
	Confidence	PSM Ambiguity	Sequence	Modifications	# Protein Groups	# Proteins	# PSMs	Master Protein Accessions	# Missed Cleavages	Theo. MH+ [Da]	XCorr A Sequest HT	Charge A Sequest HT	m/z [Da] A Sequest HT	Deltam/z [Da] A Sequest HT
	High	Unambiguous	DSTLIMQLLR		7	14	1	M3WVC7; U6JEE0; A0A2I2V3U4; M3VWG1; U6JGI4; U6J5Z8; M3W8I2	0	1189.66	1.9	2	595.335	0.00074
	High	Unambiguous	MMGDYYR	2xOxidation [M1; M2]	2	2	3	U6JGI4; U6J5Z8	0	967.365	1.29	2	484.186	2e-05
	High	Unambiguous	EYLDILQK		1	1	1	U6J5Z8	0	1021.56	1.97	2	511.282	0.00022
	High	Selected	NLLSVAFK		1	1	1	U6J5Z8	0	891.53	1.83	2	446.268	-0.00012
W6UKF4	Small monomeric GTPase OS=Echinococcus granulosus OX=6210 GN=EGR_03026 PE=4 SV=1	5.49738	2	2	0	2	1	382	42	7.09	5.65
	Confidence	PSM Ambiguity	Sequence	Modifications	# Protein Groups	# Proteins	# PSMs	Master Protein Accessions	# Missed Cleavages	Theo. MH+ [Da]	XCorr A Sequest HT	Charge A Sequest HT	m/z [Da] A Sequest HT	Deltam/z [Da] A Sequest HT
	High	Unambiguous	LVVLGSGGVGK		1	4	1	W6UKF4	0	985.604	3.05	2	493.306	0.00027
	High	Unambiguous	YDPTIEDSYR		1	4	1	W6UKF4	0	1258.56	2.6	2	629.783	-5e-05
W6UCC4	TPM domain-containing protein OS=Echinococcus granulosus OX=6210 GN=EGR_06216 PE=4 SV=1	8.92857	3	3	3	3	1	392	43.7	8.59	5.63
	Confidence	PSM Ambiguity	Sequence	Modifications	# Protein Groups	# Proteins	# PSMs	Master Protein Accessions	# Missed Cleavages	Theo. MH+ [Da]	XCorr A Sequest HT	Charge A Sequest HT	m/z [Da] A Sequest HT	Deltam/z [Da] A Sequest HT
	High	Unambiguous	SYPRPTVAVAFVDR		1	1	1	W6UCC4	0	1577.84	2.92	3	526.62	0.00072
	High	Unambiguous	FQEILTSNR		1	1	1	W6UCC4	0	1107.58	2.71	2	554.294	0.0006
	High	Unambiguous	AAFGSGVYEGMK	1xOxidation [M11]	1	1	1	W6UCC4	0	1232.56	1.09	2	616.784	-0.00038
W6UHP3	ATP-dependent 6-phosphofructokinase OS=Echinococcus granulosus OX=6210 GN=EGR_07554 PE=3 SV=1	5.03686	3	3	3	3	1	814	89	6.8	5.62
	Confidence	PSM Ambiguity	Sequence	Modifications	# Protein Groups	# Proteins	# PSMs	Master Protein Accessions	# Missed Cleavages	Theo. MH+ [Da]	XCorr A Sequest HT	Charge A Sequest HT	m/z [Da] A Sequest HT	Deltam/z [Da] A Sequest HT
	High	Unambiguous	VIEAADAIVTTAQSHQR		1	1	1	W6UHP3	0	1809.95	3.71	3	603.987	-6e-05
	High	Unambiguous	EGYQGLVDGGK		1	1	1	W6UHP3	0	1122.54	1.91	2	561.776	0.00065
	High	Unambiguous	LYSEEGQGIFDCR	1xCarbamidomethyl [C12]	1	1	1	W6UHP3	0	1573.7	1.45	2	787.347	-0.00404
W6UH73	Calcium-binding protein OS=Echinococcus granulosus OX=6210 GN=EGR_04778 PE=4 SV=1	13.7931	2	2	1	2	1	145	16.8	4.73	5.57
	Confidence	PSM Ambiguity	Sequence	Modifications	# Protein Groups	# Proteins	# PSMs	Master Protein Accessions	# Missed Cleavages	Theo. MH+ [Da]	XCorr A Sequest HT	Charge A Sequest HT	m/z [Da] A Sequest HT	Deltam/z [Da] A Sequest HT
	High	Unambiguous	LTVDELYEGLRR		1	1	1	W6UH73	1	1463.79	3.37	3	488.601	0.00068
	High	Unambiguous	VTLDEYER		1	2	1	W6UH73	0	1024.49	2.2	2	512.751	0.00036
W6UNQ7	Galectin domain-containing protein OS=Echinococcus granulosus OX=6210 GN=EGR_01786 PE=4 SV=1	1.70411	2	3	2	2	1	1291	139.1	8.62	5.4
	Confidence	PSM Ambiguity	Sequence	Modifications	# Protein Groups	# Proteins	# PSMs	Master Protein Accessions	# Missed Cleavages	Theo. MH+ [Da]	XCorr A Sequest HT	Charge A Sequest HT	m/z [Da] A Sequest HT	Deltam/z [Da] A Sequest HT
	High	Unambiguous	DGENAALPLQFTLTNK		1	1	2	W6UNQ7	0	1731.89	3.3	2	866.45	0.00047
	High	Unambiguous	ENFEIR		1	1	1	W6UNQ7	0	807.4	2.1	2	404.204	0.00033
W6UIK2	Uncharacterized protein OS=Echinococcus granulosus OX=6210 GN=EGR_04149 PE=4 SV=1	4.84429	2	2	2	2	1	289	33.2	8.7	5.37
	Confidence	PSM Ambiguity	Sequence	Modifications	# Protein Groups	# Proteins	# PSMs	Master Protein Accessions	# Missed Cleavages	Theo. MH+ [Da]	XCorr A Sequest HT	Charge A Sequest HT	m/z [Da] A Sequest HT	Deltam/z [Da] A Sequest HT
	High	Unambiguous	NIQVLEAENNELR		1	1	1	W6UIK2	0	1541.79	2.32	2	771.403	0.00311
	High	Unambiguous	NIQVLEAENNELRR		1	1	1	W6UIK2	1	1697.89	3.05	3	566.636	0.0001
W6VAU1	Lysosome-associated membrane glycoprotein OS=Echinococcus granulosus OX=6210 GN=EGR_01022 PE=4 SV=1	4.49438	2	2	2	2	1	267	28.5	5.6	5.35
	Confidence	PSM Ambiguity	Sequence	Modifications	# Protein Groups	# Proteins	# PSMs	Master Protein Accessions	# Missed Cleavages	Theo. MH+ [Da]	XCorr A Sequest HT	Charge A Sequest HT	m/z [Da] A Sequest HT	Deltam/z [Da] A Sequest HT
	High	Unambiguous	LFVPYFDDKSSR		1	1	1	W6VAU1	1	1473.74	3.26	3	491.917	0.00012
	High	Unambiguous	LFVPYFDDK		1	1	1	W6VAU1	0	1143.57	2.09	2	572.29	0.00066
W6V1V2	Proteasome subunit beta type-1-A OS=Echinococcus granulosus OX=6210 GN=EGR_05345 PE=4 SV=1	9.2827	2	2	2	2	1	237	26	5	5.28
	Confidence	PSM Ambiguity	Sequence	Modifications	# Protein Groups	# Proteins	# PSMs	Master Protein Accessions	# Missed Cleavages	Theo. MH+ [Da]	XCorr A Sequest HT	Charge A Sequest HT	m/z [Da] A Sequest HT	Deltam/z [Da] A Sequest HT
	High	Unambiguous	DFALVASDTR		1	1	1	W6V1V2	0	1094.55	2.84	2	547.777	-7e-05
	High	Unambiguous	LTDENMGLLFSR		1	1	1	W6V1V2	0	1395.69	2.45	2	698.354	0.00353
W6UKX8	Tropomodulin OS=Echinococcus granulosus OX=6210 GN=EGR_03274 PE=4 SV=1	18.3333	5	5	5	5	1	360	40.1	4.96	5.15
	Confidence	PSM Ambiguity	Sequence	Modifications	# Protein Groups	# Proteins	# PSMs	Master Protein Accessions	# Missed Cleavages	Theo. MH+ [Da]	XCorr A Sequest HT	Charge A Sequest HT	m/z [Da] A Sequest HT	Deltam/z [Da] A Sequest HT
	High	Unambiguous	LSNLSLYFDTPYAR		1	1	1	W6UKX8	0	1659.84	2.87	2	830.425	0.00256
	High	Unambiguous	LFTAVGENTK		1	1	1	W6UKX8	0	1079.57	2.27	2	540.29	-0.00017
	High	Unambiguous	LVLQNPR		1	1	1	W6UKX8	0	839.51	1.48	2	420.258	-0.00019
	High	Unambiguous	LTADDASLTVLNLNNIKDLSAEVVSR		1	1	1	W6UKX8	1	2771.48	1.4	3	924.495	-0.00252
	High	Unambiguous	ILDSISDSK		1	1	1	W6UKX8	0	977.515	1.36	2	489.261	0.00017
W6UNT3	Hemicentin-1 OS=Echinococcus granulosus OX=6210 GN=EGR_02369 PE=4 SV=1	0.719252	2	2	2	2	1	4171	458	5.77	5.14
	Confidence	PSM Ambiguity	Sequence	Modifications	# Protein Groups	# Proteins	# PSMs	Master Protein Accessions	# Missed Cleavages	Theo. MH+ [Da]	XCorr A Sequest HT	Charge A Sequest HT	m/z [Da] A Sequest HT	Deltam/z [Da] A Sequest HT
	High	Unambiguous	YADSVQYISVSIPR		1	1	1	W6UNT3	0	1597.82	2.37	2	799.415	7e-05
	High	Unambiguous	VSGAVCPEGFEIVEAR	1xCarbamidomethyl [C6]	1	1	1	W6UNT3	0	1719.84	2.77	2	860.422	8e-05
U6JPM4	Aldehyde dehydrogenase family 1 member A3 OS=Echinococcus granulosus OX=6210 GN=EGR_07699 PE=3 SV=1	3.08008	2	2	2	2	1	487	52.2	5.91	5.1
	Confidence	PSM Ambiguity	Sequence	Modifications	# Protein Groups	# Proteins	# PSMs	Master Protein Accessions	# Missed Cleavages	Theo. MH+ [Da]	XCorr A Sequest HT	Charge A Sequest HT	m/z [Da] A Sequest HT	Deltam/z [Da] A Sequest HT
	High	Unambiguous	EEIFGPVQVVLR		1	1	1	U6JPM4	0	1385.78	2.15	2	693.393	-6e-05
	High	Unambiguous	IAREEIFGPVQVVLR		1	1	1	U6JPM4	1	1726	2.95	3	576.005	-0.00067
W6UHV3	Glucosidase II subunit alpha OS=Echinococcus granulosus OX=6210 GN=EGR_04461 PE=3 SV=1	2.02899	2	2	2	2	1	1035	118.7	6.3	5.09
	Confidence	PSM Ambiguity	Sequence	Modifications	# Protein Groups	# Proteins	# PSMs	Master Protein Accessions	# Missed Cleavages	Theo. MH+ [Da]	XCorr A Sequest HT	Charge A Sequest HT	m/z [Da] A Sequest HT	Deltam/z [Da] A Sequest HT
	High	Unambiguous	LVLDEFNPIRPR		1	1	1	W6UHV3	0	1468.83	3.02	3	490.281	7e-05
	High	Unambiguous	AVIGLSPFR		1	1	1	W6UHV3	0	959.567	2.07	2	480.288	0.00038
W6UF53	Ndr OS=Echinococcus granulosus OX=6210 GN=EGR_05043 PE=4 SV=1	7.26257	2	2	2	2	1	358	39.7	7.27	4.88
	Confidence	PSM Ambiguity	Sequence	Modifications	# Protein Groups	# Proteins	# PSMs	Master Protein Accessions	# Missed Cleavages	Theo. MH+ [Da]	XCorr A Sequest HT	Charge A Sequest HT	m/z [Da] A Sequest HT	Deltam/z [Da] A Sequest HT
	High	Unambiguous	ISEGISELCDSLELK	1xCarbamidomethyl [C9]	1	1	1	W6UF53	0	1692.84	2.79	2	846.918	-0.00363
	High	Unambiguous	TNITDSIGNLK		1	1	1	W6UF53	0	1175.63	2.09	2	588.318	0.00061
W6UBR0	Uncharacterized protein OS=Echinococcus granulosus OX=6210 GN=EGR_09275 PE=4 SV=1	6.95825	2	2	2	2	1	503	55.6	5.14	4.86
	Confidence	PSM Ambiguity	Sequence	Modifications	# Protein Groups	# Proteins	# PSMs	Master Protein Accessions	# Missed Cleavages	Theo. MH+ [Da]	XCorr A Sequest HT	Charge A Sequest HT	m/z [Da] A Sequest HT	Deltam/z [Da] A Sequest HT
	High	Unambiguous	AALDQCALLKEELASTQDELAAAK	1xCarbamidomethyl [C6]	1	1	1	W6UBR0	1	2559.3	2.27	3	853.77	-0.00027
	High	Unambiguous	LAQENTLLTQR		1	1	1	W6UBR0	0	1286.71	2.59	2	643.857	0.0007
W6UCR6	Ras-related protein Rab-27A OS=Echinococcus granulosus OX=6210 GN=EGR_06615 PE=4 SV=1	5.75758	2	2	2	2	1	330	36.9	8.38	4.85
	Confidence	PSM Ambiguity	Sequence	Modifications	# Protein Groups	# Proteins	# PSMs	Master Protein Accessions	# Missed Cleavages	Theo. MH+ [Da]	XCorr A Sequest HT	Charge A Sequest HT	m/z [Da] A Sequest HT	Deltam/z [Da] A Sequest HT
	High	Unambiguous	LLALGDSNVGK		1	1	1	W6UCR6	0	1086.62	2.51	2	543.814	0.00222
	High	Unambiguous	SLCTVFLR	1xCarbamidomethyl [C3]	1	1	1	W6UCR6	0	995.534	2.34	2	498.271	0.00059
W6U4M3	Acidic leucine-rich nuclear phosphoprotein 32-related protein OS=Echinococcus granulosus OX=6210 GN=EGR_09665 PE=4 SV=1	8.87372	2	2	2	2	1	293	31.5	3.98	4.81
	Confidence	PSM Ambiguity	Sequence	Modifications	# Protein Groups	# Proteins	# PSMs	Master Protein Accessions	# Missed Cleavages	Theo. MH+ [Da]	XCorr A Sequest HT	Charge A Sequest HT	m/z [Da] A Sequest HT	Deltam/z [Da] A Sequest HT
	High	Unambiguous	LVSVNLSGNK		1	1	1	W6U4M3	0	1030.59	2.22	2	515.798	-0.00023
	High	Unambiguous	FLDGLDQSGVEEVNEK		1	1	1	W6U4M3	0	1778.84	2.58	2	889.928	0.00262
W6UPK2	Murinoglobulin-2 OS=Echinococcus granulosus OX=6210 GN=EGR_01997 PE=4 SV=1	1.71939	2	2	2	2	1	1454	160.9	7.81	4.81
	Confidence	PSM Ambiguity	Sequence	Modifications	# Protein Groups	# Proteins	# PSMs	Master Protein Accessions	# Missed Cleavages	Theo. MH+ [Da]	XCorr A Sequest HT	Charge A Sequest HT	m/z [Da] A Sequest HT	Deltam/z [Da] A Sequest HT
	High	Unambiguous	ASTDGCFEEASTR	1xCarbamidomethyl [C6]	1	1	1	W6UPK2	0	1430.59	1.92	2	715.797	0.00049
	High	Unambiguous	SELQSTISGSLR		1	1	1	W6UPK2	0	1277.67	2.89	2	639.337	-0.00133
W6UX03	Uncharacterized protein OS=Echinococcus granulosus OX=6210 GN=EGR_07135 PE=4 SV=1	2.22672	2	2	2	2	1	1482	163.8	6.86	4.8
	Confidence	PSM Ambiguity	Sequence	Modifications	# Protein Groups	# Proteins	# PSMs	Master Protein Accessions	# Missed Cleavages	Theo. MH+ [Da]	XCorr A Sequest HT	Charge A Sequest HT	m/z [Da] A Sequest HT	Deltam/z [Da] A Sequest HT
	High	Unambiguous	YFVFDSANPSTLR		1	1	1	W6UX03	0	1516.74	2.48	2	758.873	-0.00213
	High	Unambiguous	IYDSYNEEEGALKDTLTVSR		1	1	1	W6UX03	1	2303.1	2.32	3	768.367	-0.0054
W6UGX8	Transmembrane protein 256 OS=Echinococcus granulosus OX=6210 GN=EGR_04819 PE=4 SV=1	12.1429	1	1	1	1	1	140	15	9.92	4.72
	Confidence	PSM Ambiguity	Sequence	Modifications	# Protein Groups	# Proteins	# PSMs	Master Protein Accessions	# Missed Cleavages	Theo. MH+ [Da]	XCorr A Sequest HT	Charge A Sequest HT	m/z [Da] A Sequest HT	Deltam/z [Da] A Sequest HT
	High	Unambiguous	SGADIHILHSLALLGVR		1	1	1	W6UGX8	0	1772.02	4.72	4	443.76	-3e-05
U6J322	Ubiquitin conjugating enzyme OS=Echinococcus granulosus OX=6210 GN=EGR_03334 PE=4 SV=1	19.2857	2	2	2	2	1	140	15.7	5.25	4.66
	Confidence	PSM Ambiguity	Sequence	Modifications	# Protein Groups	# Proteins	# PSMs	Master Protein Accessions	# Missed Cleavages	Theo. MH+ [Da]	XCorr A Sequest HT	Charge A Sequest HT	m/z [Da] A Sequest HT	Deltam/z [Da] A Sequest HT
	High	Unambiguous	IYNLQIVCGNDYPDKPPEVR	1xCarbamidomethyl [C8]	1	1	1	U6J322	0	2390.18	2.79	3	797.402	0.00337
	High	Unambiguous	NVLFDLR		1	1	1	U6J322	0	876.494	1.87	2	438.751	0.00014
W6UD06	PDZ and LIM domain protein OS=Echinococcus granulosus OX=6210 GN=EGR_05923 PE=4 SV=1	12.1053	2	2	2	2	1	190	20.9	8.13	4.6
	Confidence	PSM Ambiguity	Sequence	Modifications	# Protein Groups	# Proteins	# PSMs	Master Protein Accessions	# Missed Cleavages	Theo. MH+ [Da]	XCorr A Sequest HT	Charge A Sequest HT	m/z [Da] A Sequest HT	Deltam/z [Da] A Sequest HT
	High	Unambiguous	AGSDLDFTVLKR		1	1	1	W6UD06	1	1321.71	2.94	3	441.242	0.00023
	High	Unambiguous	AGLEPGDVIVK		1	1	1	W6UD06	0	1097.62	1.66	2	549.314	0.00028
U6J921	Syntaxin-7 OS=Echinococcus granulosus OX=6210 GN=EGR_05134 PE=4 SV=1	15.2893	3	3	3	3	1	242	26.5	5.66	4.58
	Confidence	PSM Ambiguity	Sequence	Modifications	# Protein Groups	# Proteins	# PSMs	Master Protein Accessions	# Missed Cleavages	Theo. MH+ [Da]	XCorr A Sequest HT	Charge A Sequest HT	m/z [Da] A Sequest HT	Deltam/z [Da] A Sequest HT
	High	Unambiguous	IELDILGIK		1	1	1	U6J921	0	1013.62	1.53	2	507.316	0.00065
	High	Unambiguous	EVSYAPGVSDEVR		1	1	1	U6J921	0	1407.68	2.83	2	704.34	-0.00138
	High	Unambiguous	SAESGYTSVSSLNEK		1	1	1	U6J921	0	1558.72	1.75	2	779.865	0.00016
W6UJX8	Titin OS=Echinococcus granulosus OX=6210 GN=EGR_03391 PE=4 SV=1	0.554249	2	2	2	2	1	5954	665.1	7.49	4.47
	Confidence	PSM Ambiguity	Sequence	Modifications	# Protein Groups	# Proteins	# PSMs	Master Protein Accessions	# Missed Cleavages	Theo. MH+ [Da]	XCorr A Sequest HT	Charge A Sequest HT	m/z [Da] A Sequest HT	Deltam/z [Da] A Sequest HT
	High	Unambiguous	DLIGYVVEAR		1	1	1	W6UJX8	0	1134.62	1.91	2	567.811	9e-05
	High	Unambiguous	VAAVNSVGAGEFSHPSQPYTPEK		1	1	1	W6UJX8	0	2372.15	2.57	3	791.389	0.00071
W6VC22	Ras-related protein Rab-4B OS=Echinococcus granulosus OX=6210 GN=EGR_00953 PE=4 SV=1	10.1382	2	2	1	1	1	217	24	5.69	4.47
	Confidence	PSM Ambiguity	Sequence	Modifications	# Protein Groups	# Proteins	# PSMs	Master Protein Accessions	# Missed Cleavages	Theo. MH+ [Da]	XCorr A Sequest HT	Charge A Sequest HT	m/z [Da] A Sequest HT	Deltam/z [Da] A Sequest HT
	High	Unambiguous	LQIWDTAGQER		5	47	4	A0A337S2N5; M3VY25; M3X2N9; W6VC22; A0A337S9B8	0	1316.66	2.79	2	658.833	-0.00054
	High	Unambiguous	FLIIGDASTGK		1	1	1	W6VC22	0	1121.62	1.68	2	561.313	-0.00058
U6JA54	Calmodulin OS=Echinococcus granulosus OX=6210 GN=EGR_09570 PE=3 SV=1	10.625	2	2	2	2	1	160	18.5	4.75	4.44
	Confidence	PSM Ambiguity	Sequence	Modifications	# Protein Groups	# Proteins	# PSMs	Master Protein Accessions	# Missed Cleavages	Theo. MH+ [Da]	XCorr A Sequest HT	Charge A Sequest HT	m/z [Da] A Sequest HT	Deltam/z [Da] A Sequest HT
	High	Unambiguous	LVDLNRDGEIDFSEFVK		1	1	1	U6JA54	1	1996	2.46	3	666.006	0.00046
	High	Unambiguous	DGEIDFSEFVK		1	1	1	U6JA54	0	1285.59	1.98	2	643.3	-0.00068
W6U701	Thioredoxin OS=Echinococcus granulosus OX=6210 GN=EGR_08197 PE=4 SV=1	10.7296	2	2	2	2	1	233	25.9	5.69	4.42
	Confidence	PSM Ambiguity	Sequence	Modifications	# Protein Groups	# Proteins	# PSMs	Master Protein Accessions	# Missed Cleavages	Theo. MH+ [Da]	XCorr A Sequest HT	Charge A Sequest HT	m/z [Da] A Sequest HT	Deltam/z [Da] A Sequest HT
	High	Unambiguous	VDIDSLEDLATQFK		1	1	1	W6U701	0	1593.8	2.69	3	531.938	-0.00035
	High	Unambiguous	VAAVPTVVGMR	1xOxidation [M10]	1	1	1	W6U701	0	1115.62	1.73	2	558.316	0.00015
W6VBX3	Thioredoxin domain-containing protein OS=Echinococcus granulosus OX=6210 GN=EGR_00888 PE=3 SV=1	3.33333	1	1	1	1	1	450	49.9	6.18	4.39
	Confidence	PSM Ambiguity	Sequence	Modifications	# Protein Groups	# Proteins	# PSMs	Master Protein Accessions	# Missed Cleavages	Theo. MH+ [Da]	XCorr A Sequest HT	Charge A Sequest HT	m/z [Da] A Sequest HT	Deltam/z [Da] A Sequest HT
	High	Unambiguous	FGVVDNEAHSNIGNR		1	1	1	W6VBX3	0	1628.78	4.39	3	543.596	-0.00112
W6UPD5	Aldo-keto reductase family 1 member C18 OS=Echinococcus granulosus OX=6210 GN=EGR_09849 PE=4 SV=1	6.36943	2	2	1	2	1	314	35.7	6.35	4.37
	Confidence	PSM Ambiguity	Sequence	Modifications	# Protein Groups	# Proteins	# PSMs	Master Protein Accessions	# Missed Cleavages	Theo. MH+ [Da]	XCorr A Sequest HT	Charge A Sequest HT	m/z [Da] A Sequest HT	Deltam/z [Da] A Sequest HT
	High	Unambiguous	IPQLAFGTAGSK		1	1	1	W6UPD5	0	1189.66	1.8	2	595.333	0.00047
	High	Unambiguous	TPAQVLLR		1	4	1	W6UPD5	0	897.552	2.57	2	449.28	0.00018
W6UQG5	Dynein light chain OS=Echinococcus granulosus OX=6210 GN=EGR_09472 PE=3 SV=1	25.8065	3	3	2	2	1	93	10.7	7.99	4.29
	Confidence	PSM Ambiguity	Sequence	Modifications	# Protein Groups	# Proteins	# PSMs	Master Protein Accessions	# Missed Cleavages	Theo. MH+ [Da]	XCorr A Sequest HT	Charge A Sequest HT	m/z [Da] A Sequest HT	Deltam/z [Da] A Sequest HT
	High	Unambiguous	TYTPTWHCIVGR	1xCarbamidomethyl [C8]	1	1	1	W6UQG5	0	1490.72	2.41	3	497.578	-0.00036
	High	Unambiguous	DIAAYLKK		3	5	2	U6J1C5; W6UQG5; U6IY96	1	921.54	1.88	2	461.274	0.00058
	High	Unambiguous	EFDKTYTPTWHCIVGR	1xCarbamidomethyl [C12]	1	1	1	W6UQG5	1	2009.95	1.95	4	503.245	0.00084
U6JAB5	Actin-related protein 2/3 complex subunit 5 OS=Echinococcus granulosus OX=6210 GN=EGR_07233 PE=3 SV=1	9.03226	1	1	1	1	1	155	17.6	6.58	4.27
	Confidence	PSM Ambiguity	Sequence	Modifications	# Protein Groups	# Proteins	# PSMs	Master Protein Accessions	# Missed Cleavages	Theo. MH+ [Da]	XCorr A Sequest HT	Charge A Sequest HT	m/z [Da] A Sequest HT	Deltam/z [Da] A Sequest HT
	High	Unambiguous	DAGLKDAVSALILR		1	1	1	U6JAB5	1	1441.84	4.27	3	481.284	-0.0002
W6V1T8	Glyceraldehyde-3-phosphate dehydrogenase OS=Echinococcus granulosus OX=6210 GN=EGR_05325 PE=3 SV=1	11.3095	3	3	3	3	1	336	36.1	8.27	4.19
	Confidence	PSM Ambiguity	Sequence	Modifications	# Protein Groups	# Proteins	# PSMs	Master Protein Accessions	# Missed Cleavages	Theo. MH+ [Da]	XCorr A Sequest HT	Charge A Sequest HT	m/z [Da] A Sequest HT	Deltam/z [Da] A Sequest HT
	High	Unambiguous	AGIALNDTFVK		1	1	1	W6V1T8	0	1148.63	2.41	2	574.819	1e-05
	High	Unambiguous	VVSNASCTTNCLAPLAK	2xCarbamidomethyl [C7; C11]	1	1	1	W6V1T8	0	1805.89	1.78	2	903.451	0.00277
	High	Unambiguous	VVDLISYMFK		1	1	1	W6V1T8	0	1214.65	1.57	2	607.828	-0.00042
W6V3X7	Tubulin beta-2 chain OS=Echinococcus granulosus OX=6210 GN=EGR_04395 PE=3 SV=1	3.92749	2	2	1	2	1	662	73.7	5.87	4.17
	Confidence	PSM Ambiguity	Sequence	Modifications	# Protein Groups	# Proteins	# PSMs	Master Protein Accessions	# Missed Cleavages	Theo. MH+ [Da]	XCorr A Sequest HT	Charge A Sequest HT	m/z [Da] A Sequest HT	Deltam/z [Da] A Sequest HT
	High	Unambiguous	YLTVAAIFR		1	5	1	W6V3X7	0	1053.61	2.42	2	527.308	8e-05
	High	Unambiguous	MSATFVGNSTAIQELFR	1xOxidation [M1]	1	1	1	W6V3X7	0	1887.93	1.76	2	944.467	0.00018
W6V843	Calcium-binding protein p22 OS=Echinococcus granulosus OX=6210 GN=EGR_02455 PE=4 SV=1	10.9091	1	1	1	1	1	165	18.8	4.7	3.98
	Confidence	PSM Ambiguity	Sequence	Modifications	# Protein Groups	# Proteins	# PSMs	Master Protein Accessions	# Missed Cleavages	Theo. MH+ [Da]	XCorr A Sequest HT	Charge A Sequest HT	m/z [Da] A Sequest HT	Deltam/z [Da] A Sequest HT
	High	Unambiguous	RQDFLLIPELAINPLGDR		1	1	1	W6V843	1	2080.15	3.98	3	694.057	0.00051
W6UQS2	Moesin/ezrin/radixin OS=Echinococcus granulosus OX=6210 GN=EGR_01163 PE=4 SV=1	3.58362	2	2	1	1	1	586	68.3	7.01	3.95
	Confidence	PSM Ambiguity	Sequence	Modifications	# Protein Groups	# Proteins	# PSMs	Master Protein Accessions	# Missed Cleavages	Theo. MH+ [Da]	XCorr A Sequest HT	Charge A Sequest HT	m/z [Da] A Sequest HT	Deltam/z [Da] A Sequest HT
	High	Unambiguous	IAELEMLLQQER	1xOxidation [M6]	1	1	1	W6UQS2	0	1488.77	2.2	2	744.888	-0.00166
	High	Unambiguous	IGFPWSEIR		2	9	1	W6UQS2; A0A2I2UJB3	0	1104.58	1.75	2	552.795	-6e-05
W6VC02	Programmed cell death 6-interacting protein OS=Echinococcus granulosus OX=6210 GN=EGR_00928 PE=4 SV=1	5.98007	3	3	3	3	1	602	67	5.82	3.92
	Confidence	PSM Ambiguity	Sequence	Modifications	# Protein Groups	# Proteins	# PSMs	Master Protein Accessions	# Missed Cleavages	Theo. MH+ [Da]	XCorr A Sequest HT	Charge A Sequest HT	m/z [Da] A Sequest HT	Deltam/z [Da] A Sequest HT
	High	Unambiguous	DIQSLYESIFGK		1	1	1	W6VC02	0	1399.71	2.25	2	700.36	0.00128
	High	Unambiguous	VNDYVFAR		1	1	1	W6VC02	0	983.495	1.67	2	492.252	0.00109
	High	Unambiguous	GGTIDAQSLATEHVNK		1	1	1	W6VC02	0	1640.82	1.69	3	547.613	0.00012
W6V5R2	Rho GDP-dissociation inhibitor OS=Echinococcus granulosus OX=6210 GN=EGR_03498 PE=4 SV=1	6.80628	1	1	1	1	1	191	21.7	5.35	3.85
	Confidence	PSM Ambiguity	Sequence	Modifications	# Protein Groups	# Proteins	# PSMs	Master Protein Accessions	# Missed Cleavages	Theo. MH+ [Da]	XCorr A Sequest HT	Charge A Sequest HT	m/z [Da] A Sequest HT	Deltam/z [Da] A Sequest HT
	High	Unambiguous	SEDEEVQSGALFR		1	1	1	W6V5R2	0	1466.68	3.85	2	733.842	0.00033
W6U5E8	Huntingtin-interacting protein OS=Echinococcus granulosus OX=6210 GN=EGR_09352 PE=4 SV=1	1.92102	2	2	2	2	1	937	104.2	6.83	3.69
	Confidence	PSM Ambiguity	Sequence	Modifications	# Protein Groups	# Proteins	# PSMs	Master Protein Accessions	# Missed Cleavages	Theo. MH+ [Da]	XCorr A Sequest HT	Charge A Sequest HT	m/z [Da] A Sequest HT	Deltam/z [Da] A Sequest HT
	High	Unambiguous	ALEGQLAESR		1	1	1	W6U5E8	0	1073.56	1.7	2	537.282	-0.00045
	High	Unambiguous	LAALELER		1	1	1	W6U5E8	0	914.531	1.99	2	457.769	0.00016
W6UM65	Thioredoxin domain-containing protein 17 OS=Echinococcus granulosus OX=6210 GN=EGR_02983 PE=4 SV=1	42.3077	3	3	3	3	1	130	14.6	4.93	3.68
	Confidence	PSM Ambiguity	Sequence	Modifications	# Protein Groups	# Proteins	# PSMs	Master Protein Accessions	# Missed Cleavages	Theo. MH+ [Da]	XCorr A Sequest HT	Charge A Sequest HT	m/z [Da] A Sequest HT	Deltam/z [Da] A Sequest HT
	High	Unambiguous	RLDGPACLDKDALTEFFK	1xCarbamidomethyl [C7]	1	1	1	W6UM65	2	2096.05	3.68	4	524.767	-9e-05
	High	Unambiguous	ACQEVETLLEPLLNSASEK	1xCarbamidomethyl [C2]	1	1	1	W6UM65	0	2131.06	1.93	3	711.026	0.00182
	High	Unambiguous	LTAIPTLFSFTGPESVAK		1	1	1	W6UM65	0	1879.02	1.99	3	627.012	-0.00036
W6UCC3	Glutathione peroxidase OS=Echinococcus granulosus OX=6210 GN=EGR_06748 PE=3 SV=1	6.61765	2	2	2	2	1	272	30.5	8.62	3.67
	Confidence	PSM Ambiguity	Sequence	Modifications	# Protein Groups	# Proteins	# PSMs	Master Protein Accessions	# Missed Cleavages	Theo. MH+ [Da]	XCorr A Sequest HT	Charge A Sequest HT	m/z [Da] A Sequest HT	Deltam/z [Da] A Sequest HT
	High	Unambiguous	NYAQLQDLYTK		1	1	1	W6UCC3	0	1356.68	1.91	2	678.844	0.0009
	High	Unambiguous	YSSQGLR		1	1	1	W6UCC3	0	810.41	1.77	2	405.709	-3e-05
W6UB03	Alpha-1,4 glucan phosphorylase OS=Echinococcus granulosus OX=6210 GN=EGR_06545 PE=3 SV=1	1.30933	1	2	1	1	1	611	70.3	7.34	3.64
	Confidence	PSM Ambiguity	Sequence	Modifications	# Protein Groups	# Proteins	# PSMs	Master Protein Accessions	# Missed Cleavages	Theo. MH+ [Da]	XCorr A Sequest HT	Charge A Sequest HT	m/z [Da] A Sequest HT	Deltam/z [Da] A Sequest HT
	High	Selected	LVFLENYR		1	1	2	W6UB03	0	1053.57	1.88	2	527.291	0.00094
W6UNY7	Serine protease HTRA2 OS=Echinococcus granulosus OX=6210 GN=EGR_02598 PE=4 SV=1	3.57895	1	1	1	1	1	475	51.2	6.67	3.57
	Confidence	PSM Ambiguity	Sequence	Modifications	# Protein Groups	# Proteins	# PSMs	Master Protein Accessions	# Missed Cleavages	Theo. MH+ [Da]	XCorr A Sequest HT	Charge A Sequest HT	m/z [Da] A Sequest HT	Deltam/z [Da] A Sequest HT
	High	Unambiguous	TLTPELVAELISLGHLR		1	1	1	W6UNY7	0	1862.07	3.57	3	621.364	0.00097
W6UMM7	Calcyphosin-like protein OS=Echinococcus granulosus OX=6210 GN=EGR_02766 PE=4 SV=1	11.6279	2	2	2	2	1	215	24.7	5.29	3.45
	Confidence	PSM Ambiguity	Sequence	Modifications	# Protein Groups	# Proteins	# PSMs	Master Protein Accessions	# Missed Cleavages	Theo. MH+ [Da]	XCorr A Sequest HT	Charge A Sequest HT	m/z [Da] A Sequest HT	Deltam/z [Da] A Sequest HT
	High	Unambiguous	VGLTNDETDGLFAEIDR		1	1	1	W6UMM7	0	1864.89	1.85	2	932.951	0.00107
	High	Unambiguous	IIELVFNK		1	1	1	W6UMM7	0	975.587	1.6	2	488.297	-0.0001
W6UPX7	Protein SET OS=Echinococcus granulosus OX=6210 GN=EGR_04729 PE=3 SV=1	5.74713	1	1	1	1	1	261	30.3	4.44	3.18
	Confidence	PSM Ambiguity	Sequence	Modifications	# Protein Groups	# Proteins	# PSMs	Master Protein Accessions	# Missed Cleavages	Theo. MH+ [Da]	XCorr A Sequest HT	Charge A Sequest HT	m/z [Da] A Sequest HT	Deltam/z [Da] A Sequest HT
	High	Unambiguous	AVEVQEFDDITSGYK		1	1	1	W6UPX7	0	1700.8	3.18	2	850.904	-0.00027
W6UHB9	Dynein light chain OS=Echinococcus granulosus OX=6210 GN=EGR_04650 PE=3 SV=1	12.6316	1	1	1	1	1	95	10.7	5.11	3.14
	Confidence	PSM Ambiguity	Sequence	Modifications	# Protein Groups	# Proteins	# PSMs	Master Protein Accessions	# Missed Cleavages	Theo. MH+ [Da]	XCorr A Sequest HT	Charge A Sequest HT	m/z [Da] A Sequest HT	Deltam/z [Da] A Sequest HT
	High	Unambiguous	TAIDAATEAISR		1	1	1	W6UHB9	0	1218.63	3.14	2	609.82	2e-05
U6JCB8	Proteasome endopeptidase complex OS=Echinococcus granulosus OX=6210 GN=EGR_01826 PE=4 SV=1	4.34783	1	1	1	1	1	230	24.7	5.1	3.04
	Confidence	PSM Ambiguity	Sequence	Modifications	# Protein Groups	# Proteins	# PSMs	Master Protein Accessions	# Missed Cleavages	Theo. MH+ [Da]	XCorr A Sequest HT	Charge A Sequest HT	m/z [Da] A Sequest HT	Deltam/z [Da] A Sequest HT
	High	Unambiguous	TSSGAYVANR		1	1	1	U6JCB8	0	1025.5	3.04	2	513.254	0.00023
W6UR44	Dysferlin OS=Echinococcus granulosus OX=6210 GN=EGR_01316 PE=4 SV=1	5.67686	1	1	1	1	1	229	24.5	5.05	3.02
	Confidence	PSM Ambiguity	Sequence	Modifications	# Protein Groups	# Proteins	# PSMs	Master Protein Accessions	# Missed Cleavages	Theo. MH+ [Da]	XCorr A Sequest HT	Charge A Sequest HT	m/z [Da] A Sequest HT	Deltam/z [Da] A Sequest HT
	High	Unambiguous	VSVPLGSFSGGEK		1	1	1	W6UR44	0	1263.66	3.02	2	632.333	9e-05
W6UQV8	Kinesin-like protein KIF13B OS=Echinococcus granulosus OX=6210 GN=EGR_04530 PE=4 SV=1	0.593472	1	1	1	1	1	2022	223	8.47	2.92
	Confidence	PSM Ambiguity	Sequence	Modifications	# Protein Groups	# Proteins	# PSMs	Master Protein Accessions	# Missed Cleavages	Theo. MH+ [Da]	XCorr A Sequest HT	Charge A Sequest HT	m/z [Da] A Sequest HT	Deltam/z [Da] A Sequest HT
	High	Unambiguous	FISPEVNVVLLR		1	1	1	W6UQV8	0	1385.82	2.92	2	693.415	0.0036
W6V185	Hsc70-interacting protein OS=Echinococcus granulosus OX=6210 GN=EGR_00627 PE=4 SV=1	3.59116	1	1	1	1	1	362	40.2	5.14	2.91
	Confidence	PSM Ambiguity	Sequence	Modifications	# Protein Groups	# Proteins	# PSMs	Master Protein Accessions	# Missed Cleavages	Theo. MH+ [Da]	XCorr A Sequest HT	Charge A Sequest HT	m/z [Da] A Sequest HT	Deltam/z [Da] A Sequest HT
	High	Unambiguous	AISLNPDSAAAYK		1	1	1	W6V185	0	1320.68	2.91	2	660.844	0.00071
U6J353	Pyruvate dehydrogenase E1 component subunit beta OS=Echinococcus granulosus OX=6210 GN=EGR_02085 PE=4 SV=1	4.45682	1	1	1	1	1	359	39	5.72	2.84
	Confidence	PSM Ambiguity	Sequence	Modifications	# Protein Groups	# Proteins	# PSMs	Master Protein Accessions	# Missed Cleavages	Theo. MH+ [Da]	XCorr A Sequest HT	Charge A Sequest HT	m/z [Da] A Sequest HT	Deltam/z [Da] A Sequest HT
	High	Unambiguous	IMESETFFHLDAPVYR	1xOxidation [M2]	1	1	1	U6J353	0	1970.93	2.84	3	657.649	0.00061
U6JEN8	Glutaredoxin 3 OS=Echinococcus granulosus OX=6210 GN=EGR_04216 PE=4 SV=1	6.19048	1	1	1	1	1	210	23.6	5.05	2.81
	Confidence	PSM Ambiguity	Sequence	Modifications	# Protein Groups	# Proteins	# PSMs	Master Protein Accessions	# Missed Cleavages	Theo. MH+ [Da]	XCorr A Sequest HT	Charge A Sequest HT	m/z [Da] A Sequest HT	Deltam/z [Da] A Sequest HT
	High	Unambiguous	FDSFNVLSDETVR		1	1	1	U6JEN8	0	1528.73	2.81	2	764.867	-0.00048
W6UN54	UDP-glucose 4-epimerase OS=Echinococcus granulosus OX=6210 GN=EGR_02665 PE=3 SV=1	3.88889	2	2	2	2	1	360	39.7	7.62	2.81
	Confidence	PSM Ambiguity	Sequence	Modifications	# Protein Groups	# Proteins	# PSMs	Master Protein Accessions	# Missed Cleavages	Theo. MH+ [Da]	XCorr A Sequest HT	Charge A Sequest HT	m/z [Da] A Sequest HT	Deltam/z [Da] A Sequest HT
	High	Unambiguous	YIGELILEDLTR		1	1	1	W6UN54	0	1434.78	2.81	2	717.896	-7e-05
	High	Unambiguous	TKYIGELILEDLTR		1	1	1	W6UN54	1	1663.93	1.78	3	555.314	0.00028
W6UX40	Dynein light chain type 1 2 OS=Echinococcus granulosus OX=6210 GN=EGR_02181 PE=4 SV=1	3.52609	1	1	1	1	1	709	78.7	9.13	2.72
	Confidence	PSM Ambiguity	Sequence	Modifications	# Protein Groups	# Proteins	# PSMs	Master Protein Accessions	# Missed Cleavages	Theo. MH+ [Da]	XCorr A Sequest HT	Charge A Sequest HT	m/z [Da] A Sequest HT	Deltam/z [Da] A Sequest HT
	High	Unambiguous	VVLQLAESALATANGPTQVAATLKK		1	1	1	W6UX40	1	2494.42	2.72	4	624.364	0.00209
W6UAB1	Fructose-bisphosphatase OS=Echinococcus granulosus OX=6210 GN=EGR_07106 PE=3 SV=1	2.93333	1	1	1	1	1	375	40.7	7.39	2.71
	Confidence	PSM Ambiguity	Sequence	Modifications	# Protein Groups	# Proteins	# PSMs	Master Protein Accessions	# Missed Cleavages	Theo. MH+ [Da]	XCorr A Sequest HT	Charge A Sequest HT	m/z [Da] A Sequest HT	Deltam/z [Da] A Sequest HT
	High	Unambiguous	ADLSEALQSGR		1	1	1	W6UAB1	0	1146.57	2.71	2	573.791	9e-05
W6U9E9	Alpha-galactosidase OS=Echinococcus granulosus OX=6210 GN=EGR_08025 PE=3 SV=1	2.1978	1	1	1	1	1	455	50.8	5.39	2.7
	Confidence	PSM Ambiguity	Sequence	Modifications	# Protein Groups	# Proteins	# PSMs	Master Protein Accessions	# Missed Cleavages	Theo. MH+ [Da]	XCorr A Sequest HT	Charge A Sequest HT	m/z [Da] A Sequest HT	Deltam/z [Da] A Sequest HT
	High	Unambiguous	EILQAPLVIR		1	1	1	W6U9E9	0	1151.71	2.7	2	576.361	0.00042
W6UKQ3	Heat shock protein OS=Echinococcus granulosus OX=6210 GN=EGR_03136 PE=3 SV=1	1.99667	1	1	1	1	1	601	64.2	5.82	2.69
	Confidence	PSM Ambiguity	Sequence	Modifications	# Protein Groups	# Proteins	# PSMs	Master Protein Accessions	# Missed Cleavages	Theo. MH+ [Da]	XCorr A Sequest HT	Charge A Sequest HT	m/z [Da] A Sequest HT	Deltam/z [Da] A Sequest HT
	High	Unambiguous	GYISPYFINTEK		1	1	1	W6UKQ3	0	1431.72	2.69	2	716.36	-0.00144
U6J5W7	Expressed protein OS=Echinococcus granulosus OX=6210 GN=EGR_02661 PE=4 SV=1	15.2381	1	1	1	1	1	105	11.4	6.52	2.66
	Confidence	PSM Ambiguity	Sequence	Modifications	# Protein Groups	# Proteins	# PSMs	Master Protein Accessions	# Missed Cleavages	Theo. MH+ [Da]	XCorr A Sequest HT	Charge A Sequest HT	m/z [Da] A Sequest HT	Deltam/z [Da] A Sequest HT
	High	Unambiguous	ITHWDANTDGVFSEGK		1	1	1	U6J5W7	0	1776.82	2.66	3	592.944	-0.0004
W6UF07	Cytochrome b-c1 complex subunit 7 OS=Echinococcus granulosus OX=6210 GN=EGR_05455 PE=4 SV=1	5.84416	1	1	1	1	1	154	18.1	9.16	2.6
	Confidence	PSM Ambiguity	Sequence	Modifications	# Protein Groups	# Proteins	# PSMs	Master Protein Accessions	# Missed Cleavages	Theo. MH+ [Da]	XCorr A Sequest HT	Charge A Sequest HT	m/z [Da] A Sequest HT	Deltam/z [Da] A Sequest HT
	High	Unambiguous	NAVVEEAFR		1	1	1	W6UF07	0	1034.53	2.6	2	517.767	0.00055
W6ULR0	Ras-related protein Rab-7a OS=Echinococcus granulosus OX=6210 GN=EGR_06079 PE=4 SV=1	5.71429	2	2	0	2	1	350	39.9	8.48	2.56
	Confidence	PSM Ambiguity	Sequence	Modifications	# Protein Groups	# Proteins	# PSMs	Master Protein Accessions	# Missed Cleavages	Theo. MH+ [Da]	XCorr A Sequest HT	Charge A Sequest HT	m/z [Da] A Sequest HT	Deltam/z [Da] A Sequest HT
	High	Unambiguous	FQSLGVAFYR		1	2	1	W6ULR0	0	1187.62	2.56	2	594.314	0.00025
	High	Unambiguous	ATIGADFLTK		1	4	1	W6ULR0	0	1036.57	1.25	2	518.788	0.00072
W6UG73	Alpha-galactosidase OS=Echinococcus granulosus OX=6210 GN=EGR_08026 PE=3 SV=1	6.14525	1	1	1	1	1	179	19.7	5.03	2.55
	Confidence	PSM Ambiguity	Sequence	Modifications	# Protein Groups	# Proteins	# PSMs	Master Protein Accessions	# Missed Cleavages	Theo. MH+ [Da]	XCorr A Sequest HT	Charge A Sequest HT	m/z [Da] A Sequest HT	Deltam/z [Da] A Sequest HT
	High	Unambiguous	NTGISDEGLFK		1	1	1	W6UG73	0	1180.58	2.55	2	590.796	0.00016
U6JFG3	Serine--tRNA ligase OS=Echinococcus granulosus OX=6210 GN=EGR_08439 PE=4 SV=1	6.20567	3	3	3	3	1	564	63.4	5.91	2.55
	Confidence	PSM Ambiguity	Sequence	Modifications	# Protein Groups	# Proteins	# PSMs	Master Protein Accessions	# Missed Cleavages	Theo. MH+ [Da]	XCorr A Sequest HT	Charge A Sequest HT	m/z [Da] A Sequest HT	Deltam/z [Da] A Sequest HT
	High	Unambiguous	GEWVSPADLPLR		1	1	1	U6JFG3	0	1339.7	2.55	2	670.354	-6e-05
	High	Unambiguous	ELVSCSNCTDYQSR	2xCarbamidomethyl [C5; C8]	1	1	1	U6JFG3	0	1718.71	1.4	2	859.86	0.00049
	High	Unambiguous	TFGDASVVK		1	1	1	U6JFG3	0	923.483	1.22	2	462.245	-0.00077
W6UAE2	ATP synthase subunit delta OS=Echinococcus granulosus OX=6210 GN=EGR_07651 PE=3 SV=1	7.60234	1	1	1	1	1	171	18.6	8.15	2.54
	Confidence	PSM Ambiguity	Sequence	Modifications	# Protein Groups	# Proteins	# PSMs	Master Protein Accessions	# Missed Cleavages	Theo. MH+ [Da]	XCorr A Sequest HT	Charge A Sequest HT	m/z [Da] A Sequest HT	Deltam/z [Da] A Sequest HT
	High	Unambiguous	AQSQLSLASTEEK		1	1	1	W6UAE2	0	1391.7	2.54	2	696.356	0.00163
W6V5N2	Dynactin subunit OS=Echinococcus granulosus OX=6210 GN=EGR_03458 PE=4 SV=1	1.36612	1	1	1	1	1	1098	120.8	5.5	2.46
	Confidence	PSM Ambiguity	Sequence	Modifications	# Protein Groups	# Proteins	# PSMs	Master Protein Accessions	# Missed Cleavages	Theo. MH+ [Da]	XCorr A Sequest HT	Charge A Sequest HT	m/z [Da] A Sequest HT	Deltam/z [Da] A Sequest HT
	High	Unambiguous	NLANQDKQEIAALTR		1	1	1	W6V5N2	1	1684.9	2.46	2	842.954	0.00144
W6UMY5	Myosin regulatory light chain A, smooth adductor muscle OS=Echinococcus granulosus OX=6210 GN=EGR_05647 PE=4 SV=1	13.9037	2	2	2	2	1	187	21.4	4.98	2.45
	Confidence	PSM Ambiguity	Sequence	Modifications	# Protein Groups	# Proteins	# PSMs	Master Protein Accessions	# Missed Cleavages	Theo. MH+ [Da]	XCorr A Sequest HT	Charge A Sequest HT	m/z [Da] A Sequest HT	Deltam/z [Da] A Sequest HT
	High	Unambiguous	DGFIDIEDLKDMYASLGR	1xOxidation [M12]	1	1	1	W6UMY5	1	2073.98	2.45	3	691.996	-0.00188
	High	Unambiguous	FIPEEYLK		1	1	1	W6UMY5	0	1038.55	1.1	2	519.78	0.00096
W6UZX2	Calcium-binding protein SPEC 2C OS=Echinococcus granulosus OX=6210 GN=EGR_01240 PE=2 SV=1	25	1	1	1	1	1	68	7.5	4.63	2.4
	Confidence	PSM Ambiguity	Sequence	Modifications	# Protein Groups	# Proteins	# PSMs	Master Protein Accessions	# Missed Cleavages	Theo. MH+ [Da]	XCorr A Sequest HT	Charge A Sequest HT	m/z [Da] A Sequest HT	Deltam/z [Da] A Sequest HT
	High	Unambiguous	SALQSCSAEPLDDDHVK	1xCarbamidomethyl [C6]	1	1	1	W6UZX2	0	1871.84	2.4	3	624.619	-0.00092
U6IW87	Rab GDP dissociation inhibitor OS=Echinococcus granulosus OX=6210 GN=EGR_07503 PE=3 SV=1	2.90828	1	1	1	1	1	447	50.2	6.32	2.38
	Confidence	PSM Ambiguity	Sequence	Modifications	# Protein Groups	# Proteins	# PSMs	Master Protein Accessions	# Missed Cleavages	Theo. MH+ [Da]	XCorr A Sequest HT	Charge A Sequest HT	m/z [Da] A Sequest HT	Deltam/z [Da] A Sequest HT
	High	Unambiguous	VICDPSYAPDLVR	1xCarbamidomethyl [C3]	1	1	1	U6IW87	0	1504.75	2.38	2	752.877	0.0004
W6U531	Dynein light chain OS=Echinococcus granulosus OX=6210 GN=EGR_09474 PE=3 SV=1	14.2857	1	1	1	1	1	105	11.9	7.4	2.37
	Confidence	PSM Ambiguity	Sequence	Modifications	# Protein Groups	# Proteins	# PSMs	Master Protein Accessions	# Missed Cleavages	Theo. MH+ [Da]	XCorr A Sequest HT	Charge A Sequest HT	m/z [Da] A Sequest HT	Deltam/z [Da] A Sequest HT
	High	Unambiguous	EAANVIAEALSIHYK		1	1	1	W6U531	0	1628.86	2.37	3	543.627	0.00038
W6UU76	Acyl-CoA-binding protein OS=Echinococcus granulosus OX=6210 GN=EGR_00147 PE=4 SV=1	10.9756	1	1	1	1	1	82	9.1	8.07	2.33
	Confidence	PSM Ambiguity	Sequence	Modifications	# Protein Groups	# Proteins	# PSMs	Master Protein Accessions	# Missed Cleavages	Theo. MH+ [Da]	XCorr A Sequest HT	Charge A Sequest HT	m/z [Da] A Sequest HT	Deltam/z [Da] A Sequest HT
	High	Unambiguous	VQALLASTK		1	1	1	W6UU76	0	930.562	2.33	2	465.784	-0.00014
W6UQZ2	Dynactin subunit 2 OS=Echinococcus granulosus OX=6210 GN=EGR_01715 PE=4 SV=1	9.44882	2	2	2	2	1	381	42.3	4.83	2.3
	Confidence	PSM Ambiguity	Sequence	Modifications	# Protein Groups	# Proteins	# PSMs	Master Protein Accessions	# Missed Cleavages	Theo. MH+ [Da]	XCorr A Sequest HT	Charge A Sequest HT	m/z [Da] A Sequest HT	Deltam/z [Da] A Sequest HT
	High	Unambiguous	LADVTNNPENVVLADADSQNK		1	1	1	W6UQZ2	0	2227.08	1.65	3	743.032	-0.00064
	High	Unambiguous	VSLLQPSYLEQVEAR		1	1	1	W6UQZ2	0	1731.93	2.3	2	866.464	-0.00301
W6U8X9	Succinate--CoA ligase [ADP-forming] subunit beta, mitochondrial OS=Echinococcus granulosus OX=6210 GN=EGR_07309 PE=3 SV=1	2.05479	1	1	1	1	1	438	47.2	5.59	2.3
	Confidence	PSM Ambiguity	Sequence	Modifications	# Protein Groups	# Proteins	# PSMs	Master Protein Accessions	# Missed Cleavages	Theo. MH+ [Da]	XCorr A Sequest HT	Charge A Sequest HT	m/z [Da] A Sequest HT	Deltam/z [Da] A Sequest HT
	High	Unambiguous	LADIVALAR		1	1	1	W6U8X9	0	941.578	2.3	2	471.293	7e-05
W6UNT9	Transaldolase OS=Echinococcus granulosus OX=6210 GN=EGR_10111 PE=3 SV=1	7.97546	2	2	1	1	1	326	36.4	5.16	2.28
	Confidence	PSM Ambiguity	Sequence	Modifications	# Protein Groups	# Proteins	# PSMs	Master Protein Accessions	# Missed Cleavages	Theo. MH+ [Da]	XCorr A Sequest HT	Charge A Sequest HT	m/z [Da] A Sequest HT	Deltam/z [Da] A Sequest HT
	High	Unambiguous	VSTEVDAR		2	2	1	M3W800; W6UNT9	0	876.442	2.28	2	438.725	-0.00016
	High	Unambiguous	FLPTDATTNPSLILAASK		1	1	1	W6UNT9	0	1860.01	1.5	2	930.511	0.00145
W6UZC4	Phosphoglucomutase OS=Echinococcus granulosus OX=6210 GN=EGR_06188 PE=4 SV=1	1.29717	1	1	1	1	1	848	93.3	6.58	2.25
	Confidence	PSM Ambiguity	Sequence	Modifications	# Protein Groups	# Proteins	# PSMs	Master Protein Accessions	# Missed Cleavages	Theo. MH+ [Da]	XCorr A Sequest HT	Charge A Sequest HT	m/z [Da] A Sequest HT	Deltam/z [Da] A Sequest HT
	High	Unambiguous	SLLADPEFVGR		1	1	1	W6UZC4	0	1203.64	2.25	2	602.323	0.00065
C6ZI52	Peptidylprolyl isomerase OS=Echinococcus granulosus OX=6210 GN=EGR_05248 PE=2 SV=1	19.4444	2	2	2	2	1	108	11.6	6.04	2.23
	Confidence	PSM Ambiguity	Sequence	Modifications	# Protein Groups	# Proteins	# PSMs	Master Protein Accessions	# Missed Cleavages	Theo. MH+ [Da]	XCorr A Sequest HT	Charge A Sequest HT	m/z [Da] A Sequest HT	Deltam/z [Da] A Sequest HT
	High	Unambiguous	GWDEGVAQMSLGER		1	1	1	C6ZI52	0	1534.7	2.23	2	767.849	-0.0028
	High	Unambiguous	GQPFQFK		1	1	1	C6ZI52	0	851.441	1.54	2	426.224	-0.00012
W6UVV4	Lysosomal acid phosphatase OS=Echinococcus granulosus OX=6210 GN=EGR_02669 PE=3 SV=1	3.04054	1	1	1	1	1	296	33.6	9.26	2.23
	Confidence	PSM Ambiguity	Sequence	Modifications	# Protein Groups	# Proteins	# PSMs	Master Protein Accessions	# Missed Cleavages	Theo. MH+ [Da]	XCorr A Sequest HT	Charge A Sequest HT	m/z [Da] A Sequest HT	Deltam/z [Da] A Sequest HT
	High	Unambiguous	VSDDLFCLR	1xCarbamidomethyl [C7]	1	1	1	W6UVV4	0	1124.54	2.23	2	562.774	-7e-05
U6JEQ7	Zinc finger protein ZPR1 OS=Echinococcus granulosus OX=6210 GN=EGR_09516 PE=4 SV=1	2.07373	1	1	1	1	1	434	48.5	4.82	2.22
	Confidence	PSM Ambiguity	Sequence	Modifications	# Protein Groups	# Proteins	# PSMs	Master Protein Accessions	# Missed Cleavages	Theo. MH+ [Da]	XCorr A Sequest HT	Charge A Sequest HT	m/z [Da] A Sequest HT	Deltam/z [Da] A Sequest HT
	High	Unambiguous	FTTVEGLLR		1	1	1	U6JEQ7	0	1035.58	2.22	2	518.295	-0.00026
W6ULY2	Histone H4 OS=Echinococcus granulosus OX=6210 GN=EGR_10657 PE=3 SV=1	4.57143	1	1	0	1	1	175	19.3	10.48	2.21
	Confidence	PSM Ambiguity	Sequence	Modifications	# Protein Groups	# Proteins	# PSMs	Master Protein Accessions	# Missed Cleavages	Theo. MH+ [Da]	XCorr A Sequest HT	Charge A Sequest HT	m/z [Da] A Sequest HT	Deltam/z [Da] A Sequest HT
	High	Unambiguous	VFLENVIR		1	5	1	W6ULY2	0	989.578	2.21	2	495.293	0.00017
W6UW20	Aminopeptidase OS=Echinococcus granulosus OX=6210 GN=EGR_07486 PE=3 SV=1	2.59179	2	2	2	2	1	926	103.5	5.87	2.21
	Confidence	PSM Ambiguity	Sequence	Modifications	# Protein Groups	# Proteins	# PSMs	Master Protein Accessions	# Missed Cleavages	Theo. MH+ [Da]	XCorr A Sequest HT	Charge A Sequest HT	m/z [Da] A Sequest HT	Deltam/z [Da] A Sequest HT
	High	Unambiguous	IYEPQVYILELYPNAR		1	1	1	W6UW20	0	1981.04	2.21	3	661.021	0.00134
	High	Unambiguous	VTINFDSK		1	1	1	W6UW20	0	923.483	1.43	2	462.245	3e-05
U6IY87	Complement component 1 Q subcomponent binding OS=Echinococcus granulosus OX=6210 GN=EGR_08809 PE=4 SV=1	3.30579	1	1	1	1	1	242	27.6	4.79	2.17
	Confidence	PSM Ambiguity	Sequence	Modifications	# Protein Groups	# Proteins	# PSMs	Master Protein Accessions	# Missed Cleavages	Theo. MH+ [Da]	XCorr A Sequest HT	Charge A Sequest HT	m/z [Da] A Sequest HT	Deltam/z [Da] A Sequest HT
	High	Unambiguous	GVDYDFQR		1	1	1	U6IY87	0	999.453	2.17	2	500.23	-0.00042
U6JQA4	Acetyltransferase component of pyruvate dehydrogenase complex OS=Echinococcus granulosus OX=6210 GN=EGR_09744 PE=3 SV=1	1.77165	1	1	1	1	1	508	53.3	7.66	2.17
	Confidence	PSM Ambiguity	Sequence	Modifications	# Protein Groups	# Proteins	# PSMs	Master Protein Accessions	# Missed Cleavages	Theo. MH+ [Da]	XCorr A Sequest HT	Charge A Sequest HT	m/z [Da] A Sequest HT	Deltam/z [Da] A Sequest HT
	High	Unambiguous	ISVNDIFIK		1	1	1	U6JQA4	0	1048.6	2.17	2	524.806	0.00016
U6JF28	Fatty acid binding protein FABP2 OS=Echinococcus granulosus OX=6210 GN=EGR_04947 PE=3 SV=1	7.5188	1	1	1	1	1	133	15.4	5.74	2.16
	Confidence	PSM Ambiguity	Sequence	Modifications	# Protein Groups	# Proteins	# PSMs	Master Protein Accessions	# Missed Cleavages	Theo. MH+ [Da]	XCorr A Sequest HT	Charge A Sequest HT	m/z [Da] A Sequest HT	Deltam/z [Da] A Sequest HT
	High	Unambiguous	SEGFDKIMER	1xOxidation [M8]	1	1	1	U6JF28	1	1227.57	2.16	3	409.86	-0.00021
W6UD45	26S proteasome non-ATPase regulatory subunit 13 OS=Echinococcus granulosus OX=6210 GN=EGR_06387 PE=4 SV=1	3.18302	1	1	1	1	1	377	43.1	5.67	2.15
	Confidence	PSM Ambiguity	Sequence	Modifications	# Protein Groups	# Proteins	# PSMs	Master Protein Accessions	# Missed Cleavages	Theo. MH+ [Da]	XCorr A Sequest HT	Charge A Sequest HT	m/z [Da] A Sequest HT	Deltam/z [Da] A Sequest HT
	High	Unambiguous	DIIEATGDILSK		1	1	1	W6UD45	0	1274.68	2.15	2	637.845	-0.00034
W6URG8	Cdc42-interacting protein OS=Echinococcus granulosus OX=6210 GN=EGR_04168 PE=4 SV=1	2.30496	1	1	1	1	1	564	63.1	6.62	2.13
	Confidence	PSM Ambiguity	Sequence	Modifications	# Protein Groups	# Proteins	# PSMs	Master Protein Accessions	# Missed Cleavages	Theo. MH+ [Da]	XCorr A Sequest HT	Charge A Sequest HT	m/z [Da] A Sequest HT	Deltam/z [Da] A Sequest HT
	High	Unambiguous	LANAQDAEDTIAK		1	1	1	W6URG8	0	1359.68	2.13	2	680.34	-0.00077
U6JN02	Triosephosphate isomerase OS=Echinococcus granulosus OX=6210 GN=EGR_08633 PE=3 SV=1	5.2	1	1	1	1	1	250	27.1	7.06	2.12
	Confidence	PSM Ambiguity	Sequence	Modifications	# Protein Groups	# Proteins	# PSMs	Master Protein Accessions	# Missed Cleavages	Theo. MH+ [Da]	XCorr A Sequest HT	Charge A Sequest HT	m/z [Da] A Sequest HT	Deltam/z [Da] A Sequest HT
	High	Unambiguous	ILYGGSVTASNAK		1	1	1	U6JN02	0	1280.68	2.12	2	640.846	0.00012
W6U7D3	Basigin OS=Echinococcus granulosus OX=6210 GN=EGR_08038 PE=4 SV=1	3.51438	1	1	1	1	1	313	35.2	8.37	2.08
	Confidence	PSM Ambiguity	Sequence	Modifications	# Protein Groups	# Proteins	# PSMs	Master Protein Accessions	# Missed Cleavages	Theo. MH+ [Da]	XCorr A Sequest HT	Charge A Sequest HT	m/z [Da] A Sequest HT	Deltam/z [Da] A Sequest HT
	High	Unambiguous	NPIDVDQDEPK		1	1	1	W6U7D3	0	1269.6	2.08	2	635.301	-0.00054
W6UH62	RRM domain-containing protein OS=Echinococcus granulosus OX=6210 GN=EGR_04753 PE=4 SV=1	1.44444	1	1	1	1	1	900	97.5	5.29	2.01
	Confidence	PSM Ambiguity	Sequence	Modifications	# Protein Groups	# Proteins	# PSMs	Master Protein Accessions	# Missed Cleavages	Theo. MH+ [Da]	XCorr A Sequest HT	Charge A Sequest HT	m/z [Da] A Sequest HT	Deltam/z [Da] A Sequest HT
	High	Unambiguous	VSASNILLFNIPR		1	1	1	W6UH62	0	1443.83	2.01	3	481.949	0.00055
W6V5W7	THO complex subunit 3 OS=Echinococcus granulosus OX=6210 GN=EGR_03310 PE=4 SV=1	2.0649	1	1	1	1	1	339	37.4	6.6	2.01
	Confidence	PSM Ambiguity	Sequence	Modifications	# Protein Groups	# Proteins	# PSMs	Master Protein Accessions	# Missed Cleavages	Theo. MH+ [Da]	XCorr A Sequest HT	Charge A Sequest HT	m/z [Da] A Sequest HT	Deltam/z [Da] A Sequest HT
	High	Unambiguous	SELLALR		1	1	1	W6V5W7	0	801.483	2.01	2	401.245	-2e-05
W6U1P0	Protein TFG OS=Echinococcus granulosus OX=6210 GN=EGR_10188 PE=4 SV=1	2.0284	1	1	1	1	1	493	52.8	6.19	2.01
	Confidence	PSM Ambiguity	Sequence	Modifications	# Protein Groups	# Proteins	# PSMs	Master Protein Accessions	# Missed Cleavages	Theo. MH+ [Da]	XCorr A Sequest HT	Charge A Sequest HT	m/z [Da] A Sequest HT	Deltam/z [Da] A Sequest HT
	High	Unambiguous	LDYLESFTIK		1	1	1	W6U1P0	0	1228.65	2.01	2	614.827	9e-05
W6UDE2	Endophilin-B1 OS=Echinococcus granulosus OX=6210 GN=EGR_05824 PE=4 SV=1	5.47445	2	2	2	2	1	274	30.6	7.27	1.99
	Confidence	PSM Ambiguity	Sequence	Modifications	# Protein Groups	# Proteins	# PSMs	Master Protein Accessions	# Missed Cleavages	Theo. MH+ [Da]	XCorr A Sequest HT	Charge A Sequest HT	m/z [Da] A Sequest HT	Deltam/z [Da] A Sequest HT
	High	Unambiguous	LDFDSAR		1	1	1	W6UDE2	0	823.394	1.99	2	412.201	0.00021
	High	Selected	LLISEVQK		1	1	1	W6UDE2	0	929.567	1.41	2	465.286	-0.00066
W6ULX7	Kinesin light chain OS=Echinococcus granulosus OX=6210 GN=EGR_03069 PE=4 SV=1	2.20994	1	1	1	1	1	543	60.9	6.15	1.99
	Confidence	PSM Ambiguity	Sequence	Modifications	# Protein Groups	# Proteins	# PSMs	Master Protein Accessions	# Missed Cleavages	Theo. MH+ [Da]	XCorr A Sequest HT	Charge A Sequest HT	m/z [Da] A Sequest HT	Deltam/z [Da] A Sequest HT
	High	Unambiguous	VVALEEEINNLK		1	1	1	W6ULX7	0	1370.75	1.99	2	685.88	8e-05
W6U5W8	Dynamin GTPase OS=Echinococcus granulosus OX=6210 GN=EGR_08549 PE=3 SV=1	1.86143	2	2	2	2	1	967	106.8	7.61	1.95
	Confidence	PSM Ambiguity	Sequence	Modifications	# Protein Groups	# Proteins	# PSMs	Master Protein Accessions	# Missed Cleavages	Theo. MH+ [Da]	XCorr A Sequest HT	Charge A Sequest HT	m/z [Da] A Sequest HT	Deltam/z [Da] A Sequest HT
	High	Unambiguous	FVLPLEGLK		1	1	1	W6U5W8	0	1015.62	1.45	2	508.314	0.00067
	High	Unambiguous	AGDTSFFSR		1	1	1	W6U5W8	0	987.453	1.95	2	494.229	-0.00109
W6UAI6	Malate dehydrogenase OS=Echinococcus granulosus OX=6210 GN=EGR_07010 PE=4 SV=1	2.37581	1	1	1	1	1	463	48.9	7.69	1.88
	Confidence	PSM Ambiguity	Sequence	Modifications	# Protein Groups	# Proteins	# PSMs	Master Protein Accessions	# Missed Cleavages	Theo. MH+ [Da]	XCorr A Sequest HT	Charge A Sequest HT	m/z [Da] A Sequest HT	Deltam/z [Da] A Sequest HT
	High	Unambiguous	LFGVTTLDITR		1	1	1	W6UAI6	0	1235.7	1.88	2	618.354	0.00029
W6UEF9	Fumarate hydratase OS=Echinococcus granulosus OX=6210 GN=EGR_05306 PE=4 SV=1	1.59858	1	1	1	1	1	563	61.7	8.06	1.88
	Confidence	PSM Ambiguity	Sequence	Modifications	# Protein Groups	# Proteins	# PSMs	Master Protein Accessions	# Missed Cleavages	Theo. MH+ [Da]	XCorr A Sequest HT	Charge A Sequest HT	m/z [Da] A Sequest HT	Deltam/z [Da] A Sequest HT
	High	Unambiguous	GIYNTYTLR		1	1	1	W6UEF9	0	1100.57	1.88	2	550.79	-0.00016
W6UIW7	Clathrin interactor OS=Echinococcus granulosus OX=6210 GN=EGR_04134 PE=4 SV=1	4.38757	2	2	2	2	1	547	59.9	5.19	1.88
	Confidence	PSM Ambiguity	Sequence	Modifications	# Protein Groups	# Proteins	# PSMs	Master Protein Accessions	# Missed Cleavages	Theo. MH+ [Da]	XCorr A Sequest HT	Charge A Sequest HT	m/z [Da] A Sequest HT	Deltam/z [Da] A Sequest HT
	High	Unambiguous	SLENYQCVDER	1xCarbamidomethyl [C7]	1	1	1	W6UIW7	0	1412.61	1.41	2	706.809	0.00015
	High	Unambiguous	VCDIALDNIYNLR	1xCarbamidomethyl [C2]	1	1	1	W6UIW7	0	1578.79	1.88	2	789.906	0.0049
U6J1C5	Dynein light chain OS=Echinococcus granulosus OX=6210 GN=EGR_03187 PE=3 SV=1	26.9663	3	3	1	2	1	89	10.2	7.5	1.88
	Confidence	PSM Ambiguity	Sequence	Modifications	# Protein Groups	# Proteins	# PSMs	Master Protein Accessions	# Missed Cleavages	Theo. MH+ [Da]	XCorr A Sequest HT	Charge A Sequest HT	m/z [Da] A Sequest HT	Deltam/z [Da] A Sequest HT
	High	Unambiguous	HSPTWHCIVGR	1xCarbamidomethyl [C7]	1	1	1	U6J1C5	0	1349.65	1.72	3	450.555	-0.00066
	High	Unambiguous	FNIEKDIAAYIK		1	2	1	U6J1C5	1	1424.78	1.99	3	475.598	0.00028
	High	Unambiguous	DIAAYLKK		3	5	2	U6J1C5; W6UQG5; U6IY96	1	921.54	1.88	2	461.274	0.00058
W6UJ19	Glyceraldehyde-3-phosphate dehydrogenase OS=Echinococcus granulosus OX=6210 GN=EGR_03740 PE=3 SV=1	2.36686	1	1	1	1	1	338	36.6	7.68	1.87
	Confidence	PSM Ambiguity	Sequence	Modifications	# Protein Groups	# Proteins	# PSMs	Master Protein Accessions	# Missed Cleavages	Theo. MH+ [Da]	XCorr A Sequest HT	Charge A Sequest HT	m/z [Da] A Sequest HT	Deltam/z [Da] A Sequest HT
	High	Unambiguous	VGINGFGR		1	1	1	W6UJ19	0	819.447	1.87	2	410.227	-0.00029
U6J243	Pyruvate dehydrogenase E1 component subunit alpha OS=Echinococcus granulosus OX=6210 GN=EGR_07355 PE=4 SV=1	5.20833	2	2	2	2	1	384	42.3	8	1.86
	Confidence	PSM Ambiguity	Sequence	Modifications	# Protein Groups	# Proteins	# PSMs	Master Protein Accessions	# Missed Cleavages	Theo. MH+ [Da]	XCorr A Sequest HT	Charge A Sequest HT	m/z [Da] A Sequest HT	Deltam/z [Da] A Sequest HT
	High	Unambiguous	LDDGPPSTATCTR	1xCarbamidomethyl [C11]	1	1	1	U6J243	0	1390.63	1.86	2	695.819	0.00203
	High	Unambiguous	YATDWCR	1xCarbamidomethyl [C6]	1	1	1	U6J243	0	971.404	1.11	2	486.206	0.00031
W6UHL7	Dihydrolipoamide acetyltransferase component of pyruvate dehydrogenase complex OS=Echinococcus granulosus OX=6210 GN=EGR_04557 PE=3 SV=1	2.12314	1	1	1	1	1	471	49.4	5.66	1.81
	Confidence	PSM Ambiguity	Sequence	Modifications	# Protein Groups	# Proteins	# PSMs	Master Protein Accessions	# Missed Cleavages	Theo. MH+ [Da]	XCorr A Sequest HT	Charge A Sequest HT	m/z [Da] A Sequest HT	Deltam/z [Da] A Sequest HT
	High	Unambiguous	ILQPEGSVNK		1	1	1	W6UHL7	0	1084.6	1.81	2	542.804	0.00041
U6JFS3	Glutathione transferase OS=Echinococcus granulosus OX=6210 GN=EGR_04661 PE=3 SV=1	3.41463	1	1	1	1	1	205	24.1	8.15	1.81
	Confidence	PSM Ambiguity	Sequence	Modifications	# Protein Groups	# Proteins	# PSMs	Master Protein Accessions	# Missed Cleavages	Theo. MH+ [Da]	XCorr A Sequest HT	Charge A Sequest HT	m/z [Da] A Sequest HT	Deltam/z [Da] A Sequest HT
	High	Unambiguous	EEIITFR		1	1	1	U6JFS3	0	907.488	1.81	2	454.248	0.00011
U6IZE6	Cupin 2 barrel domain containing protein OS=Echinococcus granulosus OX=6210 GN=EGR_02662 PE=4 SV=1	32.381	2	2	2	2	1	105	11.7	6.06	1.79
	Confidence	PSM Ambiguity	Sequence	Modifications	# Protein Groups	# Proteins	# PSMs	Master Protein Accessions	# Missed Cleavages	Theo. MH+ [Da]	XCorr A Sequest HT	Charge A Sequest HT	m/z [Da] A Sequest HT	Deltam/z [Da] A Sequest HT
	High	Unambiguous	SGDALEIPK		1	1	1	U6IZE6	0	929.494	1.79	2	465.251	0.00088
	High	Unambiguous	MGYSATPYTFSAGNVFGTHTHDAEK	1xOxidation [M1]	1	1	1	U6IZE6	0	2705.19	2.11	4	677.053	-0.00053
W6UQE8	Disorganized muscle protein OS=Echinococcus granulosus OX=6210 GN=EGR_02050 PE=4 SV=1	1.43979	1	1	1	1	1	764	82.9	9.07	1.78
	Confidence	PSM Ambiguity	Sequence	Modifications	# Protein Groups	# Proteins	# PSMs	Master Protein Accessions	# Missed Cleavages	Theo. MH+ [Da]	XCorr A Sequest HT	Charge A Sequest HT	m/z [Da] A Sequest HT	Deltam/z [Da] A Sequest HT
	High	Unambiguous	IDGPVFVQILR		1	1	1	W6UQE8	0	1256.74	1.78	2	628.872	0.00067
W6UIJ6	Uncharacterized protein OS=Echinococcus granulosus OX=6210 GN=EGR_04177 PE=4 SV=1	11.6129	1	1	1	1	1	155	16.8	5.9	1.78
	Confidence	PSM Ambiguity	Sequence	Modifications	# Protein Groups	# Proteins	# PSMs	Master Protein Accessions	# Missed Cleavages	Theo. MH+ [Da]	XCorr A Sequest HT	Charge A Sequest HT	m/z [Da] A Sequest HT	Deltam/z [Da] A Sequest HT
	High	Unambiguous	NAIIAGIASDGEPLYICK	1xCarbamidomethyl [C17]	1	1	1	W6UIJ6	0	1904.98	1.78	2	952.991	-0.00223
W6UJC1	Tetraspanin-7 OS=Echinococcus granulosus OX=6210 GN=EGR_03664 PE=3 SV=1	3.61446	1	1	1	1	1	249	26.7	5.16	1.73
	Confidence	PSM Ambiguity	Sequence	Modifications	# Protein Groups	# Proteins	# PSMs	Master Protein Accessions	# Missed Cleavages	Theo. MH+ [Da]	XCorr A Sequest HT	Charge A Sequest HT	m/z [Da] A Sequest HT	Deltam/z [Da] A Sequest HT
	High	Unambiguous	SIVQQLLSK		1	1	1	W6UJC1	0	1015.61	1.73	2	508.311	-4e-05
W6UBN6	Microtubule-associated protein OS=Echinococcus granulosus OX=6210 GN=EGR_06609 PE=4 SV=1	3.38129	3	3	3	3	1	1390	148.3	5.96	1.73
	Confidence	PSM Ambiguity	Sequence	Modifications	# Protein Groups	# Proteins	# PSMs	Master Protein Accessions	# Missed Cleavages	Theo. MH+ [Da]	XCorr A Sequest HT	Charge A Sequest HT	m/z [Da] A Sequest HT	Deltam/z [Da] A Sequest HT
	High	Unambiguous	APETLSPGSPLR		1	1	1	W6UBN6	0	1224.66	1.73	2	612.832	-0.00062
	High	Unambiguous	LDVIWVPGYIIR		1	1	1	W6UBN6	0	1443.84	1.58	2	722.42	-0.00134
	High	Unambiguous	VYVLSGECLHPITGEALIAGISK	1xCarbamidomethyl [C8]	1	1	1	W6UBN6	0	2427.3	1.83	3	809.768	-0.00149
W6U7N2	Lysosomal acid lipase/cholesteryl ester hydrolase OS=Echinococcus granulosus OX=6210 GN=EGR_10760 PE=4 SV=1	1.39442	1	1	1	1	1	502	56.8	7.15	1.7
	Confidence	PSM Ambiguity	Sequence	Modifications	# Protein Groups	# Proteins	# PSMs	Master Protein Accessions	# Missed Cleavages	Theo. MH+ [Da]	XCorr A Sequest HT	Charge A Sequest HT	m/z [Da] A Sequest HT	Deltam/z [Da] A Sequest HT
	High	Unambiguous	ILAELSR		1	1	1	W6U7N2	0	801.483	1.7	2	401.245	0.00013
W6UXB5	RNA helicase OS=Echinococcus granulosus OX=6210 GN=EGR_06994 PE=3 SV=1	1.89394	1	1	1	1	1	528	59.8	6.7	1.68
	Confidence	PSM Ambiguity	Sequence	Modifications	# Protein Groups	# Proteins	# PSMs	Master Protein Accessions	# Missed Cleavages	Theo. MH+ [Da]	XCorr A Sequest HT	Charge A Sequest HT	m/z [Da] A Sequest HT	Deltam/z [Da] A Sequest HT
	High	Unambiguous	VLLSTDILAR		1	1	1	W6UXB5	0	1100.67	1.68	2	550.837	-0.00042
W6UDK3	Calumenin-A OS=Echinococcus granulosus OX=6210 GN=EGR_06090 PE=4 SV=1	3.40426	1	1	1	1	1	235	27.9	4.5	1.67
	Confidence	PSM Ambiguity	Sequence	Modifications	# Protein Groups	# Proteins	# PSMs	Master Protein Accessions	# Missed Cleavages	Theo. MH+ [Da]	XCorr A Sequest HT	Charge A Sequest HT	m/z [Da] A Sequest HT	Deltam/z [Da] A Sequest HT
	High	Unambiguous	YVDQDVSR		1	1	1	W6UDK3	0	981.464	1.67	2	491.235	-0.00073
W6UP02	Tensin-1 OS=Echinococcus granulosus OX=6210 GN=EGR_10012 PE=4 SV=1	1.30797	1	1	1	1	1	841	94.6	9.1	1.66
	Confidence	PSM Ambiguity	Sequence	Modifications	# Protein Groups	# Proteins	# PSMs	Master Protein Accessions	# Missed Cleavages	Theo. MH+ [Da]	XCorr A Sequest HT	Charge A Sequest HT	m/z [Da] A Sequest HT	Deltam/z [Da] A Sequest HT
	High	Unambiguous	SQPNSYALVVR		1	1	1	W6UP02	0	1233.66	1.66	2	617.33	-0.00274
W6ULZ7	PDZ domain-containing protein OS=Echinococcus granulosus OX=6210 GN=EGR_02697 PE=4 SV=1	1.64756	2	2	2	2	1	1396	150.3	5.29	1.65
	Confidence	PSM Ambiguity	Sequence	Modifications	# Protein Groups	# Proteins	# PSMs	Master Protein Accessions	# Missed Cleavages	Theo. MH+ [Da]	XCorr A Sequest HT	Charge A Sequest HT	m/z [Da] A Sequest HT	Deltam/z [Da] A Sequest HT
	High	Unambiguous	LAPGGLAEISGLK		1	1	1	W6ULZ7	0	1225.72	1.65	2	613.361	-0.00021
	High	Unambiguous	GLDQGIFVSR		1	1	1	W6ULZ7	0	1091.58	1.46	2	546.3	0.00379
U6JHZ7	Glycine cleavage system H protein OS=Echinococcus granulosus OX=6210 GN=EGR_08475 PE=3 SV=1	12.6582	1	2	1	1	1	158	17.7	5.14	0
	Confidence	PSM Ambiguity	Sequence	Modifications	# Protein Groups	# Proteins	# PSMs	Master Protein Accessions	# Missed Cleavages	Theo. MH+ [Da]	XCorr A Sequest HT	Charge A Sequest HT	m/z [Da] A Sequest HT	Deltam/z [Da] A Sequest HT
	High	Unambiguous	FATDTIGDVVFVDLPDPGTK		1	1	2	U6JHZ7	0	2107.06	1.32	3	703.026	0.00124
W6UPE5	Mesencephalic astrocyte-derived neurotrophic factor homolog OS=Echinococcus granulosus OX=6210 GN=EGR_05000 PE=4 SV=1	4.05405	1	1	1	1	1	296	33	8.63	0
	Confidence	PSM Ambiguity	Sequence	Modifications	# Protein Groups	# Proteins	# PSMs	Master Protein Accessions	# Missed Cleavages	Theo. MH+ [Da]	XCorr A Sequest HT	Charge A Sequest HT	m/z [Da] A Sequest HT	Deltam/z [Da] A Sequest HT
	High	Unambiguous	TIDDTCSTFTGK	1xCarbamidomethyl [C6]	1	1	1	W6UPE5	0	1345.59	1.6	2	673.299	-0.00152
W6UAV0	Actin-related protein 3 OS=Echinococcus granulosus OX=6210 GN=EGR_07483 PE=3 SV=1	6.10329	2	2	2	2	1	426	48.2	6.42	0
	Confidence	PSM Ambiguity	Sequence	Modifications	# Protein Groups	# Proteins	# PSMs	Master Protein Accessions	# Missed Cleavages	Theo. MH+ [Da]	XCorr A Sequest HT	Charge A Sequest HT	m/z [Da] A Sequest HT	Deltam/z [Da] A Sequest HT
	High	Unambiguous	DITSFIQQLLR		1	1	1	W6UAV0	0	1333.75	1.53	2	667.38	0.00271
	High	Unambiguous	FLAPAVFFHPEFVSR		1	1	1	W6UAV0	0	1763.93	1.73	3	588.648	0.00065
W6UPN1	Elongation factor 2 OS=Echinococcus granulosus OX=6210 GN=EGR_01667 PE=4 SV=1	1.04257	1	1	1	1	1	1151	126.9	7.97	0
	Confidence	PSM Ambiguity	Sequence	Modifications	# Protein Groups	# Proteins	# PSMs	Master Protein Accessions	# Missed Cleavages	Theo. MH+ [Da]	XCorr A Sequest HT	Charge A Sequest HT	m/z [Da] A Sequest HT	Deltam/z [Da] A Sequest HT
	High	Unambiguous	AFVHFILDPITK		1	1	1	W6UPN1	0	1400.79	1.98	3	467.603	-0.00023
W6UU29	Guanine nucleotide-binding protein subunit alpha OS=Echinococcus granulosus OX=6210 GN=EGR_08246 PE=4 SV=1	1.54639	1	1	1	1	1	582	66.8	7.56	0
	Confidence	PSM Ambiguity	Sequence	Modifications	# Protein Groups	# Proteins	# PSMs	Master Protein Accessions	# Missed Cleavages	Theo. MH+ [Da]	XCorr A Sequest HT	Charge A Sequest HT	m/z [Da] A Sequest HT	Deltam/z [Da] A Sequest HT
	High	Unambiguous	IPYENPINR		1	1	1	W6UU29	0	1115.58	1.49	2	558.297	0.00123
U6JFN5	26S proteasome non-ATPase regulatory subunit 7 OS=Echinococcus granulosus OX=6210 GN=EGR_04682 PE=4 SV=1	5.12048	1	1	1	1	1	332	37.3	5.73	0
	Confidence	PSM Ambiguity	Sequence	Modifications	# Protein Groups	# Proteins	# PSMs	Master Protein Accessions	# Missed Cleavages	Theo. MH+ [Da]	XCorr A Sequest HT	Charge A Sequest HT	m/z [Da] A Sequest HT	Deltam/z [Da] A Sequest HT
	High	Unambiguous	VTVHPLVLLGVVDHFNR		1	1	1	U6JFN5	0	1915.09	2.17	4	479.529	0.00079
U6JN29	Ubiquitin-conjugating enzyme E2 N OS=Echinococcus granulosus OX=6210 GN=EGR_05250 PE=3 SV=1	4.34783	1	1	0	1	1	161	18.3	7.34	0
	Confidence	PSM Ambiguity	Sequence	Modifications	# Protein Groups	# Proteins	# PSMs	Master Protein Accessions	# Missed Cleavages	Theo. MH+ [Da]	XCorr A Sequest HT	Charge A Sequest HT	m/z [Da] A Sequest HT	Deltam/z [Da] A Sequest HT
	High	Unambiguous	ICLDILK	1xCarbamidomethyl [C2]	1	3	1	U6JN29	0	874.507	1.48	2	437.757	-0.00028
W6U953	Calreticulin OS=Echinococcus granulosus OX=6210 GN=EGR_08107 PE=3 SV=1	3.09524	1	1	1	1	1	420	48.1	4.74	0
	Confidence	PSM Ambiguity	Sequence	Modifications	# Protein Groups	# Proteins	# PSMs	Master Protein Accessions	# Missed Cleavages	Theo. MH+ [Da]	XCorr A Sequest HT	Charge A Sequest HT	m/z [Da] A Sequest HT	Deltam/z [Da] A Sequest HT
	High	Unambiguous	YAQGIDCAGGYIK	1xCarbamidomethyl [C7]	1	1	1	W6U953	0	1415.66	1.4	2	708.333	-0.00188
U6JI56	Sarcoplasmic calcium-binding protein OS=Echinococcus granulosus OX=6210 GN=EGR_04869 PE=4 SV=1	2.27273	1	1	1	1	1	396	45.2	5.94	0
	Confidence	PSM Ambiguity	Sequence	Modifications	# Protein Groups	# Proteins	# PSMs	Master Protein Accessions	# Missed Cleavages	Theo. MH+ [Da]	XCorr A Sequest HT	Charge A Sequest HT	m/z [Da] A Sequest HT	Deltam/z [Da] A Sequest HT
	High	Unambiguous	LFGALINYK		1	1	1	U6JI56	0	1038.6	1.56	2	519.803	0.00046
U6JII8	Elongin-C OS=Echinococcus granulosus OX=6210 GN=EGR_10345 PE=3 SV=1	8.40336	1	1	1	1	1	119	13.3	4.88	0
	Confidence	PSM Ambiguity	Sequence	Modifications	# Protein Groups	# Proteins	# PSMs	Master Protein Accessions	# Missed Cleavages	Theo. MH+ [Da]	XCorr A Sequest HT	Charge A Sequest HT	m/z [Da] A Sequest HT	Deltam/z [Da] A Sequest HT
	High	Unambiguous	EYALTSGIIK		1	1	1	U6JII8	0	1094.61	1.49	2	547.809	0.00103
W6UY90	Crumbs protein OS=Echinococcus granulosus OX=6210 GN=EGR_06623 PE=4 SV=1	2.91545	1	1	1	1	1	343	38	5.72	0
	Confidence	PSM Ambiguity	Sequence	Modifications	# Protein Groups	# Proteins	# PSMs	Master Protein Accessions	# Missed Cleavages	Theo. MH+ [Da]	XCorr A Sequest HT	Charge A Sequest HT	m/z [Da] A Sequest HT	Deltam/z [Da] A Sequest HT
	High	Unambiguous	SLCLVSPSGK	1xCarbamidomethyl [C3]	1	1	1	W6UY90	0	1047.55	1.58	2	524.278	-0.00096
W6UT00	Translationally-controlled tumor protein OS=Echinococcus granulosus OX=6210 GN=EGR_08597 PE=3 SV=1	6.39535	1	2	1	1	1	172	20.1	4.84	0
	Confidence	PSM Ambiguity	Sequence	Modifications	# Protein Groups	# Proteins	# PSMs	Master Protein Accessions	# Missed Cleavages	Theo. MH+ [Da]	XCorr A Sequest HT	Charge A Sequest HT	m/z [Da] A Sequest HT	Deltam/z [Da] A Sequest HT
	High	Unambiguous	DYTTYLKDYLK		1	1	2	W6UT00	1	1422.72	1.86	3	474.91	0.00011
W6UZX6	Malectin OS=Echinococcus granulosus OX=6210 GN=EGR_05962 PE=4 SV=1	4.48276	1	1	1	1	1	290	32.3	5.25	0
	Confidence	PSM Ambiguity	Sequence	Modifications	# Protein Groups	# Proteins	# PSMs	Master Protein Accessions	# Missed Cleavages	Theo. MH+ [Da]	XCorr A Sequest HT	Charge A Sequest HT	m/z [Da] A Sequest HT	Deltam/z [Da] A Sequest HT
	High	Unambiguous	AHESDAVLYQTER		1	1	1	W6UZX6	0	1518.72	1.95	3	506.91	-0.00113
U6JH31	Proteasome subunit alpha type OS=Echinococcus granulosus OX=6210 GN=EGR_04209 PE=3 SV=1	6.25	1	1	1	1	1	256	28.4	5.27	0
	Confidence	PSM Ambiguity	Sequence	Modifications	# Protein Groups	# Proteins	# PSMs	Master Protein Accessions	# Missed Cleavages	Theo. MH+ [Da]	XCorr A Sequest HT	Charge A Sequest HT	m/z [Da] A Sequest HT	Deltam/z [Da] A Sequest HT
	High	Unambiguous	GKDGVVFAVENIVLSK		1	1	1	U6JH31	1	1674.94	1.9	3	558.987	0.00095
W6UP09	Ras-related protein M-Ras OS=Echinococcus granulosus OX=6210 GN=EGR_02047 PE=4 SV=1	6.49351	1	1	1	1	1	231	25.9	6.39	0
	Confidence	PSM Ambiguity	Sequence	Modifications	# Protein Groups	# Proteins	# PSMs	Master Protein Accessions	# Missed Cleavages	Theo. MH+ [Da]	XCorr A Sequest HT	Charge A Sequest HT	m/z [Da] A Sequest HT	Deltam/z [Da] A Sequest HT
	High	Unambiguous	NPPVNVDLIFHDLIR		1	1	1	W6UP09	0	1761.96	1.99	3	587.994	0.0012
Accession: Shows accession number of reference proteins
Coverage: % of sequence covered by identified peptides
Peptides: number of peptide sequences identified in the protein.
PSMs: number of peptide spectrum matches (MS2 spectra) identified
Unique peptides: number of peptides that are only contained in a protein group
#Protein Unique peptides: number of distinct peptide sequences in the protein
#Protein groups: Number of proteins identified in a given group of proteins. The application creates protein groups from the PSMs collected. It combines all proteins into one protein group that contains the same subset of peptides, then removes all protein groups that have no unique peptides among the peptides that it considers for the protein grouping process.
#AAs: The length of the protein sequence
MW number [kDA]: The calculated molecular weight of the protein.
Calc pI: The theoretically calculated isoelectric point for the protein, which is the pH at which a particular molecule carries no net electrical charge.
Score: Protein score based on addition of individual peptide scores
Confidence: Displays the level of confidence for the identified protein groups as determined by the Protein FDR Validator node.
PSM Ambiguity: Displays the grouping status of the PSM.
Sequence: Amino acid sequence composition of given peptide
Modifications: Identified PTMs in a sequence
Master Protein Accessions: Shows accession number of reference proteins in a group
# Missed Cleavages: Number of skipped cleaveage sites in a sequence.
Theo. MH+ (Da): Protonated Monoisotopic mass of a peptide in daltons
XCorr Score: Cross correlation scores for all candidate peptides in database
Charge: Observed charge state of an identified peptide
m/z (Da): Observed mass to charge ratio of precursor ion in daltons
Delta m/z (Da): Difference between theoretical peptide mass and experimental mass.
